# Supplementary material for: Nuclear and cytoplasmic poly(A) binding proteins (PABPs) favor distinct transcripts and isoforms
Source: Nucleic Acids Res. 2022 Apr 19;50(8):4685–702. doi: 10.1093/nar/gkac263 (PMC9071453; doi:10.1093/nar/gkac263)
Supplement: gkac263_Supplemental_Files [file gkac263_supplemental_files.zip]

Archive with 8 entries (8 files):
- Supplemental-Nicholson-Shaw.pdf
- Table_S1.xlsx
- Table_S2.xlsx
- Table_S3.xlsx
- Table_S4.xlsx
- Table_S5.xlsx
- Table_S6.xlsx
- Table_S7.xlsx
