# Supplementary material for: Nuclear and cytoplasmic poly(A) binding proteins (PABPs) favor distinct transcripts and isoforms
Source: Nucleic Acids Res. 2022 Apr 19;50(8):4685–702. doi: 10.1093/nar/gkac263 (PMC9071453; doi:10.1093/nar/gkac263)
Supplement: gkac263_Supplemental_Files [file gkac263_supplemental_files.zip › Table_S1.xlsx]

## Sheet: Table_S1
# Genes with problematic upstream transcription in intergenic region that were removed from subsequent analysis
Input Transcription Problem Genes	PABPN IP Transcription Problem Genes	PABPC IP Transcription Problem Genes
ENSG00000057468	ENSG00000012171	ENSG00000064547
ENSG00000064547	ENSG00000026297	ENSG00000065621
ENSG00000065621	ENSG00000057468	ENSG00000073605
ENSG00000069493	ENSG00000060642	ENSG00000100416
ENSG00000069696	ENSG00000069493	ENSG00000103269
ENSG00000073605	ENSG00000069696	ENSG00000106404
ENSG00000075826	ENSG00000073605	ENSG00000128011
ENSG00000085465	ENSG00000089682	ENSG00000159958
ENSG00000089682	ENSG00000091947	ENSG00000174529
ENSG00000095587	ENSG00000100416	ENSG00000176973
ENSG00000099904	ENSG00000103269	ENSG00000183929
ENSG00000103269	ENSG00000105996	ENSG00000197927
ENSG00000105697	ENSG00000106404	ENSG00000198695
ENSG00000105996	ENSG00000107187	ENSG00000198727
ENSG00000106404	ENSG00000107831	ENSG00000198888
ENSG00000107831	ENSG00000112599	ENSG00000203618
ENSG00000114646	ENSG00000114646	ENSG00000206878
ENSG00000115944	ENSG00000115944	ENSG00000206922
ENSG00000117425	ENSG00000117425	ENSG00000211644
ENSG00000118242	ENSG00000118242	ENSG00000212123
ENSG00000125787	ENSG00000125787	ENSG00000213398
ENSG00000128011	ENSG00000128011	ENSG00000213590
ENSG00000128242	ENSG00000130783	ENSG00000220201
ENSG00000130203	ENSG00000136877	ENSG00000220685
ENSG00000130783	ENSG00000139675	ENSG00000222522
ENSG00000136271	ENSG00000143434	ENSG00000223764
ENSG00000136877	ENSG00000145287	ENSG00000225218
ENSG00000139675	ENSG00000147166	ENSG00000228672
ENSG00000143369	ENSG00000147437	ENSG00000229083
ENSG00000143434	ENSG00000151651	ENSG00000234160
ENSG00000143622	ENSG00000152926	ENSG00000234373
ENSG00000144488	ENSG00000153531	ENSG00000235859
ENSG00000145020	ENSG00000156711	ENSG00000236901
ENSG00000146453	ENSG00000157227	ENSG00000237424
ENSG00000147437	ENSG00000157315	ENSG00000241634
ENSG00000152926	ENSG00000157368	ENSG00000242540
ENSG00000153531	ENSG00000159588	ENSG00000249459
ENSG00000156711	ENSG00000159958	ENSG00000249863
ENSG00000157368	ENSG00000160781	ENSG00000250081
ENSG00000159588	ENSG00000161835	ENSG00000250899
ENSG00000159958	ENSG00000162148	ENSG00000251161
ENSG00000160781	ENSG00000162482	ENSG00000252965
ENSG00000161835	ENSG00000164406	ENSG00000253598
ENSG00000162650	ENSG00000165949	ENSG00000255455
ENSG00000163352	ENSG00000166343	ENSG00000258441
ENSG00000163626	ENSG00000167103	ENSG00000259775
ENSG00000164406	ENSG00000168101	ENSG00000259953
ENSG00000165949	ENSG00000169105	ENSG00000259994
ENSG00000166343	ENSG00000169271	ENSG00000260196
ENSG00000167103	ENSG00000172183	ENSG00000260257
ENSG00000169330	ENSG00000173535	ENSG00000260400
ENSG00000170835	ENSG00000174529	ENSG00000260418
ENSG00000172183	ENSG00000175318	ENSG00000260583
ENSG00000172771	ENSG00000175564	ENSG00000260804
ENSG00000173442	ENSG00000175727	ENSG00000260911
ENSG00000173991	ENSG00000176054	ENSG00000260912
ENSG00000174529	ENSG00000176058	ENSG00000260917
ENSG00000175318	ENSG00000176919	ENSG00000260920
ENSG00000175564	ENSG00000176973	ENSG00000260947
ENSG00000175727	ENSG00000177462	ENSG00000260948
ENSG00000176058	ENSG00000179532	ENSG00000261094
ENSG00000176919	ENSG00000180644	ENSG00000261098
ENSG00000176973	ENSG00000182208	ENSG00000261167
ENSG00000176978	ENSG00000183444	ENSG00000261168
ENSG00000179532	ENSG00000183929	ENSG00000261342
ENSG00000180834	ENSG00000184163	ENSG00000261534
ENSG00000181035	ENSG00000185527	ENSG00000261799
ENSG00000182511	ENSG00000186792	ENSG00000262198
ENSG00000183048	ENSG00000187796	ENSG00000262877
ENSG00000183444	ENSG00000196338	ENSG00000264112
ENSG00000183929	ENSG00000196421	ENSG00000265917
ENSG00000184349	ENSG00000196724	ENSG00000267102
ENSG00000184933	ENSG00000197927	ENSG00000267475
ENSG00000185615	ENSG00000198113	ENSG00000267940
ENSG00000186792	ENSG00000198590	ENSG00000268205
ENSG00000187187	ENSG00000198695	ENSG00000268798
ENSG00000187742	ENSG00000198727	ENSG00000269837
ENSG00000187796	ENSG00000198763	ENSG00000271138
ENSG00000188629	ENSG00000198888	ENSG00000271849
ENSG00000196338	ENSG00000199153	ENSG00000271882
ENSG00000196421	ENSG00000199172	ENSG00000272010
ENSG00000197927	ENSG00000200253	ENSG00000272308
ENSG00000198113	ENSG00000203618	ENSG00000272335
ENSG00000198590	ENSG00000204839	ENSG00000272338
ENSG00000198695	ENSG00000205274	ENSG00000272341
ENSG00000198727	ENSG00000205704	ENSG00000272343
ENSG00000198763	ENSG00000206878	ENSG00000272370
ENSG00000198888	ENSG00000206922	ENSG00000272455
ENSG00000199153	ENSG00000207200	ENSG00000272512
ENSG00000199172	ENSG00000207379	ENSG00000272923
ENSG00000200620	ENSG00000207582	ENSG00000272954
ENSG00000203618	ENSG00000207650	ENSG00000273142
ENSG00000204305	ENSG00000211644	ENSG00000273156
ENSG00000204839	ENSG00000211645	ENSG00000273230
ENSG00000205359	ENSG00000212123	ENSG00000273786
ENSG00000205704	ENSG00000213316	ENSG00000273893
ENSG00000206557	ENSG00000213398	ENSG00000276449
ENSG00000206878	ENSG00000213513	ENSG00000276529
ENSG00000206922	ENSG00000213590	ENSG00000276814
ENSG00000207200	ENSG00000213999	ENSG00000277214
ENSG00000207379	ENSG00000214369	ENSG00000277491
ENSG00000207582	ENSG00000215939	ENSG00000278075
ENSG00000207650	ENSG00000215966	ENSG00000278703
ENSG00000211643	ENSG00000218073	ENSG00000278765
ENSG00000211644	ENSG00000220201	ENSG00000279207
ENSG00000212123	ENSG00000220685	ENSG00000279348
ENSG00000213316	ENSG00000221044	ENSG00000279453
ENSG00000213398	ENSG00000221571	ENSG00000280010
ENSG00000213590	ENSG00000222267	ENSG00000280037
ENSG00000213999	ENSG00000222522	ENSG00000280099
ENSG00000214369	ENSG00000222682	ENSG00000280836
ENSG00000215939	ENSG00000223356	ENSG00000281133
ENSG00000215966	ENSG00000223476	ENSG00000283426
ENSG00000220201	ENSG00000223764	ENSG00000284473
ENSG00000221044	ENSG00000224312	ENSG00000284976
ENSG00000221571	ENSG00000224324	ENSG00000286873
ENSG00000222522	ENSG00000224728	ENSG00000286964
ENSG00000222682	ENSG00000225192	ENSG00000287063
ENSG00000223356	ENSG00000225218	ENSG00000287431
ENSG00000223476	ENSG00000225345	ENSG00000288398
ENSG00000223727	ENSG00000225401	ENSG00000089682
ENSG00000223764	ENSG00000225569	ENSG00000176058
ENSG00000224312	ENSG00000225750	ENSG00000226107
ENSG00000224324	ENSG00000225779	ENSG00000270127
ENSG00000224635	ENSG00000225907
ENSG00000224728	ENSG00000226107
ENSG00000225163	ENSG00000226450
ENSG00000225192	ENSG00000226499
ENSG00000225218	ENSG00000226641
ENSG00000225345	ENSG00000226942
ENSG00000225401	ENSG00000227388
ENSG00000225750	ENSG00000228672
ENSG00000225779	ENSG00000229083
ENSG00000225907	ENSG00000229196
ENSG00000226107	ENSG00000229585
ENSG00000226276	ENSG00000229659
ENSG00000226314	ENSG00000229983
ENSG00000226450	ENSG00000230276
ENSG00000226499	ENSG00000230914
ENSG00000226578	ENSG00000231066
ENSG00000226942	ENSG00000231333
ENSG00000227293	ENSG00000231466
ENSG00000227740	ENSG00000231765
ENSG00000228672	ENSG00000232142
ENSG00000228950	ENSG00000232334
ENSG00000229083	ENSG00000232882
ENSG00000229222	ENSG00000232906
ENSG00000229659	ENSG00000233330
ENSG00000230276	ENSG00000233469
ENSG00000230295	ENSG00000233639
ENSG00000231066	ENSG00000233967
ENSG00000231333	ENSG00000234112
ENSG00000231466	ENSG00000234160
ENSG00000232142	ENSG00000234373
ENSG00000232334	ENSG00000234498
ENSG00000232434	ENSG00000235217
ENSG00000232872	ENSG00000235301
ENSG00000232882	ENSG00000235629
ENSG00000232931	ENSG00000235701
ENSG00000233330	ENSG00000235859
ENSG00000233906	ENSG00000235963
ENSG00000234160	ENSG00000235990
ENSG00000234353	ENSG00000236255
ENSG00000234373	ENSG00000236654
ENSG00000234473	ENSG00000236901
ENSG00000234776	ENSG00000237424
ENSG00000235217	ENSG00000237766
ENSG00000235301	ENSG00000237899
ENSG00000235571	ENSG00000238228
ENSG00000235701	ENSG00000238735
ENSG00000235859	ENSG00000239779
ENSG00000235963	ENSG00000241002
ENSG00000235990	ENSG00000241014
ENSG00000236255	ENSG00000241057
ENSG00000236654	ENSG00000241354
ENSG00000236901	ENSG00000241563
ENSG00000236993	ENSG00000241634
ENSG00000237154	ENSG00000241765
ENSG00000237260	ENSG00000242252
ENSG00000237424	ENSG00000242268
ENSG00000237899	ENSG00000242540
ENSG00000238228	ENSG00000242600
ENSG00000238735	ENSG00000242770
ENSG00000239779	ENSG00000243244
ENSG00000241002	ENSG00000244004
ENSG00000241014	ENSG00000244063
ENSG00000241634	ENSG00000244119
ENSG00000241765	ENSG00000244723
ENSG00000241772	ENSG00000248231
ENSG00000242252	ENSG00000248559
ENSG00000242540	ENSG00000249459
ENSG00000242600	ENSG00000249863
ENSG00000242612	ENSG00000250081
ENSG00000242770	ENSG00000250899
ENSG00000244004	ENSG00000251161
ENSG00000244723	ENSG00000251221
ENSG00000248231	ENSG00000251313
ENSG00000248559	ENSG00000251615
ENSG00000249459	ENSG00000251819
ENSG00000249863	ENSG00000251840
ENSG00000250067	ENSG00000251999
ENSG00000250081	ENSG00000252965
ENSG00000250643	ENSG00000253476
ENSG00000250899	ENSG00000253598
ENSG00000251161	ENSG00000253636
ENSG00000251221	ENSG00000253712
ENSG00000251313	ENSG00000254595
ENSG00000251840	ENSG00000254771
ENSG00000251999	ENSG00000254783
ENSG00000252034	ENSG00000255455
ENSG00000253476	ENSG00000256667
ENSG00000253598	ENSG00000257231
ENSG00000253636	ENSG00000257507
ENSG00000253712	ENSG00000258441
ENSG00000254771	ENSG00000258673
ENSG00000254783	ENSG00000259695
ENSG00000254812	ENSG00000259775
ENSG00000255455	ENSG00000259820
ENSG00000256667	ENSG00000259891
ENSG00000258441	ENSG00000259953
ENSG00000258673	ENSG00000259994
ENSG00000259416	ENSG00000260011
ENSG00000259637	ENSG00000260060
ENSG00000259695	ENSG00000260077
ENSG00000259775	ENSG00000260160
ENSG00000259820	ENSG00000260179
ENSG00000259891	ENSG00000260196
ENSG00000259953	ENSG00000260257
ENSG00000259994	ENSG00000260296
ENSG00000260060	ENSG00000260306
ENSG00000260190	ENSG00000260317
ENSG00000260196	ENSG00000260366
ENSG00000260257	ENSG00000260368
ENSG00000260306	ENSG00000260400
ENSG00000260317	ENSG00000260418
ENSG00000260366	ENSG00000260515
ENSG00000260368	ENSG00000260583
ENSG00000260400	ENSG00000260645
ENSG00000260418	ENSG00000260804
ENSG00000260583	ENSG00000260911
ENSG00000260648	ENSG00000260912
ENSG00000260804	ENSG00000260917
ENSG00000260911	ENSG00000260920
ENSG00000260917	ENSG00000260947
ENSG00000260920	ENSG00000260948
ENSG00000260947	ENSG00000260949
ENSG00000260948	ENSG00000261019
ENSG00000260949	ENSG00000261051
ENSG00000261087	ENSG00000261087
ENSG00000261094	ENSG00000261094
ENSG00000261098	ENSG00000261098
ENSG00000261167	ENSG00000261167
ENSG00000261326	ENSG00000261168
ENSG00000261333	ENSG00000261211
ENSG00000261474	ENSG00000261324
ENSG00000261488	ENSG00000261326
ENSG00000261542	ENSG00000261333
ENSG00000261578	ENSG00000261474
ENSG00000261654	ENSG00000261488
ENSG00000261673	ENSG00000261534
ENSG00000261730	ENSG00000261556
ENSG00000261799	ENSG00000261578
ENSG00000261916	ENSG00000261654
ENSG00000261970	ENSG00000261673
ENSG00000262198	ENSG00000261730
ENSG00000262772	ENSG00000261799
ENSG00000262877	ENSG00000261916
ENSG00000264112	ENSG00000261970
ENSG00000264313	ENSG00000262198
ENSG00000264525	ENSG00000262772
ENSG00000264814	ENSG00000262877
ENSG00000265917	ENSG00000264112
ENSG00000266155	ENSG00000264342
ENSG00000266668	ENSG00000264525
ENSG00000266758	ENSG00000264814
ENSG00000266910	ENSG00000265095
ENSG00000267108	ENSG00000265917
ENSG00000267405	ENSG00000266155
ENSG00000267692	ENSG00000266289
ENSG00000267838	ENSG00000266385
ENSG00000267940	ENSG00000266668
ENSG00000268205	ENSG00000266758
ENSG00000268401	ENSG00000266910
ENSG00000268798	ENSG00000267102
ENSG00000269069	ENSG00000267343
ENSG00000269837	ENSG00000267405
ENSG00000269873	ENSG00000267692
ENSG00000269947	ENSG00000267838
ENSG00000270127	ENSG00000267940
ENSG00000270441	ENSG00000268205
ENSG00000270627	ENSG00000268401
ENSG00000270802	ENSG00000268798
ENSG00000271002	ENSG00000269069
ENSG00000271138	ENSG00000269486
ENSG00000271414	ENSG00000269837
ENSG00000271862	ENSG00000269873
ENSG00000271992	ENSG00000269947
ENSG00000272006	ENSG00000270091
ENSG00000272010	ENSG00000270127
ENSG00000272040	ENSG00000270441
ENSG00000272137	ENSG00000270627
ENSG00000272308	ENSG00000270802
ENSG00000272335	ENSG00000271138
ENSG00000272338	ENSG00000271151
ENSG00000272417	ENSG00000271265
ENSG00000272455	ENSG00000271427
ENSG00000272512	ENSG00000271553
ENSG00000272576	ENSG00000271788
ENSG00000272630	ENSG00000271862
ENSG00000272650	ENSG00000271882
ENSG00000272672	ENSG00000271992
ENSG00000272800	ENSG00000272006
ENSG00000272911	ENSG00000272010
ENSG00000272923	ENSG00000272040
ENSG00000272942	ENSG00000272137
ENSG00000273033	ENSG00000272217
ENSG00000273038	ENSG00000272221
ENSG00000273156	ENSG00000272308
ENSG00000273165	ENSG00000272335
ENSG00000273230	ENSG00000272338
ENSG00000273245	ENSG00000272341
ENSG00000273396	ENSG00000272343
ENSG00000273437	ENSG00000272361
ENSG00000273454	ENSG00000272416
ENSG00000273576	ENSG00000272417
ENSG00000273682	ENSG00000272455
ENSG00000273786	ENSG00000272512
ENSG00000273893	ENSG00000272576
ENSG00000274191	ENSG00000272601
ENSG00000274569	ENSG00000272650
ENSG00000275119	ENSG00000272672
ENSG00000275318	ENSG00000272691
ENSG00000275322	ENSG00000272744
ENSG00000275377	ENSG00000272754
ENSG00000276255	ENSG00000272791
ENSG00000276449	ENSG00000272797
ENSG00000276529	ENSG00000272810
ENSG00000276814	ENSG00000272871
ENSG00000277007	ENSG00000272905
ENSG00000277103	ENSG00000272923
ENSG00000277214	ENSG00000272942
ENSG00000277423	ENSG00000272954
ENSG00000278075	ENSG00000273032
ENSG00000278615	ENSG00000273033
ENSG00000278784	ENSG00000273038
ENSG00000278842	ENSG00000273091
ENSG00000279145	ENSG00000273142
ENSG00000279199	ENSG00000273156
ENSG00000279207	ENSG00000273165
ENSG00000279235	ENSG00000273230
ENSG00000279315	ENSG00000273245
ENSG00000279348	ENSG00000273416
ENSG00000279425	ENSG00000273576
ENSG00000279453	ENSG00000273682
ENSG00000279583	ENSG00000273786
ENSG00000279659	ENSG00000273893
ENSG00000279667	ENSG00000274191
ENSG00000279838	ENSG00000274340
ENSG00000279852	ENSG00000274341
ENSG00000279873	ENSG00000274444
ENSG00000280010	ENSG00000274569
ENSG00000280037	ENSG00000274695
ENSG00000280070	ENSG00000274825
ENSG00000280099	ENSG00000275318
ENSG00000280184	ENSG00000275322
ENSG00000280232	ENSG00000275720
ENSG00000280310	ENSG00000275759
ENSG00000280836	ENSG00000276255
ENSG00000281133	ENSG00000276272
ENSG00000281404	ENSG00000276445
ENSG00000283426	ENSG00000276449
ENSG00000284231	ENSG00000276529
ENSG00000284473	ENSG00000276698
ENSG00000284610	ENSG00000276728
ENSG00000284630	ENSG00000276814
ENSG00000284976	ENSG00000276957
ENSG00000285480	ENSG00000277007
ENSG00000285999	ENSG00000277103
ENSG00000286136	ENSG00000277214
ENSG00000286602	ENSG00000277385
ENSG00000286733	ENSG00000277423
ENSG00000286846	ENSG00000277491
ENSG00000286873	ENSG00000277950
ENSG00000286964	ENSG00000278058
ENSG00000287110	ENSG00000278075
ENSG00000287562	ENSG00000278615
ENSG00000287601	ENSG00000278668
ENSG00000287676	ENSG00000278740
ENSG00000287837	ENSG00000278784
ENSG00000287923	ENSG00000278816
ENSG00000287944	ENSG00000278842
ENSG00000288033	ENSG00000278876
ENSG00000288056	ENSG00000279022
ENSG00000288398	ENSG00000279145
ENSG00000089820	ENSG00000279199
ENSG00000091947	ENSG00000279207
ENSG00000147166	ENSG00000279235
ENSG00000166682	ENSG00000279315
ENSG00000169249	ENSG00000279348
ENSG00000196597	ENSG00000279357
ENSG00000196724	ENSG00000279425
ENSG00000213513	ENSG00000279443
ENSG00000220685	ENSG00000279453
ENSG00000231765	ENSG00000279469
ENSG00000233967	ENSG00000279583
ENSG00000252965	ENSG00000279659
ENSG00000254595	ENSG00000279667
ENSG00000261342	ENSG00000279821
ENSG00000261556	ENSG00000279838
ENSG00000265566	ENSG00000279852
ENSG00000266289	ENSG00000279873
ENSG00000270883	ENSG00000280010
ENSG00000279022	ENSG00000280037
	ENSG00000280057
	ENSG00000280070
	ENSG00000280099
	ENSG00000280107
	ENSG00000280157
	ENSG00000280385
	ENSG00000280836
	ENSG00000281133
	ENSG00000281404
	ENSG00000281809
	ENSG00000283426
	ENSG00000284231
	ENSG00000284473
	ENSG00000284610
	ENSG00000284630
	ENSG00000284642
	ENSG00000284657
	ENSG00000284976
	ENSG00000285581
	ENSG00000285999
	ENSG00000286070
	ENSG00000286565
	ENSG00000286602
	ENSG00000286733
	ENSG00000286846
	ENSG00000286873
	ENSG00000286964
	ENSG00000287063
	ENSG00000287071
	ENSG00000287110
	ENSG00000287562
	ENSG00000287574
	ENSG00000287601
	ENSG00000287676
	ENSG00000287870
	ENSG00000287923
	ENSG00000287944
	ENSG00000288033
	ENSG00000288398
	ENSG00000068976
	ENSG00000089820
	ENSG00000102032
	ENSG00000130203
	ENSG00000147174
	ENSG00000160408
	ENSG00000163352
	ENSG00000173442
	ENSG00000173926
	ENSG00000173991
	ENSG00000181035
	ENSG00000187187
	ENSG00000188766
	ENSG00000197153
	ENSG00000197540
	ENSG00000198804
	ENSG00000199132
	ENSG00000200620
	ENSG00000204305
	ENSG00000204991
	ENSG00000213509
	ENSG00000221552
	ENSG00000225125
	ENSG00000225292
	ENSG00000226276
	ENSG00000229758
	ENSG00000231705
	ENSG00000232872
	ENSG00000233929
	ENSG00000234776
	ENSG00000236760
	ENSG00000239701
	ENSG00000244242
	ENSG00000250103
	ENSG00000250259
	ENSG00000253176
	ENSG00000259416
	ENSG00000259637
	ENSG00000260190
	ENSG00000260325
	ENSG00000261189
	ENSG00000262223
	ENSG00000265370
	ENSG00000267959
	ENSG00000270878
	ENSG00000272646
	ENSG00000272915
	ENSG00000273056
	ENSG00000273816
	ENSG00000277825
	ENSG00000278952
	ENSG00000280184
	ENSG00000285480
	ENSG00000286344
	SNORA105C
