# Supplementary material for: Nuclear and cytoplasmic poly(A) binding proteins (PABPs) favor distinct transcripts and isoforms
Source: Nucleic Acids Res. 2022 Apr 19;50(8):4685–702. doi: 10.1093/nar/gkac263 (PMC9071453; doi:10.1093/nar/gkac263)
Supplement: gkac263_Supplemental_Files [file gkac263_supplemental_files.zip › Table_S2.xlsx]

## Sheet: sigPABPNvInput_enriched.deplete
ENSEMBL	baseMean	log2FoldChange	padj	external_gene_name	gene_biotype	Length.exonic
ENSG00000243302	635.762	3.19287	1.25432e-110		processed_pseudogene	1150
ENSG00000263647	363.756	3.1715	4.84096e-80	BPTFP1	unprocessed_pseudogene	492
ENSG00000233327	932.043	2.89822	6.22612e-93	USP32P2	transcribed_unprocessed_pseudogene	6442
ENSG00000269352	1921.87	2.87593	6.95417e-98	PTOV1-AS2	lncRNA	1023
ENSG00000230715	241.887	2.82907	1.3791e-48		processed_pseudogene	403
ENSG00000261159	50.7148	2.82035	1.8755e-14		lncRNA	811
ENSG00000266820	1157.91	2.79592	1.63419e-129	KPNA2P3	transcribed_unprocessed_pseudogene	848
ENSG00000175265	8440.75	2.78882	1.92491e-98	GOLGA8A	protein_coding	6750
ENSG00000278662	405.73	2.77341	2.01775e-62	GOLGA6L10	protein_coding	4720
ENSG00000274512	91.8324	2.74602	2.03395e-24	TBC1D3L	protein_coding	2248
ENSG00000215252	3896.83	2.7303	1.25458e-117	GOLGA8B	protein_coding	7670
ENSG00000225450	979.038	2.72313	1.04427e-116		lncRNA	500
ENSG00000243679	278.28	2.66971	8.46157e-38		processed_pseudogene	754
ENSG00000169246	161.498	2.64465	6.93603e-34	NPIPB3	protein_coding	4717
ENSG00000279058	105.889	2.55516	1.03934e-21	AGAP14P	unprocessed_pseudogene	2060
ENSG00000128709	317.098	2.53503	7.08439e-49	HOXD9	protein_coding	1871
ENSG00000260528	227.526	2.47236	8.17197e-31	FAM157C	lncRNA	7132
ENSG00000260563	101.828	2.466	6.46472e-16		lncRNA	1195
ENSG00000273136	185.041	2.44646	1.21323e-35	NBPF26	protein_coding	6782
ENSG00000196436	180.901	2.44314	3.90144e-23	NPIPB15	protein_coding	1702
ENSG00000204172	3859.99	2.43811	5.60983e-97	AGAP9	protein_coding	2387
ENSG00000268649	68.5002	2.4252	1.04563e-15		lncRNA	594
ENSG00000270605	390.324	2.40272	2.05372e-19		lncRNA	1945
ENSG00000232653	91.2187	2.38088	1.90005e-19	GOLGA8N	protein_coding	7602
ENSG00000270641	11358.1	2.37541	7.70947e-38	TSIX	lncRNA	37027
ENSG00000102057	141.38	2.35706	4.3262e-27	KCND1	protein_coding	6082
ENSG00000287539	71.2982	2.35154	2.12707e-12		lncRNA	882
ENSG00000261011	1070.68	2.34183	5.25122e-22	AGAP11	transcribed_unprocessed_pseudogene	1740
ENSG00000183889	119.79	2.30611	1.36918e-23		protein_coding	7897
ENSG00000232442	488.565	2.30342	8.1956e-32	MHENCR	lncRNA	801
ENSG00000274460	99.0471	2.30138	7.3013e-20		lncRNA	1491
ENSG00000255031	314.328	2.26821	2.00835e-42		lncRNA	1209
ENSG00000225828	1577.05	2.25327	7.87531e-69	FAM229A	protein_coding	2845
ENSG00000163794	132.714	2.22165	7.22758e-22	UCN	protein_coding	795
ENSG00000272720	62.4879	2.21798	1.38578e-10		lncRNA	1433
ENSG00000213903	2351.51	2.20867	6.87927e-99	LTB4R	protein_coding	4465
ENSG00000225138	3939.77	2.19091	9.60186e-42	SLC9A3-AS1	lncRNA	4731
ENSG00000259205	66.2429	2.17823	1.35056e-07	PRKXP1	processed_pseudogene	1122
ENSG00000230847	51.9559	2.16826	2.04262e-10	OCLNP1	unprocessed_pseudogene	679
ENSG00000273723	63.5822	2.16369	1.37157e-10	SUGT1-DT	lncRNA	975
ENSG00000235688	122.903	2.16235	2.88918e-08	SNTG2-AS1	lncRNA	539
ENSG00000127366	194.754	2.14461	2.11585e-29	TAS2R5	protein_coding	1151
ENSG00000248367	197.857	2.14001	9.61655e-20		lncRNA	393
ENSG00000280239	378.96	2.13997	1.33144e-41		TEC	2027
ENSG00000198221	203.449	2.13484	1.38724e-25	AFDN-DT	lncRNA	4161
ENSG00000259877	161.016	2.12846	8.4522e-19		lncRNA	2443
ENSG00000260853	60.0209	2.12104	3.60214e-06		lncRNA	3275
ENSG00000260793	144.866	2.11449	5.10024e-20		lncRNA	2012
ENSG00000260589	135.838	2.11266	7.32966e-21	STAM-AS1	lncRNA	2595
ENSG00000100299	780.247	2.10041	3.43685e-71	ARSA	protein_coding	4501
ENSG00000261798	70.3105	2.09448	1.05975e-08		lncRNA	1196
ENSG00000196981	583.621	2.08883	1.99625e-62	WDR5B	protein_coding	4217
ENSG00000273344	399.793	2.08715	3.02783e-29	PAXIP1-DT	lncRNA	2256
ENSG00000139679	291.793	2.08631	9.46605e-38	LPAR6	protein_coding	4348
ENSG00000287737	234.488	2.08093	3.56757e-29		lncRNA	4273
ENSG00000178623	138.156	2.07884	5.4716e-22	GPR35	protein_coding	5090
ENSG00000139574	103.65	2.07702	3.07992e-17	NPFF	protein_coding	592
ENSG00000176953	7646.73	2.07341	5.65014e-90	NFATC2IP	protein_coding	5738
ENSG00000167676	71.584	2.07237	1.2877e-12	PLIN4	protein_coding	6502
ENSG00000260852	1281.51	2.05818	8.25771e-37	FBXL19-AS1	lncRNA	3951
ENSG00000143320	452.704	2.05053	1.10772e-38	CRABP2	protein_coding	1082
ENSG00000184786	508.039	2.04613	8.34653e-41	DYNLT2	protein_coding	2631
ENSG00000160117	242.109	2.03944	2.39674e-23	ANKLE1	protein_coding	3569
ENSG00000256092	101.212	2.03394	6.14158e-17	SBNO1-AS1	lncRNA	2246
ENSG00000234771	1355.78	2.03348	1.2202e-27	SLC25A25-AS1	lncRNA	6391
ENSG00000230373	75.4006	2.03026	1.25521e-12	GOLGA6L5P	transcribed_unprocessed_pseudogene	3899
ENSG00000261691	61.8755	2.01947	2.79984e-06		lncRNA	476
ENSG00000167702	1242.8	2.01696	6.87401e-79	KIFC2	protein_coding	4447
ENSG00000243509	474.102	2.01522	2.3474e-39	TNFRSF6B	protein_coding	1140
ENSG00000182405	563.129	1.99337	5.10214e-46	PGBD4	protein_coding	6604
ENSG00000259865	141.52	1.98961	4.53686e-16		lncRNA	1246
ENSG00000261786	143.41	1.98837	4.36113e-17		lncRNA	5067
ENSG00000247095	95.2344	1.98194	1.21579e-14	MIR210HG	lncRNA	2321
ENSG00000230149	50.75	1.98185	7.04965e-09		lncRNA	527
ENSG00000140939	304.278	1.98007	3.15737e-25	NOL3	protein_coding	2992
ENSG00000197063	2555.62	1.97672	1.29691e-37	MAFG	protein_coding	5241
ENSG00000101115	595.541	1.97603	3.69955e-26	SALL4	protein_coding	5773
ENSG00000258708	128.153	1.96756	2.03386e-12	SLC25A21-AS1	lncRNA	1924
ENSG00000250506	549.477	1.96565	1.18346e-47	CDK3	protein_coding	1803
ENSG00000178761	6494.14	1.9629	3.50401e-59	FAM219B	protein_coding	5015
ENSG00000196547	8868	1.96288	6.315e-42	MAN2A2	protein_coding	9763
ENSG00000226332	67.5626	1.96169	1.15331e-11		lncRNA	681
ENSG00000139318	70.6232	1.95714	5.17757e-10	DUSP6	protein_coding	3859
ENSG00000272692	75.2441	1.95493	2.08386e-12		lncRNA	1905
ENSG00000267283	89.409	1.95281	2.03237e-14		lncRNA	935
ENSG00000275645	57.6078	1.95242	1.75054e-09		lncRNA	418
ENSG00000237172	66.5442	1.95238	1.64259e-08	B3GNT9	protein_coding	2702
ENSG00000179240	1245.47	1.95234	5.67484e-21	GVQW3	protein_coding	20110
ENSG00000223749	387.132	1.94934	3.26146e-28	MIR503HG	lncRNA	3003
ENSG00000129167	283.322	1.94281	2.29323e-34	TPH1	protein_coding	5626
ENSG00000279088	552.261	1.94128	4.33753e-39		TEC	1236
ENSG00000287808	78.9852	1.941	1.05332e-12		lncRNA	1000
ENSG00000273148	73.1644	1.94011	4.09724e-10	LINC00653	lncRNA	1539
ENSG00000158106	710.504	1.93187	2.84811e-50	RHPN1	protein_coding	4184
ENSG00000125895	233.835	1.92505	6.82196e-18	TMEM74B	protein_coding	2210
ENSG00000099958	203.417	1.92046	5.65631e-21	DERL3	protein_coding	3796
ENSG00000281538	67.191	1.91451	3.73248e-07		lncRNA	631
ENSG00000148600	363.917	1.91332	1.0913e-20	CDHR1	protein_coding	7729
ENSG00000187984	4094.76	1.91121	2.17064e-79	ANKRD19P	transcribed_unprocessed_pseudogene	2500
ENSG00000230844	478.977	1.91107	1.52382e-39	ZNF674-AS1	lncRNA	2566
ENSG00000204860	279.119	1.9031	1.44249e-20	FAM201A	lncRNA	3847
ENSG00000215105	82.8436	1.89996	4.8396e-11	TTC3P1	processed_pseudogene	6081
ENSG00000287431	132.536	1.88661	3.75509e-14	RENO1	lncRNA	6784
ENSG00000271576	292.843	1.88337	1.44535e-16	PRKACB-DT	lncRNA	1601
ENSG00000273372	57.532	1.88059	2.06528e-09	SFTPD-AS1	lncRNA	5001
ENSG00000185163	4222.39	1.88023	3.58088e-26	DDX51	protein_coding	6349
ENSG00000196741	118.21	1.87855	2.10197e-16	LINC01560	lncRNA	1253
ENSG00000152192	4024.02	1.87831	9.2366e-73	POU4F1	protein_coding	4539
ENSG00000271895	164.36	1.8765	1.50456e-17	NA	NA	870
ENSG00000136352	116.086	1.87509	2.48734e-16	NKX2-1	protein_coding	3165
ENSG00000287731	52.8867	1.87494	3.0761e-08		lncRNA	1906
ENSG00000260807	228.381	1.87414	2.02889e-27	CEROX1	lncRNA	3905
ENSG00000268471	520.976	1.87275	2.32294e-41	MIR4453HG	lncRNA	3000
ENSG00000244560	308.027	1.86987	2.78225e-28		transcribed_unprocessed_pseudogene	4288
ENSG00000205307	73.6208	1.86853	4.44517e-10	SAP25	protein_coding	1468
ENSG00000196668	52.6753	1.86045	0.000680858	LINC00173	lncRNA	2607
ENSG00000104899	2132.88	1.84929	4.5476e-37	AMH	protein_coding	2587
ENSG00000223564	83.107	1.84686	1.58493e-12	CYP4F32P	unprocessed_pseudogene	504
ENSG00000267100	659.726	1.83515	5.35242e-28	ILF3-DT	lncRNA	1983
ENSG00000272994	1028.65	1.8317	1.91491e-58	C2orf49-DT	lncRNA	3449
ENSG00000265787	52.653	1.83002	4.76951e-08	CYP4F35P	transcribed_unprocessed_pseudogene	2876
ENSG00000273036	664.613	1.82946	1.35414e-38		transcribed_processed_pseudogene	871
ENSG00000169992	3357.83	1.82806	3.64554e-63	NLGN2	protein_coding	5717
ENSG00000269399	113.389	1.82737	3.56208e-09		lncRNA	2069
ENSG00000205560	4268.25	1.82566	1.00011e-54	CPT1B	protein_coding	4102
ENSG00000257576	92.3365	1.81898	6.25082e-11	HSPD1P4	processed_pseudogene	1702
ENSG00000254681	160.315	1.81814	3.7799e-12	PKD1P5	transcribed_unprocessed_pseudogene	10291
ENSG00000003137	128.945	1.81812	2.05276e-14	CYP26B1	protein_coding	5015
ENSG00000248015	55.547	1.81517	3.06149e-08		lncRNA	3571
ENSG00000228727	520.201	1.81405	0.00114326	SAPCD1	protein_coding	1360
ENSG00000278224	256.568	1.81211	1.46908e-27	PRICKLE4	protein_coding	2778
ENSG00000203392	53.6116	1.80959	9.28082e-08		lncRNA	2205
ENSG00000123999	108.561	1.80952	1.18927e-07	INHA	protein_coding	1636
ENSG00000245532	37576.4	1.80766	1.37169e-39	NEAT1	lncRNA	22767
ENSG00000078399	3306.42	1.80525	1.18222e-47	HOXA9	protein_coding	3033
ENSG00000235194	889.103	1.79576	1.53536e-33	PPP1R3E	protein_coding	5550
ENSG00000267519	396.567	1.79076	7.9885e-35	MIR23AHG	lncRNA	19049
ENSG00000269834	75.2689	1.78982	4.98252e-08	ZNF528-AS1	lncRNA	5782
ENSG00000166707	116.903	1.77999	9.50205e-16	ZCCHC18	protein_coding	3389
ENSG00000171163	2179.67	1.7741	3.8829e-51	ZNF692	protein_coding	3929
ENSG00000276550	6306.96	1.77406	1.3619e-42	HERC2P2	transcribed_unprocessed_pseudogene	6965
ENSG00000188599	563.179	1.77189	8.86299e-33	NPIPP1	transcribed_unprocessed_pseudogene	1437
ENSG00000283183	276.914	1.76747	2.76223e-21		lncRNA	3011
ENSG00000215417	9809.29	1.76312	8.26952e-66	MIR17HG	lncRNA	3774
ENSG00000177225	7221.3	1.76266	9.83664e-78	GATD1	protein_coding	5510
ENSG00000130844	7105.66	1.76015	7.94072e-31	ZNF331	protein_coding	8785
ENSG00000165810	1104.61	1.75441	1.04065e-45	BTNL9	protein_coding	5563
ENSG00000230910	66.1775	1.7537	9.35017e-06		lncRNA	6187
ENSG00000140451	2197.11	1.75115	5.80634e-40	PIF1	protein_coding	4656
ENSG00000146830	10344.4	1.7478	2.72125e-56	GIGYF1	protein_coding	6917
ENSG00000104863	294.515	1.74729	7.66128e-25	LIN7B	protein_coding	1753
ENSG00000186594	256.507	1.74167	1.95599e-12	MIR22HG	lncRNA	2986
ENSG00000215788	219.016	1.73555	5.84031e-19	TNFRSF25	protein_coding	4283
ENSG00000182308	164.893	1.7324	8.78343e-14	DCAF4L1	protein_coding	4710
ENSG00000170122	56.4876	1.73223	4.06702e-07	FOXD4	protein_coding	1974
ENSG00000260778	438.107	1.73207	2.96225e-31		lncRNA	980
ENSG00000187961	3348.57	1.72947	1.2293e-47	KLHL17	protein_coding	3402
ENSG00000249931	61.0176	1.72733	1.00879e-07	GOLGA8K	protein_coding	3231
ENSG00000267680	3087.29	1.71611	3.09798e-45	ZNF224	protein_coding	7104
ENSG00000176222	431.047	1.7147	3.15737e-25	ZNF404	protein_coding	2477
ENSG00000230316	292.261	1.71454	5.68369e-20	FEZF1-AS1	lncRNA	3355
ENSG00000167549	801.89	1.71374	1.54562e-18	CORO6	protein_coding	4321
ENSG00000162997	105.416	1.71284	3.37813e-10	PRORSD1P	transcribed_unitary_pseudogene	2204
ENSG00000215915	52.5061	1.71117	5.53772e-08	ATAD3C	protein_coding	3981
ENSG00000284747	179.842	1.70559	1.40884e-17		lncRNA	4116
ENSG00000188760	245.622	1.70378	2.23681e-16	TMEM198	protein_coding	2578
ENSG00000197355	1258.54	1.70248	6.70592e-40	UAP1L1	protein_coding	5267
ENSG00000179111	70.0296	1.70213	1.00298e-06	HES7	protein_coding	1880
LOC100505728	55.8041	1.69893	3.69567e-08	NA	misc_RNA	672
ENSG00000227896	342.609	1.69891	6.53613e-30		lncRNA	3058
ENSG00000272654	164.848	1.6944	1.17279e-13		lncRNA	1418
ENSG00000109063	638.979	1.69408	1.83226e-32	MYH3	protein_coding	6684
ENSG00000197961	15477.8	1.69392	5.58824e-41	ZNF121	protein_coding	7251
ENSG00000189423	589.857	1.6932	3.0979e-18	USP32P3	transcribed_unprocessed_pseudogene	8282
ENSG00000259895	121.587	1.6859	1.23583e-13		lncRNA	3264
ENSG00000197774	6231.29	1.6858	2.80908e-60	EME2	protein_coding	7306
ENSG00000284060	82.6742	1.6831	4.0875e-10		transcribed_unprocessed_pseudogene	958
ENSG00000056558	343.455	1.67974	1.94965e-11	TRAF1	protein_coding	4476
ENSG00000260942	440.531	1.67793	1.0734e-28	CAPN10-DT	lncRNA	4000
ENSG00000231453	58.0799	1.67508	0.000358236	LINC01305	lncRNA	3435
ENSG00000268403	230.259	1.67397	6.85958e-20		lncRNA	1147
ENSG00000124743	68.4608	1.6681	7.99445e-08	KLHL31	protein_coding	5776
ENSG00000226668	104.424	1.66775	1.35917e-11		transcribed_unprocessed_pseudogene	4835
ENSG00000241404	959.642	1.66632	4.76154e-32	EGFL8	protein_coding	2609
ENSG00000196189	101.604	1.66456	4.76292e-08	SEMA4A	protein_coding	6771
ENSG00000183397	204.125	1.66453	1.58493e-12	C19orf71	protein_coding	674
ENSG00000217702	268.577	1.66403	5.5365e-10		lncRNA	1626
ENSG00000132635	1565.25	1.65937	3.00147e-22	PCED1A	protein_coding	2320
ENSG00000287104	85.3241	1.6584	1.08242e-08		lncRNA	1111
ENSG00000224420	232.525	1.65821	3.25922e-13	ADM5	protein_coding	1718
ENSG00000124602	221.664	1.65804	5.83587e-15	UNC5CL	protein_coding	3156
ENSG00000273253	143.297	1.65777	1.97126e-11		lncRNA	1001
ENSG00000009724	74.3005	1.65691	1.05248e-07	MASP2	protein_coding	4257
ENSG00000257800	239.228	1.65472	3.61187e-12	FNBP1P1	processed_pseudogene	1994
ENSG00000275532	109.738	1.65467	1.41289e-12		lncRNA	486
ENSG00000228109	169.102	1.65459	3.98912e-09	MELTF-AS1	lncRNA	1139
ENSG00000249188	114.025	1.65369	1.12493e-12	ENPP7P1	transcribed_unprocessed_pseudogene	999
ENSG00000275632	97.7875	1.65305	2.75512e-11		lncRNA	524
ENSG00000259015	73.011	1.65234	3.53182e-09		processed_pseudogene	289
ENSG00000221978	9978.68	1.65216	1.14572e-84	CCNL2	protein_coding	6857
ENSG00000100376	5906.43	1.65201	5.83047e-49	FAM118A	protein_coding	6425
ENSG00000251634	163.527	1.65041	1.59481e-13	NAIPP4	unprocessed_pseudogene	2851
ENSG00000184208	687.92	1.64676	1.15796e-13	C22orf46	transcribed_unitary_pseudogene	5387
ENSG00000142102	1518.34	1.64537	2.26249e-26	PGGHG	protein_coding	5269
ENSG00000176387	104.16	1.64477	1.89808e-11	HSD11B2	protein_coding	2670
ENSG00000203497	122.949	1.6435	9.40779e-08	PDCD4-AS1	lncRNA	778
ENSG00000160051	602.903	1.64343	5.07864e-38	IQCC	protein_coding	2478
ENSG00000108352	2692.48	1.64257	1.48852e-68	RAPGEFL1	protein_coding	5711
ENSG00000183426	337.899	1.64182	1.16867e-17	NPIPA1	protein_coding	7366
ENSG00000271122	354.42	1.63975	1.31142e-17	HERPUD2-AS1	lncRNA	4200
ENSG00000105519	88.8396	1.63932	2.46465e-06	CAPS	protein_coding	2551
ENSG00000206262	232.429	1.63518	1.21319e-15	FOXL2NB	protein_coding	5123
ENSG00000140474	3444.85	1.634	1.91967e-43	ULK3	protein_coding	3514
ENSG00000152669	105.164	1.63363	5.03312e-13	CCNO	protein_coding	1737
ENSG00000237950	89.2956	1.63338	1.15482e-09		lncRNA	2224
ENSG00000188315	584.793	1.63291	2.54679e-26	C3orf62	protein_coding	4142
ENSG00000278916	76.1257	1.63176	4.92718e-07	CEP83-DT	lncRNA	2482
ENSG00000280187	163.844	1.62663	2.90563e-08		TEC	3094
ENSG00000251611	59.9464	1.62651	2.8649e-07	FAM160A1-DT	lncRNA	358
ENSG00000139190	941.827	1.62559	6.52524e-36	VAMP1	protein_coding	3580
ENSG00000272599	364.518	1.62535	8.43085e-24		lncRNA	960
ENSG00000204149	3159.42	1.62374	1.01076e-29	AGAP6	protein_coding	3160
ENSG00000227671	2222	1.616	2.31309e-55	ZNF731P	transcribed_unprocessed_pseudogene	2160
ENSG00000062524	735.064	1.61554	9.47319e-18	LTK	protein_coding	3491
ENSG00000235919	314.639	1.61239	2.29067e-23	ASH1L-AS1	lncRNA	1209
ENSG00000172888	4528.62	1.61167	8.25703e-68	ZNF621	protein_coding	8943
ENSG00000103037	3951.62	1.61152	3.91142e-31	SETD6	protein_coding	7739
ENSG00000240089	540.712	1.61091	5.40545e-09	BMS1P3	transcribed_unprocessed_pseudogene	932
ENSG00000234028	67.5311	1.60706	2.58059e-08	EIF2AK3-DT	lncRNA	4283
ENSG00000148384	8054.51	1.60637	5.13678e-37	INPP5E	protein_coding	6512
ENSG00000119431	1209.12	1.60633	1.15571e-39	HDHD3	protein_coding	2105
ENSG00000249767	1435.69	1.60576	5.98265e-52	ENPP7P10	unprocessed_pseudogene	933
ENSG00000249087	222.619	1.60347	5.39696e-10	ZNF436-AS1	lncRNA	2674
ENSG00000140993	390.55	1.60203	5.95487e-21	TIGD7	protein_coding	4140
ENSG00000256453	127.404	1.60192	1.73121e-14	DND1	protein_coding	1595
ENSG00000186364	324.721	1.60082	3.35996e-25	NUDT17	protein_coding	1657
ENSG00000272438	926.017	1.60069	4.82993e-16		lncRNA	351
ENSG00000273002	71.6641	1.60061	8.66543e-06	ARHGEF2-AS2	lncRNA	2157
ENSG00000253366	73.049	1.59896	2.12832e-08	GUSBP16	unprocessed_pseudogene	640
ENSG00000204681	4589.08	1.59892	1.16505e-49	GABBR1	protein_coding	8468
ENSG00000233429	875.211	1.59872	3.73108e-22	HOTAIRM1	lncRNA	1496
ENSG00000143184	321.977	1.59799	3.24398e-24	XCL1	protein_coding	1227
ENSG00000182796	609.367	1.59521	5.43606e-11	TMEM198B	transcribed_unitary_pseudogene	4377
ENSG00000131650	58.6086	1.59416	6.12329e-08	KREMEN2	protein_coding	2342
ENSG00000181404	603.87	1.59375	5.33426e-37	WASHC1	protein_coding	2316
ENSG00000261526	217.011	1.59038	2.49054e-18		lncRNA	1299
ENSG00000243819	54.395	1.58868	2.26942e-06	RN7SL832P	lncRNA	1756
ENSG00000137040	2176.72	1.58844	3.08398e-35	RANBP6	protein_coding	4601
ENSG00000205922	97.1746	1.58663	7.5138e-06	ONECUT3	protein_coding	7185
ENSG00000146676	4495.97	1.58626	2.14355e-44	PURB	protein_coding	9232
ENSG00000230869	58.7859	1.58496	5.06638e-07	AGAP10P	unprocessed_pseudogene	2418
ENSG00000177788	514.788	1.58399	1.69522e-21		lncRNA	8197
ENSG00000261188	489.836	1.5817	3.08913e-20	TFIP11-DT	lncRNA	2032
ENSG00000123870	151.518	1.58034	1.06172e-12	ZNF137P	transcribed_unprocessed_pseudogene	2029
ENSG00000272145	597.373	1.57939	1.12163e-28	NFYC-AS1	lncRNA	1687
ENSG00000272106	183.494	1.57429	1.04097e-14		lncRNA	2038
ENSG00000196118	936.081	1.57297	8.40188e-33	CCDC189	protein_coding	2592
ENSG00000090539	331.195	1.57184	9.4439e-16	CHRD	protein_coding	6620
ENSG00000227193	108.677	1.57166	1.18843e-11		lncRNA	494
ENSG00000147454	5983.65	1.5668	2.76233e-35	SLC25A37	protein_coding	7996
ENSG00000270804	197.448	1.56544	2.25594e-14		transcribed_processed_pseudogene	936
ENSG00000255108	330.528	1.56265	5.25122e-22		lncRNA	792
ENSG00000231305	234.956	1.5621	2.08451e-17		lncRNA	2149
ENSG00000249721	97.0265	1.55829	5.41856e-11		processed_pseudogene	389
ENSG00000103168	3640.55	1.555	1.92551e-25	TAF1C	protein_coding	5577
ENSG00000176401	315.488	1.55498	3.06662e-22	EID2B	protein_coding	1866
ENSG00000259448	71.2937	1.55491	9.70394e-06	LINC02352	lncRNA	2524
ENSG00000197291	93.2232	1.55255	2.25246e-09	RAMP2-AS1	lncRNA	4168
ENSG00000185386	292.636	1.54971	1.0629e-11	MAPK11	protein_coding	2688
ENSG00000278041	1688.48	1.54759	1.49292e-24		lncRNA	3674
ENSG00000266010	64.3844	1.54651	3.40282e-07	GATA6-AS1	lncRNA	3173
ENSG00000174652	5422.04	1.54268	1.48826e-65	ZNF266	protein_coding	5397
ENSG00000255135	403.598	1.54036	9.91845e-21		lncRNA	1056
ENSG00000273729	98.1299	1.53998	9.96728e-11		lncRNA	3487
ENSG00000270195	165.732	1.53806	3.8924e-12	NA	NA	1408
ENSG00000274422	85.6925	1.53548	8.38704e-08		lncRNA	3293
ENSG00000162241	288.191	1.53339	7.22785e-11	SLC25A45	protein_coding	7855
ENSG00000260017	65.0316	1.5329	0.00010381		lncRNA	361
ENSG00000250654	58.9696	1.53258	2.27782e-05		transcribed_unprocessed_pseudogene	1390
ENSG00000163126	497.812	1.52809	9.96864e-18	ANKRD23	protein_coding	4103
ENSG00000161265	214.609	1.52497	5.27601e-16	U2AF1L4	protein_coding	2875
ENSG00000267577	127.74	1.5244	4.67501e-06	DNAAF3-AS1	lncRNA	1643
ENSG00000165644	952.983	1.52417	1.50658e-32	COMTD1	protein_coding	1908
ENSG00000170581	2405.14	1.52182	1.86783e-35	STAT2	protein_coding	6198
ENSG00000141258	7182.11	1.51729	1.8928e-38	SGSM2	protein_coding	9771
ENSG00000231652	73.8936	1.5171	0.000209823		lncRNA	1973
ENSG00000183423	104.875	1.51669	3.40129e-09	LRIT3	protein_coding	3992
ENSG00000278376	62.0379	1.51659	1.41686e-06		lncRNA	1884
ENSG00000105650	71.245	1.51556	5.31126e-07	PDE4C	protein_coding	6546
ENSG00000234965	237.077	1.51533	2.41381e-16	SHISA8	protein_coding	1405
ENSG00000260285	146.052	1.51223	7.19401e-06		lncRNA	4063
ENSG00000131368	12297.6	1.51204	2.63515e-49	MRPS25	protein_coding	5371
ENSG00000106333	163.747	1.51199	2.922e-12	PCOLCE	protein_coding	3346
ENSG00000258839	1604.68	1.51173	3.45643e-23	MC1R	protein_coding	5566
ENSG00000131797	2297.96	1.51043	5.81168e-41	CLUHP3	transcribed_unprocessed_pseudogene	6235
ENSG00000061938	6075.81	1.50843	4.63139e-49	TNK2	protein_coding	11527
ENSG00000255284	715.48	1.50803	1.24138e-20		lncRNA	1489
ENSG00000272589	760.067	1.5076	6.81617e-25	ZSWIM8-AS1	lncRNA	1460
ENSG00000269921	62.0085	1.50616	1.83954e-07		lncRNA	529
ENSG00000267002	1987.21	1.50498	1.30151e-22		lncRNA	8785
ENSG00000142686	1153.08	1.50378	1.20374e-31	C1orf216	protein_coding	3049
ENSG00000134253	456.953	1.50167	9.93312e-17	TRIM45	protein_coding	4368
ENSG00000286451	700.791	1.5008	4.55231e-26		lncRNA	1262
ENSG00000162572	580.695	1.50014	6.68769e-12	SCNN1D	protein_coding	4025
ENSG00000108799	3717.23	1.49868	1.09155e-46	EZH1	protein_coding	6988
ENSG00000188290	3606.04	1.49825	4.8344e-15	HES4	protein_coding	1118
ENSG00000270231	2118.05	1.49789	2.9153e-37	NBPF8	transcribed_unprocessed_pseudogene	5961
ENSG00000234616	2869.88	1.49731	2.83081e-45	JRK	protein_coding	11229
ENSG00000219891	56.6849	1.49701	1.17894e-05	ZSCAN12P1	transcribed_unprocessed_pseudogene	1657
ENSG00000261587	74.8507	1.49603	3.6242e-08	TMEM249	protein_coding	2234
ENSG00000261302	61.7119	1.49547	6.80129e-06	NUP93-DT	lncRNA	1565
ENSG00000173511	448.088	1.49212	4.70184e-29	VEGFB	protein_coding	1545
ENSG00000226849	50.3937	1.49092	9.70663e-05		lncRNA	2682
ENSG00000181781	79.4061	1.48915	2.98486e-08	ODF3L2	protein_coding	1718
ENSG00000103253	509.275	1.48912	2.29234e-28	HAGHL	protein_coding	5287
ENSG00000254815	82.3355	1.4885	1.60448e-07	LMNTD2-AS1	lncRNA	2418
ENSG00000259153	138.535	1.48837	1.93573e-11		lncRNA	1718
ENSG00000285583	166.952	1.48663	4.13476e-13		lncRNA	567
ENSG00000189410	742.249	1.48628	8.61261e-13	SH2D5	protein_coding	4487
ENSG00000256116	64.8111	1.48547	1.04462e-06		lncRNA	1051
ENSG00000134285	1478.4	1.48427	1.23532e-44	FKBP11	protein_coding	4957
ENSG00000182324	437.446	1.48384	3.06221e-14	KCNJ14	protein_coding	4275
ENSG00000267114	111.485	1.48333	1.62422e-05		lncRNA	361
ENSG00000221944	814.736	1.48167	3.25192e-28	TIGD1	protein_coding	2588
ENSG00000102901	3871.79	1.48157	3.40949e-53	CENPT	protein_coding	5660
ENSG00000198169	2391.68	1.4812	1.09506e-34	ZNF251	protein_coding	5045
ENSG00000108773	6503.47	1.48014	7.42814e-42	KAT2A	protein_coding	3775
ENSG00000184205	1667.72	1.47932	1.11544e-39	TSPYL2	protein_coding	4948
ENSG00000285967	2050.29	1.47698	8.75216e-26	NIPBL-DT	lncRNA	6939
ENSG00000102904	186.24	1.47242	4.76066e-11	TSNAXIP1	protein_coding	3852
ENSG00000267757	70.0315	1.47174	5.46785e-06	EML2-AS1	lncRNA	1235
ENSG00000146094	1022.32	1.47065	3.33617e-11	DOK3	protein_coding	4823
ENSG00000233175	67.307	1.4695	9.76066e-06		lncRNA	2293
ENSG00000162595	52.5137	1.46864	8.34331e-06	DIRAS3	protein_coding	2049
ENSG00000261485	99.2503	1.4685	3.30327e-08	PAN3-AS1	lncRNA	1351
ENSG00000187634	5422.33	1.4677	7.12602e-25	SAMD11	protein_coding	4173
ENSG00000181513	501.048	1.46725	1.52926e-07	ACBD4	protein_coding	3776
ENSG00000182325	728.716	1.46603	6.18503e-21	FBXL6	protein_coding	3375
ENSG00000146067	6187.94	1.46534	1.68865e-49	FAM193B	protein_coding	5825
ENSG00000269713	2145.56	1.46408	6.64119e-33	NBPF9	protein_coding	9046
ENSG00000244300	4895.12	1.46343	3.9937e-52	GATA2-AS1	lncRNA	2905
ENSG00000104936	3099.24	1.4615	4.9878e-30	DMPK	protein_coding	5815
ENSG00000100288	2552.13	1.46088	6.65694e-43	CHKB	protein_coding	2866
ENSG00000137185	1103.96	1.4577	2.1304e-36	ZSCAN9	protein_coding	3705
ENSG00000183186	138.108	1.45511	6.31401e-09	C2CD4C	protein_coding	3099
ENSG00000260806	65.4964	1.45466	1.90276e-06	PAPOLA-DT	lncRNA	1512
ENSG00000220205	756.81	1.45454	6.13578e-21	VAMP2	protein_coding	3241
ENSG00000144026	2908.26	1.45341	2.08801e-35	ZNF514	protein_coding	9384
ENSG00000171056	109.148	1.45056	1.42574e-06	SOX7	protein_coding	3215
ENSG00000272764	54.0488	1.44958	3.16226e-05		lncRNA	276
ENSG00000213658	219.697	1.44737	5.94377e-15	LAT	protein_coding	4431
ENSG00000120075	193.64	1.44362	1.65946e-12	HOXB5	protein_coding	2041
ENSG00000279529	109.22	1.44255	3.16399e-08		lncRNA	2717
ENSG00000206344	54.3934	1.44205	5.54341e-06	HCG27	lncRNA	2592
ENSG00000213347	752.459	1.44201	9.05958e-28	MXD3	protein_coding	5154
ENSG00000244151	79.4378	1.43774	7.38566e-08		lncRNA	1230
ENSG00000068078	8022.19	1.43222	2.25545e-26	FGFR3	protein_coding	4848
ENSG00000105136	863.024	1.43125	3.30795e-35	ZNF419	protein_coding	8008
ENSG00000128652	1556.32	1.42911	1.20677e-39	HOXD3	protein_coding	3548
ENSG00000263235	178.6	1.42825	3.01742e-10		lncRNA	1068
ENSG00000139266	827.166	1.42713	9.20465e-31	MARCHF9	protein_coding	4004
ENSG00000135469	842.178	1.42651	1.44317e-31	COQ10A	protein_coding	3243
ENSG00000169733	1097.51	1.42641	9.17009e-40	RFNG	protein_coding	3865
ENSG00000266338	2869.69	1.42538	5.18785e-42	NBPF15	protein_coding	5306
ENSG00000267030	154.929	1.42499	1.38442e-08		lncRNA	540
ENSG00000119760	3373.73	1.42345	7.69742e-40	SUPT7L	protein_coding	5312
ENSG00000179859	267.219	1.42246	2.12649e-13	RNF227	protein_coding	2953
ENSG00000090581	2085.51	1.42039	7.59281e-30	GNPTG	protein_coding	4094
ENSG00000198467	423.504	1.42035	2.32472e-24	TPM2	protein_coding	3183
ENSG00000258944	93.245	1.42024	3.96803e-09		lncRNA	777
ENSG00000119559	2057.94	1.41881	3.46553e-20	C19orf25	protein_coding	4774
ENSG00000168781	2113.01	1.41828	9.51674e-48	PPIP5K1	protein_coding	8075
ENSG00000265073	76.8462	1.41783	1.09221e-06		lncRNA	754
ENSG00000172650	442.239	1.41556	1.9562e-20	AGAP5	protein_coding	3115
ENSG00000160360	11877	1.41475	1.48755e-23	GPSM1	protein_coding	5138
ENSG00000255121	358.721	1.41328	5.07769e-12	CENATAC-DT	lncRNA	1506
ENSG00000275367	54.2327	1.41236	0.00168149		lncRNA	3358
ENSG00000120314	1904.52	1.41097	5.2335e-17	WDR55	protein_coding	7675
ENSG00000117616	3280.39	1.41052	3.54891e-35	RSRP1	protein_coding	6730
ENSG00000026950	648.34	1.40994	1.03673e-20	BTN3A1	protein_coding	5539
ENSG00000251595	695.67	1.4097	1.19021e-28	ABCA11P	transcribed_processed_pseudogene	2790
ENSG00000095564	20212.9	1.40948	2.8459e-46	BTAF1	protein_coding	7581
ENSG00000176593	165.506	1.40574	7.04654e-10		lncRNA	9172
ENSG00000100711	2431.96	1.4057	2.23454e-23	ZFYVE21	protein_coding	8390
ENSG00000197978	407.21	1.40496	3.62909e-24	GOLGA6L9	protein_coding	6576
ENSG00000244701	370.301	1.40435	5.97207e-20		lncRNA	770
ENSG00000243766	59.2817	1.40392	2.60976e-06	HOTTIP	lncRNA	5086
ENSG00000214063	766.504	1.40325	6.03818e-24	TSPAN4	protein_coding	5837
ENSG00000179978	128.109	1.40308	1.64457e-08	NAIPP2	unprocessed_pseudogene	3544
ENSG00000149927	435.569	1.40092	8.342e-09	DOC2A	protein_coding	6368
ENSG00000132702	54.2611	1.4007	0.000861234	HAPLN2	protein_coding	2204
ENSG00000265393	188.493	1.40022	1.58588e-08		lncRNA	338
ENSG00000234685	92.5475	1.39878	6.47075e-08	NUS1P2	processed_pseudogene	873
ENSG00000100263	2269.93	1.39633	3.22862e-48	RHBDD3	protein_coding	2997
ENSG00000272734	482.651	1.39536	0.00977051	ADIRF-AS1	lncRNA	5748
ENSG00000260000	94.9641	1.39193	3.44792e-08		lncRNA	1517
ENSG00000261840	251.975	1.39147	1.39333e-12		lncRNA	1148
ENSG00000105376	478.231	1.38871	1.32114e-18	ICAM5	protein_coding	3935
ENSG00000184307	1227.14	1.38859	9.60172e-23	ZDHHC23	protein_coding	7138
ENSG00000177551	253.511	1.38838	2.2354e-16	NHLH2	protein_coding	7541
ENSG00000173531	105.909	1.38816	0.000748425	MST1	protein_coding	5084
ENSG00000259943	387.625	1.38815	1.2608e-14		lncRNA	1541
ENSG00000050426	4268.53	1.3867	4.57292e-34	LETMD1	protein_coding	6032
ENSG00000174428	66.9597	1.38643	5.07007e-06	GTF2IRD2B	protein_coding	6560
ENSG00000117407	60.1552	1.38629	4.32474e-06	ARTN	protein_coding	2657
ENSG00000266983	166.077	1.38469	7.59349e-09	RANBP3-DT	lncRNA	639
ENSG00000121417	841.48	1.38422	5.50949e-31	ZNF211	protein_coding	4562
ENSG00000178567	737.857	1.3839	7.6208e-11	EPM2AIP1	protein_coding	8089
ENSG00000067840	275.612	1.38302	5.98236e-15	PDZD4	protein_coding	4341
ENSG00000125458	1376.36	1.38208	5.19186e-30	NT5C	protein_coding	1533
ENSG00000178201	88.4825	1.38053	2.26842e-07	VN1R1	protein_coding	2353
ENSG00000243708	1176.71	1.37946	2.00771e-24	PLA2G4B	protein_coding	4446
ENSG00000140983	5705.83	1.3782	2.76305e-34	RHOT2	protein_coding	5155
ENSG00000148362	1954.2	1.37807	2.91036e-28	PAXX	protein_coding	1363
ENSG00000128710	2469.32	1.37465	1.06281e-46	HOXD10	protein_coding	2488
ENSG00000178026	193.6	1.3742	1.27732e-06	LRRC75B	protein_coding	3422
ENSG00000108511	2786.16	1.37403	3.23533e-31	HOXB6	protein_coding	2604
ENSG00000130244	301.237	1.37144	1.57167e-14	FAM98C	protein_coding	4598
ENSG00000198517	2194.58	1.37114	3.82889e-12	MAFK	protein_coding	4470
ENSG00000180089	163.754	1.3711	3.22372e-12	TMEM86B	protein_coding	2147
ENSG00000171448	1268.91	1.37045	5.39288e-30	ZBTB26	protein_coding	4657
ENSG00000162066	3006.87	1.37006	2.41033e-22	AMDHD2	protein_coding	4366
ENSG00000260465	59.198	1.36982	4.2958e-05		lncRNA	1790
ENSG00000130649	616.936	1.36937	6.93173e-29	CYP2E1	protein_coding	9622
ENSG00000262049	436.921	1.36826	4.36113e-17		lncRNA	1977
ENSG00000162931	81.2068	1.36723	1.74251e-07	TRIM17	protein_coding	3553
ENSG00000204923	275.506	1.3665	9.10174e-11	FBXO48	protein_coding	5699
ENSG00000286909	55.952	1.36638	9.60283e-06		lncRNA	1454
ENSG00000269984	78.4213	1.36586	1.39533e-07		lncRNA	3143
ENSG00000172828	1452.45	1.36538	5.01176e-17	CES3	protein_coding	4928
ENSG00000186812	1578.07	1.36446	2.95495e-41	ZNF397	protein_coding	8715
ENSG00000131471	262.778	1.36406	1.20843e-11	AOC3	protein_coding	4524
ENSG00000205593	215.226	1.36384	2.43397e-06	DENND6B	protein_coding	5887
ENSG00000172748	328.878	1.36373	3.79808e-16	ZNF596	protein_coding	6008
ENSG00000231154	207.748	1.36206	3.70633e-12	MORF4L2-AS1	lncRNA	2086
ENSG00000203896	966.811	1.36169	2.28731e-28	LIME1	protein_coding	2550
ENSG00000270419	67.4605	1.36077	2.5183e-05	CAHM	lncRNA	896
ENSG00000203279	76.8357	1.3599	2.0414e-07		lncRNA	855
ENSG00000108405	313.652	1.35683	4.90856e-06	P2RX1	protein_coding	3946
ENSG00000106133	1198.44	1.35661	4.05801e-28	NSUN5P2	transcribed_unprocessed_pseudogene	2576
ENSG00000129007	5113.77	1.35555	1.3485e-24	CALML4	protein_coding	5038
ENSG00000197119	576.456	1.35508	2.32328e-09	SLC25A29	protein_coding	7446
ENSG00000183340	510.576	1.35462	5.36817e-22	JRKL	protein_coding	3815
ENSG00000205903	2815.25	1.35396	7.3013e-20	ZNF316	protein_coding	7662
ENSG00000131584	6225.47	1.35281	1.02033e-27	ACAP3	protein_coding	8707
ENSG00000178295	7676.89	1.35254	1.16116e-28	GEN1	protein_coding	11832
ENSG00000174151	655.071	1.34894	3.753e-27	CYB561D1	protein_coding	5690
ENSG00000229807	1.44465e+06	1.34887	1.491e-29	XIST	lncRNA	25266
ENSG00000112511	442.227	1.34844	5.26795e-19	PHF1	protein_coding	3596
ENSG00000121716	6690.31	1.34778	3.71347e-32	PILRB	protein_coding	5764
ENSG00000174599	140.229	1.34745	3.91506e-11	TRAM1L1	protein_coding	2023
ENSG00000233937	2034.29	1.34696	7.55572e-19	CTC-338M12.4	lncRNA	3328
ENSG00000233930	519.683	1.34678	0.00745819	KRTAP5-AS1	lncRNA	2931
ENSG00000273015	597.834	1.34647	4.283e-23		lncRNA	9730
ENSG00000273270	196.543	1.34536	2.04418e-07		lncRNA	7054
ENSG00000170161	88.4416	1.34524	2.10527e-06		lncRNA	2737
ENSG00000220323	333.32	1.34493	1.71706e-19	H2BC19P	transcribed_unprocessed_pseudogene	3612
ENSG00000260259	65.3053	1.34477	2.2173e-06	LINC02166	lncRNA	721
ENSG00000260924	312.76	1.34468	6.80734e-19	LINC01311	lncRNA	1445
ENSG00000109046	5677.13	1.34442	3.54441e-20	WSB1	protein_coding	8602
ENSG00000145908	1140.28	1.34395	1.20649e-33	ZNF300	protein_coding	4411
ENSG00000135740	650.107	1.34389	1.70794e-17	SLC9A5	protein_coding	5420
ENSG00000197608	2084.58	1.34267	1.38927e-25	ZNF841	protein_coding	4287
ENSG00000245556	329.971	1.34074	1.49013e-16	SCAMP1-AS1	lncRNA	5028
ENSG00000243716	112.085	1.33776	9.05939e-10	NPIPB5	protein_coding	10005
ENSG00000225210	1660.43	1.33723	5.39288e-30	DUXAP9	transcribed_processed_pseudogene	4846
ENSG00000197448	967.828	1.3353	6.32774e-35	GSTK1	protein_coding	4214
ENSG00000174282	2888.89	1.33489	2.12882e-33	ZBTB4	protein_coding	6132
ENSG00000275807	74.6052	1.3347	1.06332e-06		lncRNA	1539
ENSG00000167748	62.4203	1.33445	0.00103594	KLK1	protein_coding	2380
ENSG00000182472	50.0332	1.33405	0.000246921	CAPN12	protein_coding	5966
ENSG00000183718	927.919	1.33376	2.32469e-25	TRIM52	protein_coding	6562
ENSG00000250251	1973.91	1.33372	6.6074e-11	PKD1P6	transcribed_unprocessed_pseudogene	6015
ENSG00000268584	67.2333	1.3336	0.000147314		lncRNA	795
ENSG00000010318	607.494	1.33223	3.74425e-09	PHF7	protein_coding	3364
ENSG00000248593	70.1787	1.33187	1.39649e-05	DSTNP2	transcribed_unprocessed_pseudogene	1105
ENSG00000177034	3368.66	1.33102	1.07785e-28	MTX3	protein_coding	7931
ENSG00000183935	137.613	1.32996	1.12439e-10	HTR7P1	transcribed_processed_pseudogene	4411
ENSG00000137411	3256.84	1.32915	5.81432e-29	VARS2	protein_coding	6467
ENSG00000262580	360.383	1.32771	9.87906e-11		lncRNA	5122
ENSG00000187260	56.2044	1.32762	0.00183757	WDR86	protein_coding	4044
ENSG00000169914	4768.44	1.32691	2.77201e-20	OTUD3	protein_coding	6885
ENSG00000261455	114.82	1.32462	8.39656e-08	LINC01003	lncRNA	1764
ENSG00000270933	57.7175	1.32377	4.21778e-05		lncRNA	747
ENSG00000146215	516.443	1.32234	7.69506e-25	CRIP3	protein_coding	2453
ENSG00000139547	67.181	1.32215	1.99865e-05	RDH16	protein_coding	3464
ENSG00000158805	5306.67	1.32203	4.9828e-20	ZNF276	protein_coding	7456
ENSG00000253304	64.2011	1.32189	8.08291e-06	TMEM200B	protein_coding	2606
ENSG00000108784	1442.98	1.32135	2.59408e-27	NAGLU	protein_coding	2935
ENSG00000283828	53.5767	1.31945	5.04177e-05		lncRNA	2238
ENSG00000143869	780.098	1.31889	1.3953e-18	GDF7	protein_coding	9267
ENSG00000180229	124.573	1.31858	3.59112e-08	HERC2P3	transcribed_unprocessed_pseudogene	9413
ENSG00000179588	2491.75	1.31806	6.57894e-08	ZFPM1	protein_coding	6162
ENSG00000196123	1328.31	1.31741	5.0348e-18	KIAA0895L	protein_coding	4783
ENSG00000125434	325.387	1.31658	3.66043e-12	SLC25A35	protein_coding	3952
ENSG00000204248	325.533	1.31563	6.0995e-14	COL11A2	protein_coding	6740
ENSG00000099617	77.9467	1.31478	1.8632e-06	EFNA2	protein_coding	2424
ENSG00000179941	1048.82	1.31465	1.26352e-24	BBS10	protein_coding	3568
ENSG00000214021	3346.48	1.31464	2.20346e-45	TTLL3	protein_coding	10404
ENSG00000228862	166.82	1.31369	5.17883e-11		lncRNA	6063
ENSG00000090924	1907.05	1.31194	3.30861e-26	PLEKHG2	protein_coding	9116
ENSG00000261136	107.648	1.31113	4.59607e-09		lncRNA	3047
ENSG00000183479	109.395	1.31083	3.01662e-08	TREX2	protein_coding	2715
ENSG00000156381	1111.02	1.31045	4.14388e-21	ANKRD9	protein_coding	7208
ENSG00000124713	97.8269	1.31018	1.47901e-07	GNMT	protein_coding	1076
ENSG00000100445	1403.5	1.31001	6.30318e-27	SDR39U1	protein_coding	3099
ENSG00000197562	1786.48	1.30984	3.06828e-24	RAB40C	protein_coding	4182
ENSG00000197714	9231.26	1.30877	2.45524e-43	ZNF460	protein_coding	4005
ENSG00000161958	269.118	1.30864	2.28096e-14	FGF11	protein_coding	5080
ENSG00000245849	1071	1.30816	7.43975e-10	RAD51-AS1	lncRNA	2820
ENSG00000169860	2184.91	1.30813	3.21957e-16	P2RY1	protein_coding	6309
ENSG00000240053	858.546	1.30784	2.02003e-25	LY6G5B	protein_coding	3031
ENSG00000198933	2377.49	1.30735	8.99157e-30	TBKBP1	protein_coding	4280
ENSG00000235079	73.0797	1.30357	0.000214779	ZRANB2-AS1	lncRNA	967
ENSG00000185837	92.8854	1.30333	0.000211311	HDHD5-AS1	lncRNA	631
ENSG00000168779	232.87	1.30261	1.76399e-15	SHOX2	protein_coding	5045
ENSG00000160447	6731.53	1.30201	9.83257e-20	PKN3	protein_coding	3393
ENSG00000171786	101.654	1.30162	1.59715e-06	NHLH1	protein_coding	2557
ENSG00000259439	57.3871	1.30156	0.000304147	LINC01833	lncRNA	3872
ENSG00000115085	59.6152	1.30135	1.02955e-05	ZAP70	protein_coding	5111
ENSG00000114857	15205.1	1.30014	6.8045e-35	NKTR	protein_coding	17309
ENSG00000234936	261.122	1.29713	3.33617e-11		lncRNA	398
ENSG00000102125	1268.57	1.29677	2.8839e-18	TAZ	protein_coding	5977
ENSG00000163354	58.2774	1.29644	0.000320811	DCST2	protein_coding	3071
ENSG00000261409	101.406	1.29296	6.6176e-07	NA	NA	4996
ENSG00000182685	157.178	1.29184	4.24325e-11	BRICD5	protein_coding	2083
ENSG00000099949	5740.47	1.28753	5.39199e-16	LZTR1	protein_coding	8673
ENSG00000249592	3308.59	1.28716	1.58995e-34		lncRNA	4671
ENSG00000133275	6237.83	1.28659	3.02711e-12	CSNK1G2	protein_coding	3781
ENSG00000115257	126.386	1.28654	3.53094e-06	PCSK4	protein_coding	3792
ENSG00000157734	1331.16	1.28577	1.37654e-32	SNX22	protein_coding	5767
ENSG00000143382	69.9041	1.28567	3.04276e-05	ADAMTSL4	protein_coding	6432
ENSG00000211454	192.935	1.28356	1.79988e-13	AKR7L	polymorphic_pseudogene	2768
ENSG00000167535	647.106	1.28316	2.67257e-19	CACNB3	protein_coding	7153
ENSG00000090238	318.247	1.28256	2.32302e-07	YPEL3	protein_coding	3181
ENSG00000103326	20810.3	1.28239	3.56606e-08	CAPN15	protein_coding	7992
ENSG00000181409	309.931	1.28186	6.76834e-13	AATK	protein_coding	13177
ENSG00000249572	185.193	1.28069	7.85769e-12		lncRNA	537
ENSG00000267707	51.2537	1.27939	0.000666736		lncRNA	701
ENSG00000186470	1024.26	1.27722	4.54136e-22	BTN3A2	protein_coding	7042
ENSG00000237781	250.558	1.277	4.01825e-05	ADAMTSL4-AS2	lncRNA	665
ENSG00000274925	329.161	1.27597	7.15318e-12	ZKSCAN2-DT	lncRNA	3115
ENSG00000264968	164.652	1.27554	2.43811e-09		lncRNA	965
ENSG00000253352	8120.78	1.27437	5.19306e-32	TUG1	protein_coding	10151
ENSG00000251474	4259.48	1.27346	3.65583e-33	RPL32P3	transcribed_unprocessed_pseudogene	4504
ENSG00000143630	866.212	1.27318	1.21579e-14	HCN3	protein_coding	4241
ENSG00000214999	86.544	1.2714	3.36671e-07		lncRNA	1804
ENSG00000156504	3798.73	1.27101	1.43208e-22	PABIR2	protein_coding	4404
ENSG00000075043	2191.26	1.26925	6.19724e-11	KCNQ2	protein_coding	12775
ENSG00000273559	1566.5	1.26881	1.31196e-23	CWC25	protein_coding	3715
ENSG00000240583	239.762	1.2682	4.77992e-15	AQP1	protein_coding	3436
ENSG00000102871	318.763	1.26656	1.75447e-16	TRADD	protein_coding	2173
ENSG00000165905	250.66	1.26563	5.53957e-15	LARGE2	protein_coding	3151
ENSG00000260708	141.759	1.2644	5.84634e-10		lncRNA	670
ENSG00000183092	300.907	1.26344	1.2825e-11	BEGAIN	protein_coding	7878
ENSG00000277159	62.4103	1.26336	0.00023248		lncRNA	3590
ENSG00000144021	5432.86	1.26307	7.18149e-27	CIAO1	protein_coding	4828
ENSG00000168676	433.465	1.26303	1.42859e-07	KCTD19	protein_coding	7380
ENSG00000173209	2215.91	1.25926	3.98749e-14	AHSA2P	transcribed_unitary_pseudogene	9083
ENSG00000149591	131.074	1.25888	8.85492e-10	TAGLN	protein_coding	6550
ENSG00000231663	53.8	1.25807	0.00202417	COA6-AS1	lncRNA	575
ENSG00000177082	4392.77	1.25789	1.57457e-37	WDR73	protein_coding	9622
ENSG00000205129	65.4684	1.2578	7.06935e-05	C4orf47	protein_coding	1366
ENSG00000175455	12767.5	1.25736	5.45778e-24	CCDC14	protein_coding	11423
ENSG00000229320	259.133	1.25671	6.49807e-15	KRT8P12	transcribed_processed_pseudogene	2047
ENSG00000174804	812.803	1.25663	6.8624e-20	FZD4	protein_coding	7387
ENSG00000135437	301.104	1.25662	4.51682e-12	RDH5	protein_coding	2983
ENSG00000160602	697.093	1.25547	4.39283e-27	NEK8	protein_coding	4412
ENSG00000246695	383.252	1.25471	1.04347e-16	RASSF8-AS1	lncRNA	11316
ENSG00000143110	55.2546	1.2526	0.000108768	C1orf162	protein_coding	2768
ENSG00000114120	8503.27	1.25235	5.53117e-39	SLC25A36	protein_coding	10339
ENSG00000271971	54.8075	1.25218	0.00180133		lncRNA	736
ENSG00000068028	1813.45	1.25166	5.92148e-28	RASSF1	protein_coding	3683
ENSG00000267436	103.346	1.25163	1.78172e-05		lncRNA	565
ENSG00000085514	305.75	1.25115	1.2417e-13	PILRA	protein_coding	1990
ENSG00000099326	3177.1	1.24996	3.20153e-36	MZF1	protein_coding	6654
ENSG00000254615	287.256	1.24948	2.72426e-13	NA	NA	1422
ENSG00000271643	182.416	1.24728	4.32596e-11	PDCD6IP-DT	lncRNA	4524
ENSG00000108465	4226.9	1.24557	3.84341e-12	CDK5RAP3	protein_coding	6077
ENSG00000258301	433.953	1.24514	6.30824e-18	VASH1-AS1	lncRNA	1843
ENSG00000185215	353.258	1.24483	1.0312e-07	TNFAIP2	protein_coding	5029
ENSG00000106479	406.981	1.24453	1.63506e-12	ZNF862	protein_coding	8422
ENSG00000147535	373.956	1.24377	1.41166e-18	PLPP5	protein_coding	4102
ENSG00000268858	687.371	1.24376	1.82063e-19		lncRNA	3082
ENSG00000258484	304.042	1.24363	2.38212e-05	SPESP1	protein_coding	1563
ENSG00000135722	395.043	1.24154	2.54687e-16	FBXL8	protein_coding	3129
ENSG00000168876	709.361	1.23956	2.47993e-15	ANKRD49	protein_coding	3171
ENSG00000272316	120.733	1.23945	1.15109e-05		lncRNA	5352
ENSG00000187608	1877.46	1.23772	8.074e-12	ISG15	protein_coding	867
ENSG00000186350	4802.05	1.2371	4.68091e-08	RXRA	protein_coding	12077
ENSG00000167377	928.659	1.23599	2.76716e-25	ZNF23	protein_coding	7285
ENSG00000184619	513.964	1.23576	3.83111e-23	KRBA2	protein_coding	3694
ENSG00000148343	5770.23	1.23529	4.22938e-30	MIGA2	protein_coding	6302
ENSG00000162591	755.156	1.23452	1.96223e-12	MEGF6	protein_coding	9021
ENSG00000250571	699.049	1.23448	1.04284e-15	GLI4	protein_coding	3057
ENSG00000130684	3831.53	1.23414	1.60194e-41	ZNF337	protein_coding	4855
ENSG00000154134	253.358	1.23256	5.97833e-07	ROBO3	protein_coding	6981
ENSG00000204789	580.648	1.23254	6.01165e-14	ZNF204P	processed_pseudogene	2397
ENSG00000183307	104.21	1.2322	1.79457e-07	TMEM121B	protein_coding	5071
ENSG00000161010	3634.37	1.23165	6.19291e-23	MRNIP	protein_coding	8469
ENSG00000279246	50.7001	1.22908	0.000152835		TEC	2234
ENSG00000227232	258.786	1.22884	7.51878e-15	WASH7P	unprocessed_pseudogene	1351
ENSG00000270362	147.878	1.22846	9.28946e-07	HMGN3-AS1	lncRNA	2946
ENSG00000250669	58.1001	1.22806	4.65824e-05		processed_pseudogene	405
ENSG00000188811	1063.7	1.22797	5.17897e-12	NHLRC3	protein_coding	6409
ENSG00000234072	744.36	1.22699	2.33812e-14		lncRNA	3412
ENSG00000163499	60.0729	1.22573	0.00202879	CRYBA2	protein_coding	1455
ENSG00000272686	165.439	1.22564	1.16596e-07	WASL-DT	lncRNA	2099
ENSG00000259315	291.689	1.22557	3.16833e-08	ACTG1P17	transcribed_processed_pseudogene	2096
ENSG00000090857	3504.26	1.22466	5.41176e-27	PDPR	protein_coding	9679
ENSG00000092295	284.802	1.22355	6.89057e-13	TGM1	protein_coding	3735
ENSG00000267395	68.6672	1.22332	3.63942e-05	DM1-AS	lncRNA	1027
ENSG00000123570	140.649	1.22246	3.10477e-09	RAB9B	protein_coding	3772
ENSG00000269609	1929.95	1.22229	2.20327e-19	C10orf95-AS1	lncRNA	6160
ENSG00000223573	255.282	1.22149	9.37386e-10	TINCR	protein_coding	4429
ENSG00000205959	309.49	1.22134	3.02882e-16		lncRNA	4513
ENSG00000244165	832.95	1.22128	1.98415e-10	P2RY11	protein_coding	2140
ENSG00000196366	95.3548	1.22021	2.67618e-06	C9orf163	lncRNA	2573
ENSG00000206417	1166.98	1.22017	7.58671e-21	H1-10-AS1	lncRNA	3420
ENSG00000105538	124.94	1.21963	4.95609e-06	RASIP1	protein_coding	4040
ENSG00000197757	1091.3	1.2196	6.19843e-28	HOXC6	protein_coding	3458
ENSG00000225280	171.286	1.21915	1.75148e-05		lncRNA	1358
ENSG00000287200	71.0032	1.21907	3.9005e-05		lncRNA	2042
ENSG00000260526	50.725	1.2187	0.000648892		lncRNA	2036
ENSG00000064961	2134.42	1.21739	1.02678e-18	HMG20B	protein_coding	3857
ENSG00000196660	284.492	1.21632	1.22603e-14	SLC30A10	protein_coding	8831
ENSG00000259408	307.334	1.21466	2.06839e-14		lncRNA	964
ENSG00000277476	246.891	1.21458	6.75326e-10		lncRNA	2735
ENSG00000101199	10645.5	1.21361	1.60209e-18	ARFGAP1	protein_coding	6610
ENSG00000189419	56.0294	1.21353	0.000270854	SPATA41	lncRNA	5783
ENSG00000187531	1211.48	1.21342	6.4824e-13	SIRT7	protein_coding	6134
ENSG00000108509	3006.13	1.21317	7.54165e-32	CAMTA2	protein_coding	6022
ENSG00000234694	104.787	1.21232	2.60745e-07		lncRNA	661
ENSG00000214087	707.202	1.21215	3.21813e-16	ARL16	protein_coding	2597
ENSG00000285887	113.998	1.2112	2.5056e-08		lncRNA	4158
ENSG00000143127	78.5098	1.21064	6.90387e-06	ITGA10	protein_coding	6242
ENSG00000268006	354.369	1.2102	4.59162e-14	PTOV1-AS1	lncRNA	4203
ENSG00000248008	265.733	1.21009	1.05189e-13	NRAV	lncRNA	4156
ENSG00000128271	855.558	1.20847	3.01901e-12	ADORA2A	protein_coding	4190
ENSG00000163795	562.388	1.20818	6.30826e-19	ZNF513	protein_coding	2370
ENSG00000213020	1742.38	1.20753	1.62858e-22	ZNF611	protein_coding	7148
ENSG00000230074	187.571	1.20749	4.47927e-07		lncRNA	1410
ENSG00000235092	112.988	1.20728	6.70221e-06	ID2-AS1	lncRNA	7084
ENSG00000253552	369.858	1.20668	1.14673e-16	HOXA-AS2	lncRNA	5431
ENSG00000203288	50.5435	1.20568	0.000685858	TDRKH-AS1	lncRNA	1141
ENSG00000246339	50.4269	1.20468	0.00251583	EXTL3-AS1	lncRNA	4840
ENSG00000255182	1051.02	1.20393	8.52162e-17		lncRNA	4894
ENSG00000203880	4147.45	1.2039	3.42566e-27	PCMTD2	protein_coding	5993
ENSG00000257557	123.895	1.20374	2.30795e-06	PPP1R12A-AS1	lncRNA	3234
ENSG00000164088	299.175	1.20312	0.000138895	PPM1M	protein_coding	3607
ENSG00000185189	633.663	1.20293	8.65452e-17	NRBP2	protein_coding	4934
ENSG00000116819	286.285	1.20102	2.88464e-15	TFAP2E	protein_coding	2272
ENSG00000272004	57.257	1.19894	0.000244986		lncRNA	400
ENSG00000172366	1062.06	1.19881	5.58722e-21	MCRIP2	protein_coding	5019
ENSG00000239636	182.434	1.19846	8.10111e-10	TFAP2E-AS1	lncRNA	1030
ENSG00000223658	53.0426	1.19726	9.79123e-05	C1GALT1C1L	protein_coding	1279
ENSG00000156345	270.793	1.19587	3.5643e-13	CDK20	protein_coding	5727
ENSG00000149634	52.3546	1.19568	0.00137716	SPATA25	protein_coding	757
ENSG00000149564	107.299	1.19554	2.69102e-05	ESAM	protein_coding	2920
ENSG00000186567	844.447	1.1955	7.58671e-21	CEACAM19	protein_coding	5203
ENSG00000004838	74.3682	1.19476	0.000176314	ZMYND10	protein_coding	2889
ENSG00000107281	4379.73	1.19462	8.01825e-37	NPDC1	protein_coding	2720
ENSG00000167280	2527.48	1.19408	1.18615e-36	ENGASE	protein_coding	6288
ENSG00000216775	924.516	1.19377	4.78707e-20		transcribed_unprocessed_pseudogene	3821
ENSG00000188549	436.35	1.1913	1.80566e-19	CCDC9B	protein_coding	7510
ENSG00000279048	55.958	1.19085	0.000257423		TEC	2420
ENSG00000082512	1989.66	1.19058	1.25824e-28	TRAF5	protein_coding	9022
ENSG00000129991	115.292	1.19003	2.78909e-08	TNNI3	protein_coding	2034
ENSG00000239911	150.494	1.18988	3.25134e-09	PRKAG2-AS1	lncRNA	1163
ENSG00000059145	3362.94	1.18954	5.80113e-11	UNKL	protein_coding	7494
ENSG00000130590	147.545	1.18886	1.61435e-08	SAMD10	protein_coding	2450
ENSG00000214770	385.798	1.18828	1.00032e-13		lncRNA	3351
ENSG00000271870	135.231	1.18821	9.10285e-07		lncRNA	494
ENSG00000234420	11366.2	1.18806	1.21867e-35	ZNF37BP	transcribed_processed_pseudogene	10256
ENSG00000284740	143.015	1.18659	2.73482e-06		transcribed_unprocessed_pseudogene	660
ENSG00000261286	240.558	1.18502	2.40889e-11	ATP2C2-AS1	lncRNA	2998
ENSG00000010310	150.972	1.18491	6.81084e-07	GIPR	protein_coding	5069
ENSG00000213906	1174.54	1.1841	3.12122e-28	LTB4R2	protein_coding	3233
ENSG00000225361	1334.7	1.18402	4.08168e-19	PPP1R26-AS1	lncRNA	4184
ENSG00000149582	958.736	1.18295	2.71901e-22	TMEM25	protein_coding	5529
ENSG00000261794	114.772	1.18171	4.23427e-06	GOLGA8H	protein_coding	1899
ENSG00000280128	1069.84	1.18148	5.66082e-16		TEC	3706
ENSG00000174405	1597.2	1.181	8.07409e-15	LIG4	protein_coding	4387
ENSG00000094631	2864.44	1.18073	1.74175e-21	HDAC6	protein_coding	10602
ENSG00000006015	914.749	1.17944	2.34964e-23	REX1BD	protein_coding	3370
ENSG00000155287	1754.75	1.17656	2.28725e-27	SLC25A28	protein_coding	1830
ENSG00000161509	51.0127	1.17647	0.00159707	GRIN2C	protein_coding	8584
ENSG00000169871	693.496	1.17646	3.06883e-13	TRIM56	protein_coding	11131
ENSG00000203993	1500.4	1.1755	1.44787e-23	ARRDC1-AS1	lncRNA	3545
ENSG00000180592	429.123	1.17527	4.15462e-12	SKIDA1	protein_coding	6703
ENSG00000198468	111.887	1.17523	3.51577e-07	FLVCR1-DT	lncRNA	4270
ENSG00000178919	86.8237	1.17455	7.34744e-05	FOXE1	protein_coding	3492
ENSG00000237149	354.504	1.17445	1.57572e-12	ZNF503-AS2	lncRNA	3348
ENSG00000162461	60.9678	1.17445	7.72859e-05	SLC25A34	protein_coding	3338
ENSG00000255389	124.175	1.17365	1.91742e-07		lncRNA	2421
ENSG00000204344	782.463	1.17187	2.34109e-19	STK19	protein_coding	3954
ENSG00000167065	406.183	1.17006	1.46223e-13	DUSP18	protein_coding	4450
ENSG00000089335	1843.98	1.1699	6.09101e-19	ZNF302	protein_coding	5032
ENSG00000105576	14235.8	1.1694	7.13223e-10	TNPO2	protein_coding	7029
ENSG00000180008	4336.06	1.16919	4.26591e-19	SOCS4	protein_coding	7044
ENSG00000164404	53.0926	1.16768	0.000561579	GDF9	protein_coding	3279
ENSG00000130827	3673.66	1.16764	6.30334e-11	PLXNA3	protein_coding	11710
ENSG00000109065	1667.92	1.16716	1.1224e-19	NAT9	protein_coding	4067
ENSG00000184402	3930.62	1.16675	2.31245e-15	SS18L1	protein_coding	5150
ENSG00000226819	93.6944	1.16369	0.00212826	MEIS1-AS3	lncRNA	707
ENSG00000159556	1475.84	1.16368	1.1722e-25	ISL2	protein_coding	2171
ENSG00000224616	429.636	1.16346	2.45589e-05	RTCA-AS1	lncRNA	10034
ENSG00000261335	154.319	1.16189	7.80543e-09		lncRNA	1717
ENSG00000162601	10257.1	1.16183	1.2029e-23	MYSM1	protein_coding	13115
ENSG00000245317	56.1435	1.16096	0.000155597		lncRNA	1454
ENSG00000196557	6791.73	1.16032	1.07301e-11	CACNA1H	protein_coding	8620
ENSG00000232093	68.3858	1.16026	0.000406433	DCST1-AS1	lncRNA	822
ENSG00000108813	245.198	1.16023	2.60755e-07	DLX4	protein_coding	3628
ENSG00000165458	5550.8	1.15878	1.33764e-20	INPPL1	protein_coding	6574
ENSG00000162086	1694.69	1.15859	3.27964e-29	ZNF75A	protein_coding	8063
ENSG00000153443	1468.66	1.15802	2.71652e-10	UBALD1	protein_coding	3591
ENSG00000169951	916.129	1.15682	4.28071e-18	ZNF764	protein_coding	3113
ENSG00000164050	1303.19	1.15443	3.35266e-19	PLXNB1	protein_coding	9768
ENSG00000187189	1013.54	1.15432	1.34224e-10	TSPYL4	protein_coding	4112
ENSG00000277283	181.849	1.15413	8.22281e-10		lncRNA	2094
ENSG00000232611	369.043	1.15395	5.64084e-07		lncRNA	3018
ENSG00000037042	924.421	1.15352	5.48447e-18	TUBG2	protein_coding	2793
ENSG00000256087	1083.54	1.15339	9.99013e-11	ZNF432	protein_coding	5986
ENSG00000245526	424.858	1.15247	5.95935e-17	LINC00461	lncRNA	19088
ENSG00000275741	260.829	1.15227	6.73234e-10		lncRNA	518
ENSG00000160282	206.064	1.15154	7.08374e-08	FTCD	protein_coding	3323
ENSG00000100360	1855.48	1.15105	3.28152e-14	IFT27	protein_coding	8009
ENSG00000257135	132.537	1.14788	4.87794e-05	ODC1-DT	lncRNA	4696
ENSG00000224934	441.028	1.14615	4.3091e-06		lncRNA	8535
ENSG00000133519	51.1792	1.14612	0.000284337	ZDHHC8P1	transcribed_unprocessed_pseudogene	3269
ENSG00000160959	1669.43	1.14595	4.27269e-15	LRRC14	protein_coding	6130
ENSG00000225439	167.567	1.14574	7.28923e-08	BOLA3-AS1	lncRNA	3727
ENSG00000234705	836.223	1.14562	1.32951e-07	HMGA1P4	lncRNA	446
ENSG00000178685	59.9016	1.14552	0.000296629	PARP10	protein_coding	6033
ENSG00000099814	4073.99	1.1432	1.53227e-09	CEP170B	protein_coding	7211
ENSG00000255520	55.3765	1.1427	0.000170138		lncRNA	332
ENSG00000168906	12744.2	1.1426	7.66931e-18	MAT2A	protein_coding	4485
ENSG00000166987	1142.66	1.14193	1.25634e-25	MBD6	protein_coding	5566
ENSG00000284691	118.218	1.14145	6.27997e-07		protein_coding	4333
ENSG00000111801	317.137	1.14065	6.17343e-13	BTN3A3	protein_coding	5658
ENSG00000185904	3461.78	1.13857	1.08543e-12	LINC00839	lncRNA	8423
ENSG00000006377	256.223	1.13776	3.71205e-11	DLX6	protein_coding	3445
ENSG00000180917	832.497	1.13615	3.91825e-18	CMTR2	protein_coding	7582
ENSG00000163958	68.271	1.13602	0.000332449	ZDHHC19	protein_coding	2429
ENSG00000265962	409.558	1.13578	4.35496e-12	GACAT2	lncRNA	818
ENSG00000124920	457.395	1.13332	2.15763e-09	MYRF	protein_coding	10680
ENSG00000156873	3737.76	1.13319	1.32569e-17	PHKG2	protein_coding	7486
ENSG00000215866	166.31	1.13216	4.53403e-05	LINC01356	lncRNA	3183
ENSG00000153234	268.022	1.13196	6.84964e-08	NR4A2	protein_coding	3963
ENSG00000262227	61.1292	1.13182	0.00051306		lncRNA	551
ENSG00000262155	68.7772	1.1285	0.00103202	LINC02175	lncRNA	5675
ENSG00000277268	1088.85	1.12772	8.99947e-16	LHX1-DT	lncRNA	3615
ENSG00000261886	93.2324	1.12758	1.71629e-05	GOSR2-DT	lncRNA	395
ENSG00000113108	1238.7	1.12703	5.13454e-14	APBB3	protein_coding	3660
ENSG00000242282	216.738	1.12654	3.76753e-09		lncRNA	1532
ENSG00000156521	1940.09	1.12566	1.59213e-23	TYSND1	protein_coding	4621
ENSG00000279329	183.693	1.12564	4.82978e-08		TEC	1865
ENSG00000142082	913.059	1.12414	3.72122e-17	SIRT3	protein_coding	5553
ENSG00000100941	9107.48	1.12398	1.28778e-13	PNN	protein_coding	4203
ENSG00000167371	308.04	1.12256	5.57641e-07	PRRT2	protein_coding	3755
ENSG00000213062	276.453	1.12206	5.32138e-11		lncRNA	14107
ENSG00000174586	236.505	1.12129	4.03688e-09	ZNF497	protein_coding	3897
ENSG00000147883	473.105	1.12067	1.07333e-15	CDKN2B	protein_coding	4000
ENSG00000167528	1342.71	1.12022	1.14111e-26	ZNF641	protein_coding	8474
ENSG00000126456	1541.97	1.12007	8.17186e-24	IRF3	protein_coding	3794
ENSG00000171443	169.494	1.11995	7.7881e-07	ZNF524	protein_coding	1441
ENSG00000112983	5699.43	1.11831	2.87723e-35	BRD8	protein_coding	7046
ENSG00000188511	310.199	1.11732	2.29127e-12	C22orf34	lncRNA	6769
ENSG00000163482	2902.6	1.11686	2.65323e-27	STK36	protein_coding	6415
ENSG00000140265	2492.52	1.11684	5.22065e-14	ZSCAN29	protein_coding	6634
ENSG00000172638	138.96	1.11624	5.26095e-07	EFEMP2	protein_coding	5397
ENSG00000198625	8022.03	1.11547	2.20372e-17	MDM4	protein_coding	11008
ENSG00000280594	324.083	1.11491	1.41925e-13	BTG3-AS1	lncRNA	2578
ENSG00000228784	61.6574	1.11449	0.00268173	LINC00954	lncRNA	6491
ENSG00000288060	88.5749	1.11357	5.35481e-05		lncRNA	762
ENSG00000159433	11791	1.11268	1.24581e-11	STARD9	protein_coding	20776
ENSG00000047634	6342.7	1.11234	1.33013e-27	SCML1	protein_coding	5497
ENSG00000283689	60.8787	1.11218	0.000186446		lncRNA	1064
ENSG00000170638	5692.75	1.11126	1.92394e-09	TRABD	protein_coding	3153
ENSG00000172922	2651.03	1.11091	9.40667e-25	RNASEH2C	protein_coding	4972
ENSG00000272449	197.369	1.11036	1.64199e-08		lncRNA	1531
ENSG00000102387	99.7199	1.10973	1.99865e-05	TAF7L	protein_coding	2714
ENSG00000271848	77.817	1.10966	2.04729e-05	SYNPO2L-AS1	lncRNA	2927
ENSG00000130304	599.981	1.10949	1.84488e-17	SLC27A1	protein_coding	8204
ENSG00000129968	1829.01	1.10906	1.66007e-14	ABHD17A	protein_coding	6139
ENSG00000187954	2016.23	1.10859	1.66287e-18	CYHR1	protein_coding	9787
ENSG00000173846	282.122	1.10837	8.72046e-07	PLK3	protein_coding	3327
ENSG00000100307	601.189	1.10744	7.31433e-10	CBX7	protein_coding	7467
ENSG00000252690	882.805	1.10711	1.18479e-19		lncRNA	4325
ENSG00000088448	10888.4	1.10706	1.70902e-26	ANKRD10	protein_coding	4563
ENSG00000108797	810.581	1.10568	8.31391e-17	CNTNAP1	protein_coding	6306
ENSG00000253200	202.058	1.10562	3.36485e-07		lncRNA	2750
ENSG00000111674	531.632	1.10437	2.4237e-16	ENO2	protein_coding	4281
ENSG00000168890	201.708	1.10406	1.38094e-10	TMEM150A	protein_coding	3095
ENSG00000281991	489.386	1.10334	2.30641e-09	TMEM265	protein_coding	1649
ENSG00000111012	198.229	1.10273	1.35999e-05	CYP27B1	protein_coding	3284
ENSG00000124104	535.656	1.10208	3.08554e-13	SNX21	protein_coding	4078
ENSG00000229891	77.4288	1.10166	2.79248e-05	LINC01315	lncRNA	1325
ENSG00000151498	1142	1.1014	2.81204e-20	ACAD8	protein_coding	7121
ENSG00000166965	1405.37	1.1011	3.6003e-17	RCCD1	protein_coding	4969
ENSG00000063438	5931.22	1.10105	3.9322e-22	AHRR	protein_coding	4510
ENSG00000231160	141.249	1.09987	0.000643352	KLF3-AS1	lncRNA	6454
ENSG00000196653	522.112	1.09943	2.42258e-16	ZNF502	protein_coding	3273
ENSG00000163703	716.678	1.09918	1.13451e-12	CRELD1	protein_coding	3795
ENSG00000184677	6116.82	1.09818	2.59965e-09	ZBTB40	protein_coding	9169
ENSG00000115282	1551.01	1.09714	1.34306e-24	TTC31	protein_coding	4767
ENSG00000133863	7673.83	1.09648	4.66462e-25	TEX15	protein_coding	11864
ENSG00000213015	1158.62	1.09607	2.62944e-23	ZNF580	protein_coding	2604
ENSG00000116785	65.4183	1.09566	0.00436908	CFHR3	protein_coding	4261
ENSG00000260442	192.135	1.09547	3.92897e-07	ATP2A1-AS1	lncRNA	583
ENSG00000152672	78.011	1.09404	0.000810404	CLEC4F	protein_coding	2474
ENSG00000182986	2078.23	1.09284	3.02653e-16	ZNF320	protein_coding	11302
ENSG00000285130	59.5197	1.0926	0.00100816		protein_coding	8714
ENSG00000260233	63.0422	1.09207	0.000486635	ZNRD2-AS1	lncRNA	1942
ENSG00000141551	9577.19	1.09163	7.57298e-07	CSNK1D	protein_coding	11024
ENSG00000184489	389.935	1.09078	2.10098e-05	PTP4A3	protein_coding	2875
ENSG00000240093	80.0833	1.09071	0.000658715		lncRNA	574
ENSG00000172346	177.177	1.08984	1.92481e-06	CSDC2	protein_coding	3003
ENSG00000188895	4900.74	1.08946	1.67078e-17	MSL1	protein_coding	7725
ENSG00000184194	3690.41	1.08892	2.00989e-16	GPR173	protein_coding	4910
ENSG00000123901	55.0026	1.08856	0.00191409	GPR83	protein_coding	4277
ENSG00000280071	460.601	1.08843	1.71124e-14	GATD3B	protein_coding	3094
ENSG00000221164	126.345	1.08818	2.69632e-07	SNORA11F	snoRNA	128
ENSG00000106261	5061.3	1.08818	2.82603e-28	ZKSCAN1	protein_coding	10319
ENSG00000185324	5359.32	1.08787	5.50055e-27	CDK10	protein_coding	6779
ENSG00000249115	3634.24	1.0866	3.00425e-25	HAUS5	protein_coding	5090
ENSG00000271551	136.99	1.08611	1.99956e-06		lncRNA	1249
ENSG00000179455	779.041	1.08599	1.15437e-16	MKRN3	protein_coding	5759
ENSG00000179526	850.455	1.08531	5.11882e-20	SHARPIN	protein_coding	2783
ENSG00000159214	180.621	1.08461	1.28416e-09	CCDC24	protein_coding	3563
ENSG00000147180	6776.98	1.08442	7.09259e-16	ZNF711	protein_coding	5004
ENSG00000135502	478.699	1.08426	4.20808e-14	SLC26A10	transcribed_unitary_pseudogene	4276
ENSG00000157637	3353.22	1.08425	1.36048e-22	SLC38A10	protein_coding	7907
ENSG00000225806	128.241	1.08422	0.00013788		lncRNA	2059
ENSG00000166261	2035.07	1.08346	2.84619e-07	ZNF202	protein_coding	5071
ENSG00000107872	965.092	1.08315	3.37097e-17	FBXL15	protein_coding	2593
ENSG00000146083	2301.41	1.08315	4.20203e-27	RNF44	protein_coding	5627
ENSG00000129946	2087.9	1.08307	1.44359e-07	SHC2	protein_coding	4131
ENSG00000239382	364.098	1.08119	7.02798e-12	ALKBH6	protein_coding	4293
ENSG00000160256	4255.23	1.0808	7.76697e-06	FAM207A	protein_coding	1400
ENSG00000273162	212.285	1.08076	8.01017e-10		lncRNA	977
ENSG00000054690	3825.25	1.08069	1.98624e-14	PLEKHH1	protein_coding	10828
ENSG00000168887	1471.41	1.07974	2.37065e-17	C2orf68	protein_coding	5813
ENSG00000070404	144.557	1.07962	3.44126e-08	FSTL3	protein_coding	3033
ENSG00000228630	70.2936	1.07878	0.000285754	HOTAIR	lncRNA	2602
ENSG00000102878	346.142	1.07874	5.02503e-11	HSF4	protein_coding	3377
ENSG00000178951	3350.11	1.07869	4.49206e-06	ZBTB7A	protein_coding	6740
ENSG00000265349	149.415	1.0776	3.17222e-05		lncRNA	212
ENSG00000165661	10507.4	1.07758	1.35964e-10	QSOX2	protein_coding	4501
ENSG00000164403	595.127	1.07616	1.16983e-17	SHROOM1	protein_coding	4420
ENSG00000275857	73.8872	1.07561	0.000138895		lncRNA	561
ENSG00000157778	2276.23	1.07544	2.95423e-27	PSMG3	protein_coding	1973
ENSG00000196155	738.32	1.07463	4.74669e-11	PLEKHG4	protein_coding	7328
ENSG00000237886	195.723	1.07325	6.1843e-05	NALT1	lncRNA	1088
ENSG00000008710	8658.2	1.07255	3.30924e-16	PKD1	protein_coding	18534
ENSG00000184887	1566.52	1.07238	3.00435e-14	BTBD6	protein_coding	2392
ENSG00000275023	8977.69	1.07223	2.96757e-31	MLLT6	protein_coding	13576
ENSG00000154144	2244.64	1.07113	2.06893e-14	TBRG1	protein_coding	7155
ENSG00000158815	95.4999	1.0708	0.000129689	FGF17	protein_coding	3287
ENSG00000238287	673.981	1.07055	1.91338e-09		lncRNA	605
ENSG00000180425	219.904	1.06999	1.35595e-05	C11orf71	protein_coding	2203
ENSG00000232903	212.793	1.06944	5.58376e-07	LINC01166	lncRNA	2619
ENSG00000172687	874.163	1.06938	1.24443e-14	ZNF738	protein_coding	3905
ENSG00000183828	380.892	1.06903	6.76152e-13	NUDT14	protein_coding	1916
ENSG00000241839	752.923	1.06897	1.19884e-14	PLEKHO2	protein_coding	3721
ENSG00000273674	157.981	1.0688	6.27205e-05		lncRNA	4081
ENSG00000128342	84.0184	1.06779	0.000361649	LIF	protein_coding	3871
ENSG00000185619	4705.56	1.06747	1.21439e-12	PCGF3	protein_coding	7425
ENSG00000205090	303.348	1.06726	0.000145293	TMEM240	protein_coding	2009
ENSG00000064607	13539.6	1.0672	1.20687e-30	SUGP2	protein_coding	8468
ENSG00000103742	1582.43	1.06659	1.11424e-12	IGDCC4	protein_coding	7619
ENSG00000188818	4228.3	1.06629	1.08997e-19	ZDHHC11	protein_coding	6953
ENSG00000113916	453.59	1.06562	1.18852e-12	BCL6	protein_coding	5936
ENSG00000130066	1332.46	1.064	5.33659e-13	SAT1	protein_coding	2498
ENSG00000183060	1562.91	1.06376	1.21111e-22	LYSMD4	protein_coding	5697
ENSG00000237517	438.857	1.06322	7.18458e-12	DGCR5	transcribed_unprocessed_pseudogene	5676
ENSG00000226009	193.982	1.06302	2.14083e-07	KCNIP2-AS1	lncRNA	1234
ENSG00000253559	89.4974	1.06287	3.77531e-05	OSGEPL1-AS1	lncRNA	860
ENSG00000007541	3062.73	1.06229	1.20809e-25	PIGQ	protein_coding	7856
ENSG00000198598	908.503	1.0612	1.79684e-11	MMP17	protein_coding	4003
ENSG00000069812	636.016	1.06117	1.45965e-10	HES2	protein_coding	5407
ENSG00000259172	242.053	1.06025	0.000142081		lncRNA	2590
ENSG00000250920	72.8315	1.06013	0.00168887		lncRNA	2272
ENSG00000213139	278.93	1.06011	4.58683e-09	CRYGS	protein_coding	2080
ENSG00000184916	4524.73	1.05988	7.2743e-10	JAG2	protein_coding	6396
ENSG00000243335	864.465	1.05943	1.17479e-20	KCTD7	protein_coding	7565
ENSG00000240038	174.821	1.05905	1.22748e-07	AMY2B	protein_coding	7491
ENSG00000236519	251.832	1.05838	1.07861e-06	LINC01424	lncRNA	1031
ENSG00000130270	98.3007	1.05829	3.19468e-05	ATP8B3	protein_coding	7014
ENSG00000167281	332.624	1.05718	5.44263e-08	RBFOX3	protein_coding	9873
ENSG00000168071	81.1217	1.05704	2.99498e-05	CCDC88B	protein_coding	8350
ENSG00000164076	450.746	1.05489	1.37164e-10	CAMKV	protein_coding	3613
ENSG00000088836	298.891	1.05403	1.60573e-09	SLC4A11	protein_coding	4319
ENSG00000177169	4479.4	1.05363	2.30992e-19	ULK1	protein_coding	7620
ENSG00000124222	7238.25	1.05324	4.06017e-26	STX16	protein_coding	5099
ENSG00000288573	57.7425	1.05312	0.000513353		lncRNA	557
ENSG00000223343	56.8884	1.05253	0.00289813		lncRNA	782
ENSG00000233527	440.674	1.052	5.41953e-08	ZNF529-AS1	lncRNA	3657
ENSG00000049089	256.349	1.05151	2.77376e-05	COL9A2	protein_coding	4215
ENSG00000188761	58.877	1.05142	0.00215272	BCL2L15	protein_coding	9095
ENSG00000105643	591.885	1.05137	1.29191e-11	ARRDC2	protein_coding	4637
ENSG00000232098	595.812	1.05033	1.50581e-15		lncRNA	3417
ENSG00000224470	3420.17	1.05022	1.11992e-09	ATXN1L	protein_coding	8552
ENSG00000181885	131.272	1.04946	0.0019925	CLDN7	protein_coding	2492
ENSG00000135424	450.355	1.0489	1.09108e-12	ITGA7	protein_coding	6379
ENSG00000240591	100.442	1.04756	0.00024248		lncRNA	2258
ENSG00000178752	757.72	1.04712	2.1397e-09	ERFE	protein_coding	3584
ENSG00000113504	2490.72	1.04704	1.54647e-10	SLC12A7	protein_coding	6004
ENSG00000132485	10022.1	1.0463	4.91977e-17	ZRANB2	protein_coding	4985
ENSG00000226609	53.2391	1.04527	0.00502512		lncRNA	1664
ENSG00000239569	69.6455	1.04429	0.00048839	KMT2E-AS1	lncRNA	736
ENSG00000253948	839.418	1.04398	4.84656e-07	VPS13B-DT	lncRNA	3916
ENSG00000131196	2143.67	1.04378	1.35616e-09	NFATC1	protein_coding	9068
ENSG00000143416	599.194	1.0437	4.81432e-11	SELENBP1	protein_coding	3476
ENSG00000127483	10823.9	1.04341	4.54836e-20	HP1BP3	protein_coding	9815
ENSG00000126215	4671.04	1.04272	2.04958e-28	XRCC3	protein_coding	7507
ENSG00000267152	236.83	1.04253	7.04207e-09		lncRNA	1360
ENSG00000115137	829.063	1.04248	9.14582e-19	DNAJC27	protein_coding	5624
ENSG00000148411	11690.5	1.04137	1.83326e-09	NACC2	protein_coding	7216
ENSG00000265737	72.5154	1.04071	8.77286e-05		lncRNA	586
ENSG00000277072	1240.7	1.03967	6.12512e-18	STAG3L2	transcribed_unprocessed_pseudogene	2955
ENSG00000267571	82.0078	1.03967	0.000338521		lncRNA	589
ENSG00000172432	3544.15	1.03953	2.88197e-24	GTPBP2	protein_coding	4726
ENSG00000182087	5402.98	1.03943	2.26865e-15	TMEM259	protein_coding	4031
ENSG00000264247	340.1	1.03939	2.21126e-11	ZNF407-AS1	lncRNA	5411
ENSG00000261766	59.1561	1.03892	0.000493943		lncRNA	544
ENSG00000112715	1763.62	1.03759	6.9697e-07	VEGFA	protein_coding	14431
ENSG00000165716	10450.4	1.03696	9.84015e-26	DIPK1B	protein_coding	3394
ENSG00000245149	339.668	1.03657	2.09773e-10	RNF139-AS1	lncRNA	6949
ENSG00000128683	889.294	1.03631	1.93607e-13	GAD1	protein_coding	8242
ENSG00000284738	52.3012	1.03626	0.0035142		lncRNA	1267
ENSG00000102287	52.0083	1.03576	0.00217116	GABRE	protein_coding	9612
ENSG00000070444	2116.03	1.03536	5.87877e-18	MNT	protein_coding	8701
ENSG00000160221	413.018	1.03477	1.12786e-12	GATD3A	protein_coding	7947
ENSG00000189339	2439.99	1.03452	1.12792e-16	SLC35E2B	protein_coding	8462
ENSG00000133460	466.16	1.03451	1.14533e-06	SLC2A11	protein_coding	8890
ENSG00000247400	330.328	1.03406	2.98459e-11	DNAJC3-DT	lncRNA	3591
ENSG00000150773	198.442	1.03361	2.87878e-06	PIH1D2	protein_coding	2474
ENSG00000139344	72.9856	1.03329	0.00335485	AMDHD1	protein_coding	2652
ENSG00000105722	1533.13	1.03248	1.48184e-08	ERF	protein_coding	3269
ENSG00000141756	10493	1.03225	2.57546e-25	FKBP10	protein_coding	4211
ENSG00000074582	2030.31	1.03207	6.05343e-17	BCS1L	protein_coding	3379
ENSG00000175414	3655.88	1.03128	1.9029e-16	ARL10	protein_coding	11440
ENSG00000176945	91.8572	1.03091	0.000128569	MUC20	protein_coding	6837
ENSG00000185686	372.847	1.03089	1.31373e-10	PRAME	protein_coding	3806
ENSG00000143816	380.472	1.02963	5.28703e-08	WNT9A	protein_coding	4005
ENSG00000099622	3650.14	1.0296	9.28946e-07	CIRBP	protein_coding	6368
ENSG00000228323	67.4085	1.02958	0.00316863	MYADM-AS1	lncRNA	439
ENSG00000145214	1351.6	1.02958	6.09017e-21	DGKQ	protein_coding	4983
ENSG00000136816	1720.89	1.02948	2.99597e-20	TOR1B	protein_coding	2907
ENSG00000179523	345.874	1.02927	3.19455e-07	EIF3J-DT	lncRNA	3453
ENSG00000272573	81.2633	1.02873	7.0897e-05	MUSTN1	protein_coding	702
ENSG00000204348	924.517	1.02817	9.91232e-15	DXO	protein_coding	2481
ENSG00000124549	806.76	1.02806	2.75691e-13	BTN2A3P	transcribed_unprocessed_pseudogene	4177
ENSG00000237441	609.414	1.02805	6.56816e-14	RGL2	protein_coding	4159
ENSG00000101194	249.912	1.02804	5.42582e-10	SLC17A9	protein_coding	5461
ENSG00000272631	299.296	1.02773	1.06643e-06		lncRNA	6545
ENSG00000142675	332.161	1.02758	6.47663e-09	CNKSR1	protein_coding	3960
ENSG00000172789	67.6386	1.02757	0.000171652	HOXC5	protein_coding	1805
ENSG00000264278	159.199	1.02653	0.000102138	ZNF236-DT	lncRNA	1295
ENSG00000171813	1323.2	1.02646	3.3669e-06	PWWP2B	protein_coding	2647
ENSG00000173275	1075.34	1.0262	2.58016e-12	ZNF449	protein_coding	5591
ENSG00000272848	410.031	1.02579	1.11124e-13		lncRNA	4107
ENSG00000197191	61.8516	1.02561	0.000705635	CYSRT1	protein_coding	1301
ENSG00000183647	1111.19	1.02532	2.43828e-20	ZNF530	protein_coding	5019
ENSG00000288062	110.987	1.02453	0.00013758		lncRNA	2920
ENSG00000157933	12425.6	1.02417	1.00078e-05	SKI	protein_coding	6550
ENSG00000213995	3833.83	1.02393	1.76825e-19	NAXD	protein_coding	2847
ENSG00000176444	6078.41	1.02374	2.27937e-27	CLK2	protein_coding	3658
ENSG00000166526	2474.14	1.02253	1.9151e-20	ZNF3	protein_coding	5424
ENSG00000133937	68.4034	1.02252	0.00557151	GSC	protein_coding	1264
ENSG00000075407	9874.67	1.02232	3.8459e-13	ZNF37A	protein_coding	13190
ENSG00000265688	83.6793	1.02211	0.000198095	MAFG-DT	lncRNA	1895
ENSG00000253123	154.893	1.02195	0.00269314		lncRNA	4817
ENSG00000158863	1573.49	1.0212	2.22059e-19	FAM160B2	protein_coding	8300
ENSG00000224842	572.871	1.02026	4.51559e-10		lncRNA	943
ENSG00000242474	506.27	1.01949	1.3656e-15		lncRNA	5013
ENSG00000073670	2599.68	1.01917	1.59442e-21	ADAM11	protein_coding	4813
ENSG00000255992	73.582	1.01848	0.000166578		lncRNA	426
ENSG00000167525	366.711	1.01815	0.000553702	PROCA1	protein_coding	5061
ENSG00000223705	778.386	1.01736	1.34736e-14	NSUN5P1	transcribed_unprocessed_pseudogene	4822
ENSG00000198835	166.737	1.01699	4.78005e-05	GJC2	protein_coding	2165
ENSG00000186973	102.142	1.01694	3.33983e-05	FAM183A	protein_coding	843
ENSG00000115607	66.712	1.01684	0.00119115	IL18RAP	protein_coding	2966
ENSG00000068831	51.9274	1.01568	0.001214	RASGRP2	protein_coding	6084
ENSG00000183196	678.737	1.0155	7.97718e-14	CHST6	protein_coding	8620
ENSG00000105655	3020.85	1.01486	4.50559e-16	ISYNA1	protein_coding	3150
ENSG00000172830	596.158	1.01467	3.74186e-13	SSH3	protein_coding	3611
ENSG00000272150	109.268	1.01454	3.13305e-05	NBPF25P	transcribed_unprocessed_pseudogene	3827
ENSG00000157106	22552.7	1.01385	1.15967e-06	SMG1	protein_coding	25935
ENSG00000078328	300.96	1.01384	1.11086e-10	RBFOX1	protein_coding	10193
ENSG00000166819	105.513	1.0137	3.86988e-05	PLIN1	protein_coding	3795
ENSG00000140104	423.808	1.01357	1.05743e-08	CLBA1	protein_coding	5225
ENSG00000137558	296.091	1.01246	6.10418e-08	PI15	protein_coding	7159
ENSG00000226430	73.2051	1.01245	0.000581527	USP17L7	protein_coding	1683
ENSG00000197587	281.247	1.0117	4.9085e-09	DMBX1	protein_coding	5068
ENSG00000244879	3748.73	1.01147	5.75462e-06	GABPB1-AS1	lncRNA	17179
ENSG00000256538	227.166	1.01144	1.35364e-07		lncRNA	2736
ENSG00000111325	840.27	1.01119	8.94828e-20	OGFOD2	protein_coding	4608
ENSG00000132680	8722.91	1.01081	1.02417e-21	KHDC4	protein_coding	5646
ENSG00000141504	792.643	1.01051	9.17376e-18	SAT2	protein_coding	1643
ENSG00000131791	3828.41	1.01039	4.53703e-22	PRKAB2	protein_coding	5460
ENSG00000198917	2450.81	1.01034	7.41083e-09	SPOUT1	protein_coding	4566
ENSG00000168591	1077.96	1.00946	1.17263e-17	TMUB2	protein_coding	3709
ENSG00000124193	7790.81	1.00858	4.20375e-11	SRSF6	protein_coding	4894
ENSG00000139289	120.666	1.00711	1.40805e-05	PHLDA1	protein_coding	8069
ENSG00000171456	13494.5	1.00637	3.01688e-14	ASXL1	protein_coding	13676
ENSG00000179743	630.712	1.00636	9.56435e-17	FLJ37453	lncRNA	2473
ENSG00000287729	316.121	1.00601	6.90452e-05		lncRNA	1223
ENSG00000255624	503.179	1.00536	3.11638e-06	C10orf88B	transcribed_processed_pseudogene	2135
ENSG00000176700	1520.81	1.00453	4.67369e-20	SCAND2P	transcribed_unprocessed_pseudogene	10717
ENSG00000198556	1524.87	1.00439	3.37227e-12	ZNF789	protein_coding	6645
ENSG00000166257	265.592	1.00421	5.46536e-07	SCN3B	protein_coding	10003
ENSG00000091138	1125.88	1.00408	1.30031e-12	SLC26A3	protein_coding	3382
ENSG00000169696	1966.98	1.00254	1.55147e-09	ASPSCR1	protein_coding	12097
ENSG00000157259	2137.44	1.0022	8.54705e-19	GATAD1	protein_coding	6337
ENSG00000149716	1791.64	1.00215	3.09558e-20	LTO1	protein_coding	7872
ENSG00000198482	735.959	1.00207	1.66332e-13	ZNF808	protein_coding	5008
ENSG00000145506	4150.7	1.00133	3.86197e-07	NKD2	protein_coding	2912
ENSG00000241878	3579.61	1.00132	1.59452e-07	PISD	protein_coding	5002
ENSG00000164776	209.53	1.00127	6.72312e-07	PHKG1	protein_coding	2762
ENSG00000167766	3614.48	1.00086	2.53133e-23	ZNF83	protein_coding	8028
ENSG00000124225	2110.43	1.0004	2.6385e-06	PMEPA1	protein_coding	5732
ENSG00000146826	612.046	1.00007	4.02154e-10	TRAPPC14	protein_coding	3263
ENSG00000146242	713.469	0.999652	1.02317e-14	TPBG	protein_coding	3481
ENSG00000108821	455.491	0.999418	2.15819e-12	COL1A1	protein_coding	9007
ENSG00000142632	116.488	0.999187	3.23745e-06	ARHGEF19	protein_coding	3788
ENSG00000135637	1886.42	0.999187	3.00243e-13	CCDC142	protein_coding	5786
ENSG00000010295	3383.33	0.998322	1.66662e-13	IFFO1	protein_coding	5203
ENSG00000271270	1783.89	0.997797	8.33907e-07	TMCC1-DT	lncRNA	7702
ENSG00000103024	1213.91	0.997715	3.50704e-14	NME3	protein_coding	1445
ENSG00000197948	584.505	0.997711	6.4982e-14	FCHSD1	protein_coding	6072
ENSG00000170049	411.801	0.996544	8.41105e-10	KCNAB3	protein_coding	4580
ENSG00000188566	4750.08	0.996311	1.18516e-10	NDOR1	protein_coding	2836
ENSG00000073350	1377.54	0.99623	4.28407e-12	LLGL2	protein_coding	7939
ENSG00000254394	63.1265	0.99622	0.000730689		lncRNA	4904
ENSG00000023839	403.867	0.996104	4.05575e-06	ABCC2	protein_coding	7837
ENSG00000164828	9612.34	0.995909	5.39082e-21	SUN1	protein_coding	11850
ENSG00000122952	6887.26	0.994484	5.25912e-15	ZWINT	protein_coding	2377
ENSG00000147162	21370.6	0.993617	7.7982e-17	OGT	protein_coding	9786
ENSG00000283078	62.7917	0.99338	0.00195611		lncRNA	1608
ENSG00000236144	1524.75	0.993203	4.27429e-21	TMEM147-AS1	lncRNA	4919
ENSG00000166321	668.616	0.99274	3.35379e-11	NUDT13	protein_coding	2521
ENSG00000143793	1310.83	0.992655	1.55138e-18	C1orf35	protein_coding	4308
ENSG00000255717	6984.08	0.992219	5.74109e-23	SNHG1	lncRNA	3970
ENSG00000108379	357.086	0.991953	6.21942e-08	WNT3	protein_coding	4266
ENSG00000142409	2652.54	0.99164	2.94286e-08	ZNF787	protein_coding	3686
ENSG00000287248	240.462	0.991391	6.54532e-09		lncRNA	2198
ENSG00000141505	56.5844	0.991135	0.00138024	ASGR1	protein_coding	3748
ENSG00000240990	184.59	0.990927	6.52876e-08	HOXA11-AS	lncRNA	3128
ENSG00000213420	159.236	0.990566	2.7711e-07	GPC2	protein_coding	3837
ENSG00000181264	553.604	0.98973	1.6589e-09	TLCD5	protein_coding	4305
ENSG00000225953	275.051	0.988884	4.34572e-08	SATB2-AS1	lncRNA	6000
ENSG00000071626	14813.7	0.988838	2.53866e-12	DAZAP1	protein_coding	9201
ENSG00000274561	57.6479	0.988832	0.00309203		lncRNA	446
ENSG00000236682	209.241	0.987948	1.98194e-07	MAP3K2-DT	lncRNA	3254
ENSG00000197261	551.753	0.987482	4.84809e-09	C6orf141	protein_coding	2940
ENSG00000256223	1308.11	0.987447	5.55522e-16	ZNF10	protein_coding	5541
ENSG00000177692	104.777	0.986652	6.56287e-05	DNAJC28	protein_coding	2484
ENSG00000147789	1448.28	0.986414	2.38852e-19	ZNF7	protein_coding	10296
ENSG00000178927	1003.12	0.98639	6.04213e-17	CYBC1	protein_coding	7237
ENSG00000271781	74.6302	0.98631	0.000853982		lncRNA	791
ENSG00000136444	2374.69	0.986232	7.35662e-20	RSAD1	protein_coding	4137
ENSG00000077463	584.255	0.98621	1.34573e-11	SIRT6	protein_coding	2749
ENSG00000230424	941.122	0.985966	2.69144e-14	EMC1-AS1	lncRNA	507
ENSG00000186020	5555.06	0.985814	9.86756e-23	ZNF529	protein_coding	8177
ENSG00000224940	309.067	0.985462	3.50807e-09	PRRT4	protein_coding	3683
ENSG00000176909	80.1194	0.984993	0.000170753	MAMSTR	protein_coding	2286
ENSG00000088899	769.523	0.984975	1.41153e-15	LZTS3	protein_coding	5395
ENSG00000278129	4698.78	0.984217	8.44554e-12	ZNF8	protein_coding	9110
ENSG00000237036	548.117	0.984079	7.39762e-06	ZEB1-AS1	lncRNA	3861
ENSG00000171621	1539.07	0.983327	1.13071e-05	SPSB1	protein_coding	3389
ENSG00000186814	1097.55	0.982958	1.48343e-08	ZSCAN30	protein_coding	8271
ENSG00000139714	51.8389	0.981211	0.00471853	MORN3	protein_coding	3856
ENSG00000276141	352.525	0.981156	1.79339e-07	WHAMMP3	transcribed_unprocessed_pseudogene	7269
ENSG00000106077	368.099	0.98068	2.75512e-11	ABHD11	protein_coding	2289
ENSG00000075240	3014.74	0.980158	1.86828e-10	GRAMD4	protein_coding	4901
ENSG00000286489	126.884	0.980041	0.000120459		lncRNA	903
ENSG00000109705	153.5	0.980009	2.94175e-06	NKX3-2	protein_coding	2259
ENSG00000280114	127.359	0.979625	7.76717e-06		unprocessed_pseudogene	1351
ENSG00000240230	1001.15	0.979244	5.21612e-09	COX19	protein_coding	6715
ENSG00000129749	164.858	0.978806	1.03379e-05	CHRNA10	protein_coding	2703
ENSG00000250101	648.185	0.977967	3.35669e-05		lncRNA	547
ENSG00000167302	1152.86	0.977873	4.14408e-16	TEPSIN	protein_coding	4762
ENSG00000205078	77.2738	0.977713	0.000218281	SYCE1L	protein_coding	1233
ENSG00000214193	1247.08	0.977682	5.84031e-19	SH3D21	protein_coding	8142
ENSG00000224243	130.785	0.97694	4.24974e-05	SOX1-OT	lncRNA	3403
ENSG00000105662	3504.85	0.976061	8.49893e-12	CRTC1	protein_coding	6964
ENSG00000181027	1528.59	0.975007	1.04499e-11	FKRP	protein_coding	5171
ENSG00000160345	262.048	0.974904	1.94664e-07	C9orf116	protein_coding	1864
ENSG00000230798	87.5677	0.974701	0.000774942	FOXD3-AS1	lncRNA	1208
ENSG00000167642	206.122	0.974555	3.78528e-07	SPINT2	protein_coding	5085
ENSG00000256824	163.779	0.974275	0.000371722		lncRNA	883
ENSG00000272084	557.702	0.973938	6.87797e-15		lncRNA	3402
ENSG00000125503	3960.36	0.97337	1.78614e-13	PPP1R12C	protein_coding	7803
ENSG00000256589	324.843	0.973043	2.39904e-10	ENPP7P5	unprocessed_pseudogene	1031
ENSG00000165943	614.347	0.972885	4.19283e-15	MOAP1	protein_coding	2529
ENSG00000136950	2092.59	0.972685	1.63972e-13	ARPC5L	protein_coding	3610
ENSG00000162139	3836.3	0.971491	4.44446e-12	NEU3	protein_coding	7212
ENSG00000135451	3234.57	0.971201	9.51795e-14	TROAP	protein_coding	3954
ENSG00000180113	292.444	0.971198	3.99213e-10	TDRD6	protein_coding	9041
ENSG00000234917	101.126	0.970866	7.95176e-05		lncRNA	601
ENSG00000151948	52.8006	0.970518	0.00216623	GLT1D1	protein_coding	3478
ENSG00000272140	344.991	0.970188	6.39201e-11		lncRNA	1192
ENSG00000139631	1352.45	0.970058	6.91453e-13	CSAD	protein_coding	4390
ENSG00000166888	1872.46	0.969556	4.08798e-20	STAT6	protein_coding	7298
ENSG00000105146	52.3791	0.969445	0.00243886	AURKC	protein_coding	1948
ENSG00000137817	4953.14	0.969333	2.28681e-14	PARP6	protein_coding	7646
ENSG00000288107	295.885	0.969092	3.98912e-09		lncRNA	5662
ENSG00000099849	321.05	0.968871	3.01379e-08	RASSF7	protein_coding	2514
ENSG00000100068	3538.17	0.968763	4.08922e-08	LRP5L	transcribed_unprocessed_pseudogene	4687
ENSG00000185670	479.399	0.968096	7.30659e-13	ZBTB3	protein_coding	3344
ENSG00000236651	140.571	0.967952	1.27513e-05	DLX2-DT	lncRNA	950
ENSG00000128713	223.788	0.967827	7.54332e-08	HOXD11	protein_coding	2116
ENSG00000215790	1252.5	0.967407	2.93366e-06	SLC35E2A	transcribed_unprocessed_pseudogene	7713
ENSG00000182841	5193.75	0.967114	6.15315e-17	RRP7BP	transcribed_unprocessed_pseudogene	5092
ENSG00000205808	507.36	0.967046	2.36823e-10	PLPP6	protein_coding	2965
ENSG00000055732	1342.67	0.967024	8.18714e-10	MCOLN3	protein_coding	6624
ENSG00000214226	502.295	0.965938	4.1069e-09	C17orf67	protein_coding	2434
ENSG00000285804	261.926	0.965863	0.00328056		lncRNA	4372
ENSG00000175772	80.6336	0.965806	0.000266453	LINC01106	lncRNA	3057
ENSG00000285278	70.0177	0.965503	0.000467356	TFAP2A-AS2	lncRNA	3427
ENSG00000102385	450.337	0.964716	3.40857e-10	DRP2	protein_coding	8187
ENSG00000273819	198.685	0.964519	1.33042e-06	ENPP7P7	unprocessed_pseudogene	1102
ENSG00000100258	1792.24	0.964176	1.11475e-18	LMF2	protein_coding	3065
ENSG00000204514	850.614	0.964106	5.67044e-17	ZNF814	protein_coding	13421
ENSG00000261366	70.8405	0.963351	0.000612356	MANEA-DT	lncRNA	2268
ENSG00000277855	178.573	0.962092	2.67602e-06		lncRNA	820
ENSG00000169131	611.941	0.961351	1.49281e-13	ZNF354A	protein_coding	2984
ENSG00000177822	735.687	0.961246	5.51462e-15	TENM3-AS1	lncRNA	6149
ENSG00000184441	162.415	0.961229	0.000339076		lncRNA	4354
ENSG00000259755	163.495	0.96077	2.37369e-06		lncRNA	720
ENSG00000125459	834.731	0.960401	1.99158e-10	MSTO1	protein_coding	4192
ENSG00000117280	679.539	0.959765	6.39658e-06	RAB29	protein_coding	3904
ENSG00000228274	311.369	0.959302	1.43745e-06		lncRNA	4445
ENSG00000205853	181.372	0.959286	1.57266e-06	RFPL3S	lncRNA	6902
ENSG00000255319	106.784	0.958981	0.000103464	ENPP7P8	transcribed_unprocessed_pseudogene	1607
ENSG00000189143	85.9158	0.958884	0.000977701	CLDN4	protein_coding	4702
ENSG00000263956	1579.13	0.958856	8.80294e-16	NBPF11	protein_coding	5947
ENSG00000173264	1135.11	0.958636	1.97588e-16	GPR137	protein_coding	4031
ENSG00000110011	156.47	0.958611	5.44568e-05	DNAJC4	protein_coding	2807
ENSG00000173825	52.7475	0.958561	0.00275609	TIGD3	protein_coding	2028
ENSG00000257086	51.7646	0.958456	0.0067714		lncRNA	853
ENSG00000130511	2458.11	0.958108	6.95075e-10	SSBP4	protein_coding	2974
ENSG00000138834	11145.3	0.957785	9.57075e-14	MAPK8IP3	protein_coding	10309
ENSG00000056736	642.011	0.957351	2.61666e-11	IL17RB	protein_coding	3044
ENSG00000272606	111.822	0.957063	0.00020255	PPP4R3B-DT	lncRNA	465
ENSG00000286145	261.977	0.956453	1.17656e-06		lncRNA	2018
ENSG00000188529	11429.1	0.956091	8.07466e-18	SRSF10	protein_coding	11860
ENSG00000176165	591.05	0.955863	1.27807e-06	FOXG1	protein_coding	3491
ENSG00000213199	168.682	0.954306	6.17093e-06	ASIC3	protein_coding	2748
ENSG00000113119	1566.73	0.954285	4.65853e-14	TMCO6	protein_coding	3502
ENSG00000267270	611.456	0.952953	4.99241e-14	PARD6G-AS1	lncRNA	5996
ENSG00000204311	141.789	0.952847	0.000238669	PJVK	protein_coding	4481
ENSG00000275185	129.149	0.952327	6.53259e-05		lncRNA	542
ENSG00000126953	774.117	0.952252	1.06703e-09	TIMM8A	protein_coding	3082
ENSG00000174365	451.099	0.952002	1.18595e-10	SNHG11	lncRNA	4525
ENSG00000184162	541.009	0.951842	1.596e-05	NR2C2AP	protein_coding	1791
ENSG00000089163	167.496	0.951536	1.08998e-05	SIRT4	protein_coding	1222
ENSG00000198837	5961.75	0.951521	6.76152e-13	DENND4B	protein_coding	7606
ENSG00000110583	3117.5	0.951219	5.59621e-17	NAA40	protein_coding	5312
ENSG00000129925	1654.8	0.9511	1.85767e-09	PGAP6	protein_coding	4428
ENSG00000130751	1507.57	0.950985	3.77281e-15	NPAS1	protein_coding	2565
ENSG00000162062	814.589	0.950794	9.41009e-16	TEDC2	protein_coding	2848
ENSG00000163728	3316.13	0.949099	2.58878e-14	TTC14	protein_coding	7900
ENSG00000249650	101.757	0.948839	0.00136533		lncRNA	591
ENSG00000267131	116.321	0.948748	0.000568872		lncRNA	470
ENSG00000090006	2243.31	0.948729	5.25964e-07	LTBP4	protein_coding	8110
ENSG00000169989	189.455	0.94848	0.000230951	TIGD4	protein_coding	2438
ENSG00000204920	2228.31	0.948014	9.49617e-22	ZNF155	protein_coding	3455
ENSG00000163362	132.623	0.947483	6.25462e-05	INAVA	protein_coding	5341
ENSG00000101187	4299.16	0.947073	1.17973e-05	SLCO4A1	protein_coding	3991
ENSG00000182700	196.855	0.947028	1.64099e-06	IGIP	protein_coding	3456
ENSG00000244617	87.4128	0.946371	0.000205881	ASPRV1	protein_coding	2177
ENSG00000233806	1708.31	0.946165	3.19059e-13	LINC01237	lncRNA	1601
ENSG00000160336	1190.96	0.946078	4.30623e-09	ZNF761	protein_coding	4674
ENSG00000142208	4347.6	0.945424	6.14852e-08	AKT1	protein_coding	11162
ENSG00000243554	531.338	0.944946	1.8091e-10		transcribed_unprocessed_pseudogene	447
ENSG00000234769	119.459	0.94483	1.97999e-05	WASH4P	unprocessed_pseudogene	1246
ENSG00000287126	79.4438	0.944655	0.00697745		lncRNA	3700
ENSG00000204947	180.993	0.944416	3.96113e-06	ZNF425	protein_coding	3665
ENSG00000173917	206.878	0.944204	7.59023e-08	HOXB2	protein_coding	2336
ENSG00000185278	3591.21	0.94389	2.60983e-20	ZBTB37	protein_coding	19464
ENSG00000127152	2319.55	0.942497	6.66467e-14	BCL11B	protein_coding	8528
ENSG00000175866	2040.57	0.940675	0.000255184	BAIAP2	protein_coding	10288
ENSG00000248866	72.1392	0.940579	0.00135826	USP46-DT	lncRNA	1048
ENSG00000249637	355.915	0.940357	6.05723e-08		lncRNA	985
ENSG00000165802	10339.8	0.940355	1.0483e-11	NSMF	protein_coding	4915
ENSG00000204231	1495.77	0.940214	5.87208e-19	RXRB	protein_coding	3920
ENSG00000184271	1395.48	0.940196	7.48843e-15	POU6F1	protein_coding	6048
ENSG00000141569	3874.14	0.94011	8.05175e-18	TRIM65	protein_coding	3900
ENSG00000266490	118.365	0.939883	0.000901189		lncRNA	462
ENSG00000260231	76.3242	0.939834	0.000549077	KDM7A-DT	lncRNA	2457
ENSG00000163013	730.959	0.939581	1.45509e-13	FBXO41	protein_coding	8011
ENSG00000258727	760.054	0.939346	2.44394e-09		lncRNA	3243
ENSG00000243155	93.5946	0.938317	0.000778822		lncRNA	2424
ENSG00000004660	4729.33	0.93806	1.31251e-09	CAMKK1	protein_coding	7433
ENSG00000139597	266.846	0.93755	5.49892e-09	N4BP2L1	protein_coding	6053
ENSG00000142046	865.797	0.937296	0.000154472	TMEM91	protein_coding	2487
ENSG00000177685	228.299	0.937232	4.02236e-06	CRACR2B	protein_coding	4224
ENSG00000158691	3570.8	0.936374	2.05135e-11	ZSCAN12	protein_coding	5495
ENSG00000132793	1094.53	0.936221	4.29451e-16	LPIN3	protein_coding	4568
ENSG00000185864	544.302	0.93574	7.04721e-11	NPIPB4	protein_coding	7773
ENSG00000126759	98.4077	0.935416	0.000246087	CFP	protein_coding	5617
ENSG00000260236	98.5692	0.935414	0.0004813		lncRNA	1911
ENSG00000254682	253.929	0.935369	3.62421e-09		lncRNA	680
ENSG00000274372	163.746	0.935189	1.0216e-06	LINC02804	lncRNA	2603
ENSG00000100197	54.3287	0.935043	0.00347275	CYP2D6	protein_coding	2418
ENSG00000221968	673.622	0.935027	2.28878e-14	FADS3	protein_coding	6294
ENSG00000203321	155.148	0.934971	1.91492e-06	CARNMT1-AS1	lncRNA	719
ENSG00000164620	189.03	0.93485	1.82491e-06	RELL2	protein_coding	2583
ENSG00000230084	550.947	0.934822	8.05505e-09		lncRNA	3103
ENSG00000005206	3157.88	0.934821	3.13315e-16	SPPL2B	protein_coding	7419
ENSG00000198208	2165.92	0.934593	2.10844e-22	RPS6KL1	protein_coding	7526
ENSG00000163389	2062.46	0.934478	9.45157e-11	POGLUT1	protein_coding	7072
ENSG00000174137	328.668	0.934313	1.91494e-09	FAM53A	protein_coding	4239
ENSG00000122477	389.287	0.933968	3.56105e-11	LRRC39	protein_coding	1991
ENSG00000104731	7774.07	0.933471	1.82352e-14	KLHDC4	protein_coding	11177
ENSG00000148297	4223.66	0.933463	4.33931e-19	MED22	protein_coding	7235
ENSG00000237732	122.21	0.933424	4.41044e-05	CT75	transcribed_unprocessed_pseudogene	2567
ENSG00000109736	1881.27	0.933376	2.03603e-18	MFSD10	protein_coding	3134
ENSG00000185340	93.2476	0.933096	0.000308411	GAS2L1	protein_coding	4481
ENSG00000064687	977.656	0.933063	2.30301e-15	ABCA7	protein_coding	9591
ENSG00000163449	55.9407	0.932497	0.00985865	TMEM169	protein_coding	3628
ENSG00000181135	612.433	0.932495	2.6572e-09	ZNF707	protein_coding	6327
ENSG00000159692	9883.97	0.932447	4.99394e-15	CTBP1	protein_coding	8361
ENSG00000108590	1081.86	0.932441	1.34042e-15	MED31	protein_coding	2107
ENSG00000128191	12218.1	0.932007	1.00582e-13	DGCR8	protein_coding	7315
ENSG00000196605	219.221	0.931696	0.000106205	ZNF846	protein_coding	3912
ENSG00000135245	538.977	0.931608	1.56694e-12	HILPDA	protein_coding	2070
ENSG00000249348	772.757	0.931556	0.000564147	UGDH-AS1	lncRNA	2787
ENSG00000204237	636.808	0.931107	5.05551e-07	OXLD1	protein_coding	1600
ENSG00000166402	5775.18	0.930855	2.16111e-12	TUB	protein_coding	7004
ENSG00000272077	216.038	0.930177	0.000126267		lncRNA	1953
ENSG00000267416	189.262	0.929548	0.000142126	HEATR6-DT	lncRNA	699
ENSG00000253508	216.771	0.929515	0.000895936		lncRNA	556
ENSG00000112787	9627.63	0.928872	1.31389e-06	FBRSL1	protein_coding	9378
ENSG00000172613	3436.45	0.928807	3.49839e-20	RAD9A	protein_coding	4169
ENSG00000238105	613.619	0.928794	1.05604e-05	GOLGA2P5	transcribed_unprocessed_pseudogene	10957
ENSG00000267248	434.802	0.928476	0.00057897		lncRNA	3234
ENSG00000116691	1303.85	0.928422	1.59967e-10	MIIP	protein_coding	2821
ENSG00000259780	66.1631	0.928294	0.00205861		lncRNA	1225
ENSG00000116001	6021.41	0.928086	1.33939e-20	TIA1	protein_coding	6607
ENSG00000157353	2084.74	0.928066	1.91766e-19	FCSK	protein_coding	7231
ENSG00000167842	1211.96	0.927907	3.00827e-10	MIS12	protein_coding	3157
ENSG00000233922	311.819	0.92781	3.36843e-06	LINC01694	lncRNA	7121
ENSG00000232618	115.161	0.927295	0.000294145		lncRNA	3269
ENSG00000274602	1049.07	0.926113	8.14944e-14	PI4KAP1	transcribed_unprocessed_pseudogene	4812
ENSG00000166349	94.695	0.924901	0.00108596	RAG1	protein_coding	7815
ENSG00000072954	759.393	0.924896	1.38258e-13	TMEM38A	protein_coding	2987
ENSG00000185669	72.2963	0.924784	0.0018653	SNAI3	protein_coding	1740
ENSG00000279208	74.6129	0.924004	0.00357912		unprocessed_pseudogene	768
ENSG00000160753	1498.63	0.923709	8.75644e-12	RUSC1	protein_coding	5429
ENSG00000118432	53.571	0.923211	0.00500212	CNR1	protein_coding	6357
ENSG00000177380	1652.54	0.922495	1.28405e-11	PPFIA3	protein_coding	6296
ENSG00000091651	2368.8	0.92215	2.13065e-15	ORC6	protein_coding	4309
ENSG00000132436	2964.05	0.92208	2.7208e-15	FIGNL1	protein_coding	5034
ENSG00000198585	1312.72	0.922067	1.08224e-11	NUDT16	protein_coding	7029
ENSG00000253669	182.155	0.921591	0.000142993	GASAL1	lncRNA	3143
ENSG00000126804	2029.88	0.921551	2.1574e-19	ZBTB1	protein_coding	5283
ENSG00000002822	13738	0.921202	3.99431e-06	MAD1L1	protein_coding	7230
ENSG00000173805	202.824	0.921178	1.19596e-05	HAP1	protein_coding	6223
ENSG00000142444	812.909	0.920921	2.46476e-13	TIMM29	protein_coding	1785
ENSG00000178498	284.304	0.920453	1.64171e-08	DTX3	protein_coding	4087
ENSG00000196670	2033.59	0.920226	1.34384e-12	ZFP62	protein_coding	4197
ENSG00000103061	1805.53	0.919699	2.70609e-08	SLC7A6OS	protein_coding	5230
ENSG00000148824	8010.83	0.919503	1.86944e-15	MTG1	protein_coding	5308
ENSG00000198563	19879.4	0.918831	2.97568e-21	DDX39B	protein_coding	7007
ENSG00000253392	289.799	0.918631	1.57773e-09		lncRNA	2762
ENSG00000154914	1320.3	0.918369	1.90025e-16	USP43	protein_coding	5084
ENSG00000242259	1148.51	0.918358	2.205e-16	C22orf39	protein_coding	6943
ENSG00000189127	66.5852	0.916374	0.00165024	ANKRD34B	protein_coding	3816
ENSG00000170629	609.875	0.916361	3.74508e-07	DPY19L2P2	transcribed_unprocessed_pseudogene	5580
ENSG00000021762	3346.71	0.916041	4.52631e-09	OSBPL5	protein_coding	7473
ENSG00000141295	767.883	0.915343	6.27492e-10	SCRN2	protein_coding	2999
ENSG00000013563	417.77	0.914599	7.70325e-06	DNASE1L1	protein_coding	4132
ENSG00000165915	812.918	0.914423	2.83669e-13	SLC39A13	protein_coding	4579
ENSG00000278341	73.9608	0.913921	0.00589563		lncRNA	1482
ENSG00000212694	123.194	0.913624	0.000546029	LINC01089	lncRNA	4132
ENSG00000163945	3337.34	0.912535	3.1906e-11	UVSSA	protein_coding	15828
ENSG00000124074	569.734	0.912413	1.08892e-08	ENKD1	protein_coding	2665
ENSG00000083838	685.006	0.91241	6.90298e-12	ZNF446	protein_coding	4768
ENSG00000184787	11455.8	0.91161	1.75413e-12	UBE2G2	protein_coding	7195
ENSG00000121310	4017.05	0.911536	8.23169e-07	ECHDC2	protein_coding	11572
ENSG00000233885	53.0031	0.911405	0.008025	YEATS2-AS1	lncRNA	3271
ENSG00000198315	4539.49	0.911133	3.93005e-19	ZKSCAN8	protein_coding	7580
ENSG00000279069	216.826	0.910679	3.04889e-07		TEC	1514
ENSG00000078900	1286.09	0.910533	4.47229e-07	TP73	protein_coding	6767
ENSG00000130714	5950.6	0.910409	1.22605e-22	POMT1	protein_coding	6067
ENSG00000169783	3248.32	0.910299	5.20059e-12	LINGO1	protein_coding	4902
ENSG00000185219	5261.79	0.909381	1.78034e-15	ZNF445	protein_coding	18886
ENSG00000267199	100.336	0.909084	0.00163471		lncRNA	5428
ENSG00000124659	482.952	0.908787	1.04898e-05	TBCC	protein_coding	1606
ENSG00000165868	5922.32	0.908572	5.17238e-11	HSPA12A	protein_coding	21113
ENSG00000213888	206.608	0.908322	2.25746e-05	LINC01521	lncRNA	1943
ENSG00000213057	283.513	0.908146	1.74897e-07	C1orf220	lncRNA	2775
ENSG00000180902	2551.98	0.907997	2.49849e-15	D2HGDH	protein_coding	5256
ENSG00000114779	475.835	0.907894	1.51007e-05	ABHD14B	protein_coding	3161
ENSG00000137343	1028.62	0.907634	1.24657e-15	ATAT1	protein_coding	4035
ENSG00000144355	479.321	0.907607	4.37368e-08	DLX1	protein_coding	3570
ENSG00000099785	339.405	0.907432	6.42542e-08	MARCHF2	protein_coding	2216
ENSG00000232940	105.342	0.907123	0.000244193	HCG25	lncRNA	4397
ENSG00000167840	508.043	0.906757	5.53215e-12	ZNF232	protein_coding	2794
ENSG00000162032	1153.87	0.90665	7.28974e-13	SPSB3	protein_coding	3099
ENSG00000260027	1865.12	0.906206	8.56046e-18	HOXB7	protein_coding	1520
ENSG00000153885	2267.65	0.905568	8.19756e-20	KCTD15	protein_coding	6388
ENSG00000172350	153.086	0.90537	2.13326e-06	ABCG4	protein_coding	6231
ENSG00000126775	2446.36	0.904241	5.6145e-18	ATG14	protein_coding	5025
ENSG00000273306	74.9893	0.904224	0.0021766		lncRNA	626
ENSG00000146540	5652.41	0.903809	3.09204e-05	C7orf50	protein_coding	4961
ENSG00000158793	875.158	0.902002	4.53871e-11	NIT1	protein_coding	3794
ENSG00000179066	128.575	0.901732	0.000268403		lncRNA	3099
ENSG00000124257	82.918	0.90156	0.000873543	NEURL2	protein_coding	1301
ENSG00000259236	583.136	0.900822	5.45848e-07	GOLGA8VP	unprocessed_pseudogene	1798
ENSG00000100100	172.904	0.900728	1.03699e-06	PIK3IP1	protein_coding	3804
ENSG00000006282	548.563	0.900061	2.85871e-06	SPATA20	protein_coding	5337
ENSG00000171798	245	0.900008	9.02848e-05	KNDC1	protein_coding	8213
ENSG00000114923	123.457	0.899907	0.000284136	SLC4A3	protein_coding	4952
ENSG00000162526	467.407	0.898847	7.13502e-06	TSSK3	protein_coding	1849
ENSG00000267348	119.206	0.897504	7.379e-05	GEMIN7-AS1	lncRNA	3489
ENSG00000281649	1958.33	0.897447	4.14014e-13	EBLN3P	lncRNA	10492
ENSG00000183242	106.673	0.897268	0.000119985	WT1-AS	lncRNA	5561
ENSG00000280433	60.1882	0.897009	0.00205519		protein_coding	5411
ENSG00000214174	263.862	0.89644	2.03279e-05	AMZ2P1	transcribed_unprocessed_pseudogene	3858
ENSG00000226699	185.027	0.896219	1.95534e-05		lncRNA	184
ENSG00000182272	738.333	0.896172	1.52082e-10	B4GALNT4	protein_coding	4059
ENSG00000197016	383.552	0.895611	6.02849e-08	ZNF470	protein_coding	9670
ENSG00000166762	1697.75	0.895414	4.32939e-10	CATSPER2	protein_coding	8093
ENSG00000204946	1298.93	0.895282	1.25856e-11	ZNF783	protein_coding	6723
ENSG00000111665	1568.39	0.895145	2.81413e-14	CDCA3	protein_coding	5653
ENSG00000103245	1805.66	0.894199	6.93229e-16	CIAO3	protein_coding	8094
ENSG00000100968	1834.02	0.893519	2.61503e-09	NFATC4	protein_coding	8437
ENSG00000136014	351.375	0.892978	5.07235e-07	USP44	protein_coding	5372
ENSG00000133612	10983.9	0.89296	9.56779e-07	AGAP3	protein_coding	11299
ENSG00000260261	590.578	0.892879	1.75229e-10		transcribed_unprocessed_pseudogene	5485
ENSG00000137310	1834.03	0.891615	5.01216e-18	TCF19	protein_coding	3533
ENSG00000280195	155.314	0.891291	4.80275e-05		lncRNA	1939
ENSG00000228506	1049.94	0.891193	1.31088e-09		lncRNA	2588
ENSG00000172081	551.98	0.890958	1.06473e-08	MOB3A	protein_coding	4145
ENSG00000286138	107.56	0.89095	0.00100593		lncRNA	1073
ENSG00000153563	95.9578	0.890699	0.00467551	CD8A	protein_coding	3634
ENSG00000099377	217.988	0.890356	1.35053e-06	HSD3B7	protein_coding	2490
ENSG00000174125	102.978	0.890323	0.000654055	TLR1	protein_coding	4537
ENSG00000128604	59.4421	0.890146	0.00306038	IRF5	protein_coding	4543
ENSG00000245498	93.7078	0.889754	0.00686881		lncRNA	10457
ENSG00000188157	8336.85	0.889379	7.68225e-08	AGRN	protein_coding	10761
ENSG00000261126	563.185	0.888686	4.43555e-11	RBFADN	lncRNA	6623
ENSG00000273274	298.34	0.88857	3.69901e-08	ZBTB8B	protein_coding	12831
ENSG00000174915	6262.63	0.88843	9.25627e-09	PTDSS2	protein_coding	6114
ENSG00000227500	1490.16	0.88832	3.94786e-11	SCAMP4	protein_coding	6795
ENSG00000223959	5235.77	0.887538	3.19466e-09	AFG3L1P	transcribed_unitary_pseudogene	9532
ENSG00000114745	1325.99	0.885667	1.36238e-10	GORASP1	protein_coding	6256
ENSG00000166750	287.057	0.885379	0.00110337	SLFN5	protein_coding	10674
ENSG00000008300	814.708	0.884299	2.09088e-10	CELSR3	protein_coding	13850
ENSG00000110888	2495.8	0.884071	1.23814e-17	CAPRIN2	protein_coding	8392
ENSG00000065989	1065.93	0.883858	1.93535e-05	PDE4A	protein_coding	6762
ENSG00000272870	130.826	0.883537	0.000247564	SAP30-DT	lncRNA	9066
ENSG00000130699	7081.53	0.88313	4.93708e-07	TAF4	protein_coding	9808
ENSG00000167123	3100.68	0.882981	7.95713e-17	CERCAM	protein_coding	6059
ENSG00000171469	2082.49	0.882488	6.73504e-08	ZNF561	protein_coding	6304
ENSG00000242337	289.704	0.882069	6.52393e-06	INHCAP	transcribed_unprocessed_pseudogene	2318
ENSG00000167720	376.421	0.881452	0.000184158	SRR	protein_coding	3252
ENSG00000005513	134.563	0.881439	3.16115e-05	SOX8	protein_coding	4470
ENSG00000177706	2434.51	0.880589	1.33459e-07	FAM20C	protein_coding	5054
ENSG00000181904	4510.32	0.880111	9.5947e-14	C5orf24	protein_coding	5759
ENSG00000160957	3532.95	0.879605	6.31284e-11	RECQL4	protein_coding	4236
ENSG00000267454	165.181	0.879191	7.00177e-06	ZNF582-DT	lncRNA	2069
ENSG00000100836	4495.65	0.878527	3.88158e-11	PABPN1	protein_coding	3876
ENSG00000154265	2831.23	0.878485	8.00439e-15	ABCA5	protein_coding	13158
ENSG00000171368	973.562	0.878308	3.61025e-06	TPPP	protein_coding	5979
ENSG00000144485	309.111	0.877748	5.77859e-07	HES6	protein_coding	1954
ENSG00000003756	11397.3	0.877286	2.2088e-21	RBM5	protein_coding	10357
ENSG00000041880	130.982	0.876639	0.00166661	PARP3	protein_coding	2928
ENSG00000225472	74.0407	0.876624	0.0042176		lncRNA	1648
ENSG00000284719	76.2887	0.876229	0.0035525		lncRNA	1744
ENSG00000268945	193.743	0.87496	0.000206971		lncRNA	635
ENSG00000232412	63.5504	0.874934	0.0081064		lncRNA	326
ENSG00000214029	2284.07	0.874718	3.32206e-14	ZNF891	protein_coding	15595
ENSG00000140995	3234.79	0.874283	2.06964e-15	DEF8	protein_coding	6565
ENSG00000165028	209.764	0.87423	7.26959e-05	NIPSNAP3B	protein_coding	5630
ENSG00000159086	12524.2	0.873774	6.20771e-21	PAXBP1	protein_coding	7146
ENSG00000144476	165.531	0.873683	0.00106817	ACKR3	protein_coding	2070
ENSG00000250220	1295.71	0.873302	7.76287e-08		lncRNA	685
ENSG00000266074	2726.46	0.872839	7.17464e-09	BAHCC1	protein_coding	13473
ENSG00000124587	883.338	0.872775	1.07586e-10	PEX6	protein_coding	3465
ENSG00000234602	272.833	0.872707	6.05853e-06	MCIDAS	protein_coding	2141
ENSG00000110171	795.199	0.872686	9.28082e-08	TRIM3	protein_coding	6751
ENSG00000068971	678.593	0.872649	2.83947e-11	PPP2R5B	protein_coding	3360
ENSG00000237289	254.956	0.872368	5.11493e-07	CKMT1B	protein_coding	3310
ENSG00000164048	6199.95	0.872227	1.76209e-20	ZNF589	protein_coding	5521
ENSG00000230532	188.291	0.872046	3.40535e-05		lncRNA	483
ENSG00000151704	70.2649	0.871789	0.0042286	KCNJ1	protein_coding	4637
ENSG00000111087	91.6757	0.871777	0.00115697	GLI1	protein_coding	4560
ENSG00000134884	14523.6	0.8716	4.35841e-11	ARGLU1	protein_coding	5783
SNAR-G1	90.9189	0.870835	0.00116647	NA	snRNA	128
ENSG00000198408	13978.7	0.870134	3.80273e-23	OGA	protein_coding	7247
ENSG00000072195	662.481	0.870107	1.16517e-09	SPEG	protein_coding	17066
ENSG00000105963	752.553	0.870007	5.78281e-07	ADAP1	protein_coding	5063
ENSG00000165689	7179.79	0.869688	4.69181e-20	ENTR1	protein_coding	3138
ENSG00000121903	1123.27	0.869508	4.66911e-08	ZSCAN20	protein_coding	5308
ENSG00000215717	724.652	0.86865	1.74983e-08	TMEM167B	protein_coding	3613
ENSG00000162576	103.53	0.86835	0.00296766	MXRA8	protein_coding	3622
ENSG00000260267	231.483	0.86824	1.19327e-05		lncRNA	3026
ENSG00000173914	938.306	0.868089	2.32009e-12	RBM4B	protein_coding	4291
ENSG00000168758	1312.09	0.867923	2.86887e-08	SEMA4C	protein_coding	6264
ENSG00000148399	6582.09	0.866594	1.6802e-16	DPH7	protein_coding	4925
ENSG00000232354	79.0958	0.866556	0.00959462	VIPR1-AS1	lncRNA	5197
ENSG00000108786	71.3253	0.866535	0.00182146	HSD17B1	protein_coding	5658
ENSG00000143458	2638.05	0.865882	3.05547e-05	GABPB2	protein_coding	9189
ENSG00000189114	339.489	0.865014	2.05121e-07	BLOC1S3	protein_coding	3376
ENSG00000164010	503.838	0.864901	1.91929e-10	ERMAP	protein_coding	5720
ENSG00000261716	566.214	0.864657	1.33025e-10	H2BC20P	transcribed_unprocessed_pseudogene	6440
ENSG00000153303	539.223	0.864646	2.28894e-07	FRMD1	protein_coding	8801
ENSG00000135720	8142.19	0.8645	2.73244e-20	DYNC1LI2	protein_coding	8089
ENSG00000224023	99.8618	0.862381	0.00860475	EDRF1-DT	lncRNA	3432
ENSG00000254726	1472.51	0.862165	1.57293e-07	MEX3A	protein_coding	6591
ENSG00000286074	170.586	0.861983	5.39557e-05		lncRNA	803
ENSG00000217801	103.873	0.861963	0.00346555		transcribed_unprocessed_pseudogene	2203
ENSG00000131943	975.488	0.861751	3.74827e-15	C19orf12	protein_coding	5378
ENSG00000124120	1088.12	0.86129	2.62897e-09	TTPAL	protein_coding	7056
ENSG00000206573	2251.19	0.860968	2.5733e-10	THUMPD3-AS1	lncRNA	9533
ENSG00000247679	130.286	0.860282	9.96558e-05		lncRNA	2860
ENSG00000171045	2088.3	0.860041	2.23176e-08	TSNARE1	protein_coding	4339
ENSG00000014164	2353.49	0.859995	6.90087e-05	ZC3H3	protein_coding	3721
ENSG00000168056	1407.12	0.859958	2.63256e-10	LTBP3	protein_coding	10673
ENSG00000010322	7733.49	0.859781	2.03603e-18	NISCH	protein_coding	9062
ENSG00000137504	5989.01	0.859757	1.29753e-14	CREBZF	protein_coding	5587
ENSG00000130734	737.968	0.859735	3.22092e-08	ATG4D	protein_coding	2278
ENSG00000142156	2758.75	0.859699	9.03526e-11	COL6A1	protein_coding	5311
ENSG00000198728	4048.61	0.859613	2.0365e-10	LDB1	protein_coding	3776
ENSG00000259488	310.143	0.85952	0.000282059		lncRNA	4710
ENSG00000130940	2038.89	0.859216	1.92664e-09	CASZ1	protein_coding	11336
ENSG00000145495	19190	0.85895	2.03524e-18	MARCHF6	protein_coding	11344
ENSG00000170681	649.965	0.858748	2.8581e-06	CAVIN4	protein_coding	3098
ENSG00000187609	3022.48	0.858655	2.72045e-07	EXD3	protein_coding	7575
ENSG00000247137	863.496	0.858508	2.28608e-13		lncRNA	3418
ENSG00000159733	2215.69	0.858295	1.89117e-08	ZFYVE28	protein_coding	9612
ENSG00000133315	6628.36	0.85829	6.56059e-05	MACROD1	protein_coding	2096
ENSG00000067606	3682.07	0.858216	4.23225e-08	PRKCZ	protein_coding	7695
ENSG00000178917	1127.11	0.858031	2.36435e-15	ZNF852	protein_coding	4480
ENSG00000234284	91.7125	0.857822	0.00122697	ZNF879	protein_coding	3831
ENSG00000285799	338.11	0.857794	6.22313e-08		transcribed_unprocessed_pseudogene	3405
ENSG00000183309	1876.66	0.857724	3.11003e-12	ZNF623	protein_coding	7146
ENSG00000183971	212.721	0.857651	0.000246946	NPW	protein_coding	928
ENSG00000197062	927.031	0.857622	2.98683e-12	ZSCAN26	protein_coding	2933
ENSG00000261105	194.473	0.857596	0.00194024	LMO7-AS1	lncRNA	2131
ENSG00000198205	221.176	0.85668	3.61351e-05	ZXDA	protein_coding	4113
ENSG00000166704	534.313	0.856237	1.32339e-05	ZNF606	protein_coding	7635
ENSG00000141858	888.144	0.856188	2.61164e-05	SAMD1	protein_coding	2295
ENSG00000273449	107.751	0.856094	0.000952699		lncRNA	927
ENSG00000090565	6177.22	0.855032	1.73079e-14	RAB11FIP3	protein_coding	6287
ENSG00000196458	2261.27	0.854928	5.36497e-16	ZNF605	protein_coding	10826
ENSG00000213676	2106.2	0.854811	6.15162e-11	ATF6B	protein_coding	3629
ENSG00000122678	1367.37	0.854598	8.22985e-16	POLM	protein_coding	4662
ENSG00000169228	807.131	0.854554	1.19951e-12	RAB24	protein_coding	2065
ENSG00000257591	694.042	0.854512	1.8224e-11	ZNF625	protein_coding	2209
ENSG00000128563	6536.8	0.854452	2.77885e-16	PRKRIP1	protein_coding	3696
ENSG00000169062	2357.18	0.854413	7.05743e-12	UPF3A	protein_coding	5755
ENSG00000126603	338.206	0.854212	0.000393163	GLIS2	protein_coding	4469
ENSG00000189007	8319.03	0.853791	2.03222e-14	ADAT2	protein_coding	7197
ENSG00000231625	58.464	0.853685	0.00656999	SLC47A1P2	transcribed_unprocessed_pseudogene	1483
ENSG00000224086	92.8465	0.853641	0.00288345	PPM1F-AS1	lncRNA	37876
ENSG00000130222	900.075	0.85361	5.28522e-11	GADD45G	protein_coding	1323
ENSG00000204524	1812.02	0.853454	8.73168e-07	ZNF805	protein_coding	10169
ENSG00000227372	2218.82	0.85304	3.7379e-14	TP73-AS1	transcribed_unitary_pseudogene	9701
ENSG00000065802	2094.56	0.85274	4.33927e-14	ASB1	protein_coding	7407
ENSG00000242732	64.6962	0.852734	0.00295954	RTL5	protein_coding	4779
ENSG00000196689	1483.15	0.852347	1.85213e-12	TRPV1	protein_coding	5519
ENSG00000185252	1506.32	0.852259	1.13898e-08	ZNF74	protein_coding	6251
ENSG00000132879	666.09	0.852197	9.74861e-07	FBXO44	protein_coding	3527
ENSG00000095066	856.267	0.852017	1.52667e-10	HOOK2	protein_coding	5950
ENSG00000164011	1064.14	0.851583	5.28751e-12	ZNF691	protein_coding	2036
ENSG00000155868	396.06	0.851574	1.38595e-08	MED7	protein_coding	2776
ENSG00000243477	295.98	0.850771	5.88153e-08	NAA80	protein_coding	2188
ENSG00000240370	209.229	0.850018	2.79375e-05	RPL13P5	transcribed_processed_pseudogene	1783
ENSG00000160271	8846.35	0.849855	3.44935e-06	RALGDS	protein_coding	7648
ENSG00000229848	145.145	0.848948	0.000124553		lncRNA	957
ENSG00000157379	267.111	0.848853	4.49711e-07	DHRS1	protein_coding	4949
ENSG00000073150	105.43	0.848732	0.000503616	PANX2	protein_coding	3103
ENSG00000213471	173.372	0.848228	5.7977e-05	TTLL13P	protein_coding	3902
ENSG00000119640	1321.23	0.848112	2.92513e-06	ACYP1	protein_coding	1803
ENSG00000162913	129.544	0.847992	0.000147953	OBSCN-AS1	lncRNA	3862
ENSG00000122912	6805.93	0.84784	1.21052e-18	SLC25A16	protein_coding	7865
ENSG00000166509	331.071	0.847045	1.50939e-05	CLEC3A	protein_coding	3002
ENSG00000107140	246.809	0.846849	3.89903e-05	TESK1	protein_coding	3341
ENSG00000112796	155.74	0.846669	0.000100081	ENPP5	protein_coding	4275
ENSG00000142279	475.085	0.846548	2.17478e-10	WTIP	protein_coding	13613
ENSG00000205583	147.448	0.846496	7.83265e-05	STAG3L1	transcribed_unprocessed_pseudogene	2094
ENSG00000127580	918.673	0.846304	3.98912e-09	WDR24	protein_coding	3651
ENSG00000197852	478.092	0.846068	3.02241e-07	INKA2	protein_coding	6393
ENSG00000186230	1791.84	0.846028	1.89607e-06	ZNF749	protein_coding	4637
ENSG00000100031	271.453	0.84567	1.75054e-07	GGT1	protein_coding	4375
ENSG00000070718	3012.73	0.845649	1.17046e-13	AP3M2	protein_coding	6276
ENSG00000196296	343.767	0.845322	1.69716e-08	ATP2A1	protein_coding	4544
ENSG00000073169	3122.33	0.844874	9.84484e-16	SELENOO	protein_coding	2363
ENSG00000221990	149.275	0.84486	0.000193682	EXOC3-AS1	lncRNA	1663
ENSG00000082258	5999.78	0.844711	1.59951e-14	CCNT2	protein_coding	9081
ENSG00000168301	740.412	0.844646	1.49588e-09	KCTD6	protein_coding	3086
ENSG00000184584	287.188	0.844631	1.30143e-06	STING1	protein_coding	4798
ENSG00000033100	1698.24	0.844356	2.40389e-09	CHPF2	protein_coding	4205
ENSG00000198026	2804.76	0.844303	2.00358e-07	ZNF335	protein_coding	7545
ENSG00000161996	6322.9	0.843562	1.71757e-16	WDR90	protein_coding	10534
ENSG00000214425	1304.16	0.842806	5.4589e-10	LRRC37A4P	transcribed_unprocessed_pseudogene	7760
ENSG00000160888	1107.12	0.842658	1.17469e-10	IER2	protein_coding	3079
ENSG00000229847	1508.94	0.842453	9.20414e-17	EMX2OS	lncRNA	8918
ENSG00000164093	876.227	0.842263	4.49235e-08	PITX2	protein_coding	5787
ENSG00000167693	8854.81	0.841453	4.63617e-08	NXN	protein_coding	5889
ENSG00000234546	481.914	0.841437	6.52314e-11	LNCTAM34A	lncRNA	2141
ENSG00000129911	1046.74	0.841167	0.000544502	KLF16	protein_coding	2966
ENSG00000117481	3472.19	0.841013	1.82876e-11	NSUN4	protein_coding	8468
ENSG00000037757	2995.19	0.840944	3.75998e-12	MRI1	protein_coding	3466
ENSG00000163257	5292.76	0.840931	8.28406e-12	DCAF16	protein_coding	4816
ENSG00000095906	2177.99	0.84082	2.61881e-14	NUBP2	protein_coding	4947
ENSG00000107816	2524.28	0.840719	2.64225e-17	LZTS2	protein_coding	6547
ENSG00000284968	97.8252	0.840704	0.00147086		lncRNA	2801
ENSG00000243753	623.889	0.840493	9.69243e-10	HLA-L	transcribed_unprocessed_pseudogene	5505
ENSG00000186666	546.289	0.840262	4.71106e-09	BCDIN3D	protein_coding	3694
ENSG00000101104	2409.81	0.839988	1.48463e-13	PABPC1L	protein_coding	5050
ENSG00000279168	999.338	0.839729	4.419e-14		lncRNA	1241
ENSG00000160953	3862.32	0.839531	2.26437e-13	PWWP3A	protein_coding	9876
ENSG00000160961	1127.21	0.839424	1.84611e-11	ZNF333	protein_coding	11603
ENSG00000286755	107.467	0.838725	0.00427763		lncRNA	1278
ENSG00000140992	2399.56	0.838512	9.91257e-08	PDPK1	protein_coding	10911
ENSG00000061656	74.6139	0.838208	0.00737624	SPAG4	protein_coding	2348
ENSG00000176155	11714.4	0.838059	1.87429e-14	CCDC57	protein_coding	12394
ENSG00000099840	64.4061	0.837651	0.00420402	IZUMO4	protein_coding	2770
ENSG00000259275	579.066	0.837286	4.87336e-08		lncRNA	7083
ENSG00000239407	595.116	0.837199	1.58221e-06		lncRNA	1133
ENSG00000250616	78.2306	0.836648	0.00117068		lncRNA	1650
ENSG00000198435	6635.5	0.836487	1.44573e-10	NRARP	protein_coding	2641
ENSG00000130822	107.564	0.836195	0.000362224	PNCK	protein_coding	5077
ENSG00000166997	442.939	0.835858	5.17361e-10	CNPY4	protein_coding	2451
ENSG00000162004	346.881	0.835614	3.3741e-06	CCDC78	protein_coding	4147
ENSG00000115459	2209.28	0.835491	2.35764e-14	ELMOD3	protein_coding	7259
ENSG00000234396	70.3723	0.835438	0.00411098		lncRNA	326
ENSG00000101150	6576.53	0.834795	1.26572e-14	TPD52L2	protein_coding	4694
ENSG00000271918	69.1607	0.833046	0.00494085		lncRNA	1610
ENSG00000198690	4439.99	0.832302	8.24904e-17	FAN1	protein_coding	16814
ENSG00000101049	91.2911	0.832168	0.00176116	SGK2	protein_coding	5140
ENSG00000182749	207.394	0.832077	3.04623e-06	PAQR7	protein_coding	3297
ENSG00000013392	300.331	0.830883	2.29039e-07	RWDD2A	protein_coding	3769
ENSG00000198466	4331.86	0.830837	2.6101e-11	ZNF587	protein_coding	7353
ENSG00000153291	3289.83	0.830667	2.94865e-07	SLC25A27	protein_coding	3285
ENSG00000120832	1068.17	0.830561	3.50773e-12	MTERF2	protein_coding	3634
ENSG00000131149	26310.6	0.829788	8.766e-05	GSE1	protein_coding	13376
ENSG00000177595	1204.26	0.829417	2.3242e-13	PIDD1	protein_coding	5855
ENSG00000152454	668.289	0.829217	6.55765e-07	ZNF256	protein_coding	2207
ENSG00000118369	748.559	0.829092	7.9175e-11	USP35	protein_coding	5754
ENSG00000067445	2674.92	0.828915	3.48824e-13	TRO	protein_coding	6716
ENSG00000177990	272.723	0.82886	3.19394e-06	DPY19L2	protein_coding	5611
ENSG00000236753	119.405	0.828845	0.00516669	MKLN1-AS	lncRNA	8638
ENSG00000240291	2154.9	0.828651	9.32325e-15		lncRNA	1575
ENSG00000127586	6550.36	0.827934	4.71789e-15	CHTF18	protein_coding	5916
ENSG00000124664	83.1848	0.827502	0.00508376	SPDEF	protein_coding	1914
ENSG00000239219	83.8465	0.827475	0.00105824		lncRNA	7977
ENSG00000266978	91.1902	0.827319	0.00233459		lncRNA	918
ENSG00000196302	79.3761	0.827272	0.00217497	GUSBP15	unprocessed_pseudogene	418
ENSG00000108848	12800.4	0.826996	1.09861e-07	LUC7L3	protein_coding	8136
ENSG00000232104	1118.95	0.826649	7.71544e-05	RFX3-AS1	lncRNA	1562
ENSG00000100209	824.27	0.826639	4.10368e-11	HSCB	protein_coding	1454
ENSG00000146433	19891.8	0.826088	4.7304e-08	TMEM181	protein_coding	5390
ENSG00000183891	875.163	0.825877	1.94033e-08	TTC32	protein_coding	1995
ENSG00000204859	1654.19	0.824611	3.76214e-14	ZBTB48	protein_coding	4510
ENSG00000172840	1373.15	0.823131	7.50074e-06	PDP2	protein_coding	8215
ENSG00000127663	7880.53	0.822899	2.76008e-05	KDM4B	protein_coding	14719
ENSG00000149743	409.811	0.822703	9.1949e-08	TRPT1	protein_coding	2210
ENSG00000196422	1750.62	0.822552	1.17337e-10	PPP1R26	protein_coding	5307
ENSG00000183513	1504.87	0.822268	1.69655e-11	COA5	protein_coding	2756
ENSG00000129566	1696.92	0.822225	4.55693e-13	TEP1	protein_coding	11400
ENSG00000198185	664.762	0.822043	1.18366e-05	ZNF334	protein_coding	6865
ENSG00000173153	1978.43	0.822026	5.83756e-07	ESRRA	protein_coding	3105
ENSG00000179456	1595.5	0.821751	8.46117e-05	ZBTB18	protein_coding	3906
ENSG00000022567	1001.28	0.820978	0.000179358	SLC45A4	protein_coding	8608
ENSG00000022976	1920.74	0.820876	3.22999e-05	ZNF839	protein_coding	5590
ENSG00000224032	1446.46	0.820525	3.93174e-07	EPB41L4A-AS1	lncRNA	3903
ENSG00000109920	9509.8	0.820323	3.96165e-19	FNBP4	protein_coding	7619
ENSG00000284605	203.78	0.820268	3.53818e-05		transcribed_unprocessed_pseudogene	1110
ENSG00000186866	2010.64	0.819994	1.07327e-16	POFUT2	protein_coding	5862
ENSG00000253716	88.0597	0.819908	0.00640059	MINCR	lncRNA	1530
ENSG00000071575	136.994	0.81971	7.62985e-05	TRIB2	protein_coding	4588
ENSG00000164362	1217.36	0.819615	2.90101e-11	TERT	protein_coding	5920
ENSG00000287806	755.106	0.819328	1.05088e-06		lncRNA	1074
ENSG00000257681	574.273	0.819274	9.30039e-07		lncRNA	1063
ENSG00000228714	168.107	0.818902	3.17933e-05		lncRNA	2988
ENSG00000225151	82.5957	0.81802	0.00409649	GOLGA2P7	transcribed_unprocessed_pseudogene	4915
ENSG00000182326	443.042	0.816759	3.87895e-09	C1S	protein_coding	6462
ENSG00000146828	1437.43	0.816696	4.99177e-11	SLC12A9	protein_coding	8901
ENSG00000258365	364.836	0.816515	3.37974e-06		lncRNA	1116
ENSG00000212719	3746.16	0.815544	1.61754e-05	LINC02693	lncRNA	17263
ENSG00000160813	528.32	0.815478	7.86554e-08	PPP1R35	protein_coding	1119
ENSG00000100650	6696.9	0.814889	2.97032e-06	SRSF5	protein_coding	5357
ENSG00000133247	709.658	0.814437	0.000212359	KMT5C	protein_coding	4776
ENSG00000171298	2237.58	0.814068	1.05922e-05	GAA	protein_coding	5236
ENSG00000136856	1212.15	0.814064	1.70139e-05	SLC2A8	protein_coding	3928
ENSG00000068354	1008.76	0.813962	8.05016e-10	TBC1D25	protein_coding	3966
ENSG00000164402	4710.92	0.813902	9.16735e-13	SEPTIN8	protein_coding	7709
ENSG00000087266	2891	0.81348	1.8281e-17	SH3BP2	protein_coding	13918
ENSG00000161091	3450.1	0.813247	3.62302e-05	MFSD12	protein_coding	5290
ENSG00000259658	189.708	0.812827	0.000176947		transcribed_unprocessed_pseudogene	970
ENSG00000116273	1610.06	0.812677	3.89192e-10	PHF13	protein_coding	3632
ENSG00000226824	1084.83	0.8123	2.65848e-09		lncRNA	2678
ENSG00000137841	494.346	0.812112	9.47311e-08	PLCB2	protein_coding	7349
ENSG00000160293	11119	0.811925	4.53778e-05	VAV2	protein_coding	5682
ENSG00000164896	1790.28	0.811897	5.32596e-14	FASTK	protein_coding	3805
ENSG00000183665	1198.86	0.811718	1.53268e-10	TRMT12	protein_coding	2331
ENSG00000169856	128.61	0.81113	0.000390687	ONECUT1	protein_coding	6110
ENSG00000113971	2269.18	0.810827	1.91841e-15	NPHP3	protein_coding	9673
ENSG00000280046	1464.78	0.810688	1.14352e-06		TEC	7141
ENSG00000224660	592.014	0.809944	6.95094e-06	SH3BP5-AS1	lncRNA	6877
ENSG00000230148	146.066	0.80988	0.00620359	HOXB-AS1	lncRNA	1559
ENSG00000111664	1030.99	0.809698	0.000126964	GNB3	protein_coding	3437
ENSG00000188211	6555.91	0.809588	1.33384e-08	NCR3LG1	protein_coding	6364
ENSG00000070423	2522.99	0.809446	4.95901e-05	RNF126	protein_coding	3452
ENSG00000263753	90.1368	0.808954	0.00107362	LINC00667	lncRNA	10094
ENSG00000102349	2777.13	0.808438	1.06429e-12	KLF8	protein_coding	12729
ENSG00000156858	1293.91	0.808305	1.9608e-14	PRR14	protein_coding	3860
ENSG00000099625	298.931	0.808276	1.44689e-05	CBARP	protein_coding	4591
ENSG00000129197	4203.4	0.808246	3.25431e-09	RPAIN	protein_coding	7430
ENSG00000185507	159.968	0.807352	4.77348e-05	IRF7	protein_coding	2612
ENSG00000163040	235.23	0.806498	9.0578e-05	CCDC74A	protein_coding	3077
ENSG00000236778	224.103	0.80588	0.00131019	INTS6-AS1	lncRNA	15152
ENSG00000206077	1695.63	0.805809	4.32395e-06	ZDHHC11B	protein_coding	4574
ENSG00000173295	689.95	0.805408	5.6794e-05	FAM86B3P	transcribed_unprocessed_pseudogene	4870
ENSG00000237491	285.503	0.80502	9.06941e-06	LINC01409	lncRNA	8413
ENSG00000135454	348.499	0.804546	5.21118e-07	B4GALNT1	protein_coding	7888
ENSG00000245694	3078.48	0.804472	4.52935e-06	CRNDE	lncRNA	14708
ENSG00000115568	5041.95	0.804151	3.02225e-06	ZNF142	protein_coding	6994
ENSG00000275216	76.1649	0.804141	0.00540699		lncRNA	5087
ENSG00000239335	289.206	0.803932	2.85314e-05	LLPH-DT	lncRNA	623
ENSG00000161920	512.595	0.803493	5.53631e-07	MED11	protein_coding	1475
ENSG00000176454	1438.02	0.803489	2.93171e-11	LPCAT4	protein_coding	4702
ENSG00000198960	213.729	0.803331	6.13043e-05	ARMCX6	protein_coding	2489
ENSG00000242622	713.978	0.802984	1.90217e-05		lncRNA	3229
ENSG00000173621	1165.31	0.802952	1.01827e-06	LRFN4	protein_coding	3087
ENSG00000249509	113.452	0.802812	0.000317739	NEUROG2-AS1	lncRNA	952
ENSG00000140326	1681.17	0.802608	1.92861e-10	CDAN1	protein_coding	5448
ENSG00000137496	1028.73	0.80233	1.92215e-09	IL18BP	protein_coding	4251
ENSG00000137135	751.67	0.80211	1.8681e-11	ARHGEF39	protein_coding	6405
ENSG00000141524	750.079	0.801404	2.15663e-07	TMC6	protein_coding	8669
ENSG00000214279	3135.32	0.800774	8.2895e-07	SCART1	protein_coding	8015
ENSG00000273014	95.1408	0.800477	0.00139186		lncRNA	472
ENSG00000215190	1007.27	0.800343	2.15479e-12	LINC00680	transcribed_unprocessed_pseudogene	2969
ENSG00000287001	137.273	0.800138	0.00848838		lncRNA	917
ENSG00000182179	103.542	0.799794	0.00198051	UBA7	protein_coding	4550
ENSG00000178665	842.009	0.799766	3.15329e-09	ZNF713	protein_coding	6480
ENSG00000171703	643.807	0.799277	3.97579e-06	TCEA2	protein_coding	4788
ENSG00000144224	5474.68	0.799197	9.44418e-16	UBXN4	protein_coding	4998
ENSG00000197362	861.805	0.799157	1.62033e-07	ZNF786	protein_coding	3273
ENSG00000174669	3542.06	0.798384	2.83071e-11	SLC29A2	protein_coding	2720
ENSG00000125731	230.727	0.798272	5.3047e-06	SH2D3A	protein_coding	5591
ENSG00000184939	2160.19	0.798212	1.3176e-05	ZFP90	protein_coding	7015
ENSG00000181396	1842.11	0.797695	2.09212e-09	OGFOD3	protein_coding	6404
ENSG00000249042	366.685	0.797471	1.43074e-06		lncRNA	8625
ENSG00000182173	1579.69	0.797418	2.5798e-10	TSEN54	protein_coding	3435
ENSG00000236810	899.387	0.797222	0.000336285	ELOA-AS1	lncRNA	3086
ENSG00000174456	543.019	0.795255	1.56489e-06	C12orf76	protein_coding	5061
ENSG00000135439	162.948	0.794983	0.000161227	AGAP2	protein_coding	6728
ENSG00000145949	88.8384	0.794926	0.00184028	MYLK4	protein_coding	6015
ENSG00000107968	1291.39	0.794916	5.26016e-13	MAP3K8	protein_coding	3517
ENSG00000160404	373.622	0.794457	2.75102e-06	TOR2A	protein_coding	3790
ENSG00000160613	2784.18	0.794271	2.7322e-08	PCSK7	protein_coding	22049
ENSG00000262185	80.6277	0.793937	0.00804219	LINC02861	lncRNA	2721
ENSG00000185220	248.986	0.793885	0.0034698	PGBD2	protein_coding	3651
ENSG00000134086	3904.38	0.793814	5.71227e-08	VHL	protein_coding	4890
ENSG00000230487	178.064	0.793663	0.00615052	PSMG3-AS1	lncRNA	6436
ENSG00000173992	1243.39	0.793624	1.62592e-12	CCS	protein_coding	2142
ENSG00000148341	6102.01	0.793493	2.6158e-15	SH3GLB2	protein_coding	6814
ENSG00000189180	8443.77	0.793492	2.87019e-16	ZNF33A	protein_coding	7547
ENSG00000138386	3176.58	0.793449	1.87051e-15	NAB1	protein_coding	4887
ENSG00000154920	1277.45	0.793217	0.000107916	EME1	protein_coding	3294
ENSG00000148218	1352.18	0.793204	2.34106e-11	ALAD	protein_coding	4945
ENSG00000272462	225.487	0.793191	1.70466e-05		lncRNA	4365
ENSG00000132613	4156.5	0.792532	2.31166e-05	MTSS2	protein_coding	4986
ENSG00000100276	83.0358	0.792318	0.002531	RASL10A	protein_coding	2181
ENSG00000247516	247.349	0.792012	1.75912e-06	MIR4458HG	lncRNA	7216
ENSG00000115073	2432.17	0.791613	3.72689e-10	ACTR1B	protein_coding	2853
ENSG00000040608	181.688	0.791255	0.00430859	RTN4R	protein_coding	3126
ENSG00000183808	4573.45	0.791219	2.31694e-15	RBM12B	protein_coding	7618
ENSG00000188542	198.222	0.790768	4.36281e-05	DUSP28	protein_coding	4951
ENSG00000012779	277.825	0.790662	5.95617e-05	ALOX5	protein_coding	3730
ENSG00000197217	4311.1	0.790415	9.67707e-17	ENTPD4	protein_coding	7054
ENSG00000196378	265.205	0.789587	3.02665e-06	ZNF34	protein_coding	2220
ENSG00000223768	1713.22	0.789199	3.5488e-08	LINC00205	lncRNA	7619
ENSG00000146006	194.728	0.789194	6.73576e-06	LRRTM2	protein_coding	6097
ENSG00000143224	999.41	0.788794	7.30059e-05	PPOX	protein_coding	4725
ENSG00000204564	471.408	0.7887	2.55499e-06	C6orf136	protein_coding	2118
ENSG00000128596	1321.4	0.788455	4.52053e-10	CCDC136	protein_coding	6238
ENSG00000008283	249.787	0.788068	3.19842e-06	CYB561	protein_coding	5296
ENSG00000196812	204.692	0.787913	7.81594e-05	ZSCAN16	protein_coding	1279
ENSG00000105443	2194.5	0.787801	1.23837e-15	CYTH2	protein_coding	9333
ENSG00000123427	448.638	0.787382	1.43684e-05	EEF1AKMT3	protein_coding	3158
ENSG00000197044	457.287	0.787279	9.09766e-09	ZNF441	protein_coding	4748
ENSG00000132781	962.347	0.786985	4.76292e-08	MUTYH	protein_coding	5793
ENSG00000159905	894.699	0.786473	7.83629e-08	ZNF221	protein_coding	2717
ENSG00000203485	4566.44	0.786411	1.86024e-07	INF2	protein_coding	9488
ENSG00000173875	1814.95	0.786227	9.91232e-15	ZNF791	protein_coding	6642
ENSG00000151353	1250.75	0.786046	2.58681e-07	TMEM18	protein_coding	8469
ENSG00000105397	5073.77	0.78595	1.50753e-14	TYK2	protein_coding	6669
ENSG00000256030	137.059	0.784509	0.00564049	CBX3P4	transcribed_processed_pseudogene	653
ENSG00000257354	1027.65	0.784339	1.28536e-07		lncRNA	8693
ENSG00000087116	1455.44	0.784274	1.60751e-08	ADAMTS2	protein_coding	8755
ENSG00000272807	117.061	0.78381	0.00058703		lncRNA	740
ENSG00000104957	1625.6	0.783687	1.33385e-10	CCDC130	protein_coding	3222
ENSG00000269929	2930.44	0.783666	2.58714e-08	MIRLET7A1HG	lncRNA	4526
ENSG00000132535	1000.95	0.783607	5.96517e-12	DLG4	protein_coding	10282
ENSG00000078902	1294.55	0.783379	4.95835e-05	TOLLIP	protein_coding	5983
ENSG00000173480	2099.65	0.782562	3.23007e-13	ZNF417	protein_coding	5276
ENSG00000232119	2082.83	0.782417	5.54658e-10	MCTS1	protein_coding	10764
ENSG00000229589	100.679	0.782385	0.0091173	ACVR2B-AS1	lncRNA	2517
ENSG00000147853	4481.99	0.781914	2.98173e-15	AK3	protein_coding	4395
ENSG00000143387	215.064	0.781848	0.000125838	CTSK	protein_coding	1824
ENSG00000242802	1383.4	0.781841	8.47284e-08	AP5Z1	protein_coding	8398
ENSG00000129351	31179.5	0.7813	1.20624e-05	ILF3	protein_coding	11022
ENSG00000186130	907.602	0.780794	0.000749114	ZBTB6	protein_coding	4099
ENSG00000177051	2142.43	0.780636	3.89215e-14	FBXO46	protein_coding	3527
ENSG00000178093	68.3023	0.780432	0.00864271	TSSK6	protein_coding	1529
ENSG00000135596	1001.5	0.779843	1.35964e-10	MICAL1	protein_coding	6841
ENSG00000196459	1782.5	0.779445	1.05571e-11	TRAPPC2	protein_coding	6107
ENSG00000223802	271.594	0.779421	1.23536e-06	CERS1	protein_coding	3753
ENSG00000249635	133.884	0.779385	0.00671597		lncRNA	3526
ENSG00000133678	500.712	0.779376	8.68854e-06	TMEM254	protein_coding	2996
ENSG00000224790	115.247	0.779116	0.000606295		lncRNA	4412
ENSG00000184058	1056.46	0.778969	5.71134e-05	TBX1	protein_coding	3580
ENSG00000138111	1518.39	0.778147	1.54686e-10	MFSD13A	protein_coding	3526
ENSG00000286728	154.413	0.778142	0.00111419		lncRNA	2647
ENSG00000104907	3881.59	0.77738	3.06543e-05	TRMT1	protein_coding	3364
ENSG00000188647	5700.03	0.777163	2.24293e-15	PTAR1	protein_coding	12252
ENSG00000107404	6186.48	0.776796	6.25603e-05	DVL1	protein_coding	3882
ENSG00000257176	371.262	0.776687	1.11836e-07		lncRNA	6167
ENSG00000228696	718.496	0.776636	3.94584e-08	ARL17B	protein_coding	10305
ENSG00000173261	696.429	0.776516	1.76853e-10	PLAC8L1	protein_coding	1937
ENSG00000204977	1666.1	0.776491	7.43808e-09	TRIM13	protein_coding	8096
ENSG00000127419	977.336	0.77649	5.20425e-06	TMEM175	protein_coding	3623
ENSG00000164241	1235.42	0.776316	1.30303e-07	C5orf63	protein_coding	7190
ENSG00000105255	1412.62	0.77621	3.63056e-14	FSD1	protein_coding	3113
ENSG00000163141	100.215	0.776186	0.00361562	BNIPL	protein_coding	3809
ENSG00000234336	103.778	0.775858	0.0020381	JAZF1-AS1	lncRNA	4244
ENSG00000197182	1591.45	0.775491	0.0040564	MIRLET7BHG	lncRNA	5728
ENSG00000158552	430.401	0.775227	2.77134e-08	ZFAND2B	protein_coding	3398
ENSG00000115318	194.923	0.774535	0.00239032	LOXL3	protein_coding	4519
ENSG00000130675	1306.22	0.773337	4.34418e-12	MNX1	protein_coding	4214
ENSG00000130584	2237.34	0.773189	2.69057e-05	ZBTB46	protein_coding	7068
ENSG00000197858	1022.83	0.772644	4.25558e-09	GPAA1	protein_coding	3268
ENSG00000101190	3911.52	0.772458	1.41272e-15	TCFL5	protein_coding	3605
ENSG00000158711	3420	0.772204	6.11632e-11	ELK4	protein_coding	12191
ENSG00000259039	114.828	0.771552	0.00176068		lncRNA	2013
ENSG00000087448	3518.55	0.771157	3.28441e-11	KLHL42	protein_coding	7594
ENSG00000176834	1364.19	0.77073	4.16606e-06	VSIG10	protein_coding	8361
ENSG00000151835	25454.7	0.770128	1.37915e-05	SACS	protein_coding	15918
ENSG00000239306	6414.13	0.769894	3.68452e-08	RBM14	protein_coding	6480
ENSG00000168811	134.145	0.769872	0.00210763	IL12A	protein_coding	1955
ENSG00000010404	1821.7	0.769698	1.16353e-08	IDS	protein_coding	9294
ENSG00000163516	1516.03	0.769599	1.21616e-09	ANKZF1	protein_coding	6103
ENSG00000171817	190.754	0.769194	2.7484e-05	ZNF540	protein_coding	4386
ENSG00000160087	3404.57	0.769045	3.89641e-05	UBE2J2	protein_coding	4691
ENSG00000120709	3590.06	0.768447	2.45176e-15	FAM53C	protein_coding	7051
ENSG00000284602	168.378	0.767545	0.00300527		lncRNA	2190
ENSG00000100321	1164.12	0.767481	5.81932e-10	SYNGR1	protein_coding	6940
ENSG00000165782	808.892	0.767285	3.94485e-09	PIP4P1	protein_coding	3803
ENSG00000176533	1182.07	0.767193	6.03935e-10	GNG7	protein_coding	4546
ENSG00000203804	578.808	0.766365	0.000132916	ADAMTSL4-AS1	lncRNA	2622
ENSG00000157916	3644.74	0.766127	5.15802e-07	RER1	protein_coding	5689
ENSG00000162194	742.042	0.765981	9.02769e-08	LBHD1	protein_coding	3362
ENSG00000178038	192.668	0.765158	0.00476087	ALS2CL	protein_coding	9059
ENSG00000101181	2844.96	0.765058	1.82315e-10	MTG2	protein_coding	5209
ENSG00000213793	843.577	0.764665	2.52152e-06	ZNF888	protein_coding	4444
ENSG00000278175	73.4736	0.76456	0.00729811	GLIDR	lncRNA	6628
ENSG00000258458	178.039	0.76433	0.00749161		lncRNA	3254
ENSG00000160949	3640.56	0.764044	1.083e-05	TONSL	protein_coding	7107
ENSG00000273763	250.045	0.763931	0.00560757		transcribed_processed_pseudogene	2124
ENSG00000221829	1301.09	0.763512	2.79411e-12	FANCG	protein_coding	3540
ENSG00000268182	118.627	0.763444	0.000625053	SMIM17	protein_coding	2543
ENSG00000160226	694.841	0.763112	2.67592e-09	CFAP410	protein_coding	6063
ENSG00000120093	3356.62	0.763102	3.27199e-14	HOXB3	protein_coding	7456
ENSG00000218510	360.727	0.762881	0.00184765	LINC00339	lncRNA	3764
ENSG00000171160	508.835	0.762873	0.00318033	MORN4	protein_coding	2512
ENSG00000197969	27528.7	0.762852	4.49097e-09	VPS13A	protein_coding	20100
ENSG00000103051	3420.86	0.762845	1.81587e-07	COG4	protein_coding	4781
ENSG00000272447	104.076	0.762213	0.00133353		lncRNA	1701
ENSG00000247982	117.394	0.761756	0.000434575	LINC00926	lncRNA	3669
ENSG00000185000	944.577	0.761375	4.65166e-06	DGAT1	protein_coding	4131
ENSG00000249421	289.194	0.760694	8.30877e-06	ADAMTS19-AS1	lncRNA	3314
ENSG00000173757	5590.94	0.760384	1.22299e-13	STAT5B	protein_coding	6438
ENSG00000279696	194.138	0.760203	0.000430572		TEC	3152
ENSG00000182670	20443.8	0.758907	1.10226e-12	TTC3	protein_coding	15883
ENSG00000275120	133.561	0.758616	0.00347014		lncRNA	3668
ENSG00000286340	131.268	0.758503	0.000273014		lncRNA	3531
ENSG00000183856	9571.98	0.75829	8.13064e-11	IQGAP3	protein_coding	6742
ENSG00000158292	731.784	0.758287	1.1302e-06	GPR153	protein_coding	4198
ENSG00000262454	587.343	0.757069	2.11365e-06	MIR193BHG	lncRNA	6049
ENSG00000280670	222.017	0.756893	0.00117068	CCDC163	protein_coding	2757
ENSG00000259609	136.535	0.756023	0.00239841		unprocessed_pseudogene	996
ENSG00000188938	1543.64	0.756022	3.47738e-11	FAM120AOS	protein_coding	10144
ENSG00000261684	114.246	0.754924	0.00161088		lncRNA	3399
ENSG00000256742	288.217	0.754749	0.00148431	KDM2B-DT	lncRNA	544
ENSG00000125885	4658.87	0.754675	3.85626e-05	MCM8	protein_coding	7691
ENSG00000172932	1488.82	0.754329	5.76029e-07	ANKRD13D	protein_coding	5890
ENSG00000233325	219.95	0.754311	2.59244e-05	MIPEPP3	transcribed_unprocessed_pseudogene	617
ENSG00000121454	808.672	0.754041	8.14397e-08	LHX4	protein_coding	6085
ENSG00000175691	746.377	0.75375	5.11033e-05	ZNF77	protein_coding	2437
ENSG00000013441	2828.36	0.753344	1.40328e-08	CLK1	protein_coding	5170
ENSG00000166548	865.231	0.753335	7.29668e-05	TK2	protein_coding	7169
ENSG00000113716	8331.17	0.752494	6.93235e-10	HMGXB3	protein_coding	6263
ENSG00000172733	1066.18	0.752224	4.02865e-07	PURG	protein_coding	3771
ENSG00000271936	113.438	0.751983	0.00179724		lncRNA	1108
ENSG00000215908	5277.23	0.751459	5.47069e-16	CROCCP2	transcribed_unprocessed_pseudogene	5606
ENSG00000229656	198.837	0.751244	0.000195553	ITGB1-DT	lncRNA	3641
ENSG00000169155	1827.02	0.751226	4.65304e-06	ZBTB43	protein_coding	7052
ENSG00000127452	1004.88	0.750829	2.92291e-09	FBXL12	protein_coding	2913
ENSG00000124802	4672.08	0.750704	3.3624e-09	EEF1E1	protein_coding	2088
ENSG00000169241	330.436	0.75063	2.62911e-06	SLC50A1	protein_coding	2340
ENSG00000033030	3688.51	0.750045	8.95903e-11	ZCCHC8	protein_coding	9125
ENSG00000155980	706.449	0.749302	8.54995e-09	KIF5A	protein_coding	6216
ENSG00000185730	392.246	0.749108	1.37787e-06	ZNF696	protein_coding	5903
ENSG00000171466	3699.45	0.748963	1.60751e-08	ZNF562	protein_coding	13022
ENSG00000257511	101.886	0.748853	0.00799264		processed_pseudogene	1005
ENSG00000103034	609.166	0.748456	3.04482e-06	NDRG4	protein_coding	9647
ENSG00000152527	1703.71	0.748127	1.33384e-08	PLEKHH2	protein_coding	9848
ENSG00000185246	4735.72	0.747992	7.82016e-13	PRPF39	protein_coding	4924
ENSG00000254505	564.017	0.747707	1.60685e-08	CHMP4A	protein_coding	2342
ENSG00000258472	174.202	0.747704	0.000315525		protein_coding	2625
ENSG00000205476	5135.08	0.747314	0.00168782	CCDC85C	protein_coding	17620
ENSG00000238197	217.468	0.747218	0.000891257	PAXBP1-AS1	lncRNA	10289
ENSG00000246528	122.354	0.747077	0.00766471		lncRNA	1967
ENSG00000182362	777.644	0.747056	3.18442e-07	YBEY	protein_coding	1802
ENSG00000141012	1696.11	0.74691	5.46639e-05	GALNS	protein_coding	8402
ENSG00000174796	1572.52	0.746728	2.61383e-06	THAP6	protein_coding	7127
ENSG00000198885	1062.16	0.746672	5.55406e-05	ITPRIPL1	protein_coding	4652
ENSG00000176170	244.386	0.746004	2.40379e-05	SPHK1	protein_coding	4416
ENSG00000248174	335.494	0.745746	0.00468238	LINC02268	lncRNA	3422
ENSG00000184486	1436.99	0.745692	7.74755e-05	POU3F2	protein_coding	4885
ENSG00000241322	70.912	0.745239	0.00997527	CDRT1	protein_coding	8980
ENSG00000141644	1930.57	0.744444	2.13796e-08	MBD1	protein_coding	6734
ENSG00000143390	3919.68	0.744235	9.932e-07	RFX5	protein_coding	4586
ENSG00000167625	942.284	0.743713	1.18015e-05	ZNF526	protein_coding	4230
ENSG00000162878	470.716	0.742547	2.69473e-06	PKDCC	protein_coding	3913
ENSG00000257150	78.5322	0.742365	0.00542269	PGAM1P5	transcribed_processed_pseudogene	2367
ENSG00000184702	464.948	0.742229	2.94865e-06	SEPTIN5	protein_coding	4564
ENSG00000245680	1712.99	0.742204	5.25343e-12	ZNF585B	protein_coding	7538
ENSG00000215158	3203.77	0.742083	9.99066e-15		transcribed_unprocessed_pseudogene	6571
ENSG00000141519	352.764	0.742012	9.37993e-07	CCDC40	protein_coding	9961
ENSG00000286033	157.191	0.741809	0.000303468		lncRNA	1154
ENSG00000230530	92.1291	0.741438	0.00682823	LIMD1-AS1	lncRNA	4528
ENSG00000211584	385.084	0.741081	4.22439e-05	SLC48A1	protein_coding	4912
ENSG00000237945	540.961	0.740796	6.09546e-05	LINC00649	lncRNA	14336
ENSG00000198783	614.511	0.740741	3.7856e-06	ZNF830	protein_coding	2238
ENSG00000278619	1007.66	0.740682	1.46781e-08	MRM1	protein_coding	1839
ENSG00000269743	1313.33	0.740522	6.62106e-08	SLC25A53	protein_coding	6827
ENSG00000117480	633.937	0.740518	1.43133e-09	FAAH	protein_coding	2724
ENSG00000081386	2008.05	0.740458	2.00799e-07	ZNF510	protein_coding	5921
ENSG00000131591	5652.23	0.740048	8.16232e-10	C1orf159	protein_coding	6322
ENSG00000151665	2081.13	0.739749	2.50958e-06	PIGF	protein_coding	4914
ENSG00000136243	3726.71	0.739592	4.53864e-09	NUP42	protein_coding	4352
ENSG00000259660	128.184	0.739086	0.00984084	DNM1P47	transcribed_unprocessed_pseudogene	15281
ENSG00000068885	5029.42	0.738932	1.06631e-09	IFT80	protein_coding	7080
ENSG00000170175	111.688	0.738312	0.00283968	CHRNB1	protein_coding	4332
ENSG00000011332	393.299	0.737886	9.79365e-06	DPF1	protein_coding	4800
ENSG00000178700	284.548	0.737544	8.11224e-06	DHFR2	protein_coding	4423
ENSG00000214106	205.352	0.737443	0.000779657	PAXIP1-AS2	lncRNA	8880
ENSG00000132356	2723.91	0.737438	5.0888e-10	PRKAA1	protein_coding	6563
ENSG00000164616	208.638	0.737182	0.000385771	FBXL21P	transcribed_unitary_pseudogene	3872
ENSG00000182600	271.927	0.736853	0.0036829	SNORC	protein_coding	3698
ENSG00000186222	422.025	0.736804	8.23821e-05	BLOC1S4	protein_coding	1491
ENSG00000142330	2154.44	0.736751	6.25094e-09	CAPN10	protein_coding	7456
ENSG00000196584	3759.37	0.736726	3.21976e-06	XRCC2	protein_coding	4832
ENSG00000185100	101.65	0.735676	0.00250764	ADSS1	protein_coding	5775
ENSG00000161395	686.154	0.735268	6.07379e-08	PGAP3	protein_coding	3619
ENSG00000166140	773.953	0.735229	2.91483e-10	ZFYVE19	protein_coding	4779
ENSG00000131381	3571.53	0.735055	4.69873e-11	RBSN	protein_coding	7921
ENSG00000160948	864.24	0.734968	3.65141e-10	VPS28	protein_coding	3769
ENSG00000136802	5980.9	0.734796	7.67147e-07	LRRC8A	protein_coding	5230
ENSG00000011478	898.37	0.734684	6.99839e-10	QPCTL	protein_coding	2213
ENSG00000231764	777.166	0.734669	1.3505e-07	DLX6-AS1	lncRNA	16907
ENSG00000284981	212.127	0.734229	1.62268e-05	UPK3BL2	protein_coding	1005
ENSG00000271383	641.212	0.733766	1.43494e-05	NBPF19	protein_coding	13754
ENSG00000148019	4694.16	0.733707	1.70937e-12	CEP78	protein_coding	14355
ENSG00000185798	556.349	0.733214	1.34312e-07	WDR53	protein_coding	1797
ENSG00000167555	469.389	0.732749	0.000191504	ZNF528	protein_coding	8530
ENSG00000144354	3908.99	0.732459	1.92981e-12	CDCA7	protein_coding	3934
ENSG00000137434	117.792	0.732394	0.00798093	C6orf52	protein_coding	884
ENSG00000074356	6077.13	0.731622	1.21913e-10	NCBP3	protein_coding	14720
ENSG00000273706	610.703	0.73101	1.42856e-08	LHX1	protein_coding	4913
ENSG00000096093	2193.88	0.730996	1.74545e-06	EFHC1	protein_coding	22744
ENSG00000167971	530.522	0.730874	5.76283e-08	CASKIN1	protein_coding	5969
ENSG00000197183	2248.24	0.730779	4.1383e-06	NOL4L	protein_coding	9448
ENSG00000214655	3613.81	0.730529	1.05676e-08	ZSWIM8	protein_coding	7953
ENSG00000226419	13634.7	0.730444	2.80872e-09	SLC16A1-AS1	lncRNA	12677
ENSG00000100201	34644.1	0.730213	1.46639e-10	DDX17	protein_coding	9997
ENSG00000163132	1528.17	0.730168	3.55246e-08	MSX1	protein_coding	2121
ENSG00000087157	4305.26	0.729653	1.40653e-09	PGS1	protein_coding	5058
ENSG00000221838	406.29	0.729646	2.12728e-07	AP4M1	protein_coding	4722
ENSG00000009950	893.425	0.729454	0.000123939	MLXIPL	protein_coding	4815
ENSG00000116337	3404.49	0.728863	1.47352e-05	AMPD2	protein_coding	8938
ENSG00000215039	126.699	0.728613	0.00184749	CD27-AS1	lncRNA	3417
ENSG00000154252	116.319	0.728592	0.00161222	GAL3ST2	protein_coding	1452
ENSG00000184985	424.586	0.727844	3.44145e-06	SORCS2	protein_coding	6317
ENSG00000159899	315.021	0.727132	7.61558e-06	NPR2	protein_coding	3865
ENSG00000068383	4274.5	0.726572	0.000161701	INPP5A	protein_coding	3739
ENSG00000245146	139.949	0.726087	0.000463013	MALINC1	lncRNA	7185
ENSG00000228629	123.018	0.725733	0.00397901		lncRNA	434
ENSG00000112079	4131.84	0.725554	5.28311e-14	STK38	protein_coding	3585
ENSG00000224167	185.23	0.725536	0.000352415	LINC01357	lncRNA	794
ENSG00000116254	156.71	0.725308	0.000173365	CHD5	protein_coding	10094
ENSG00000186834	1025.94	0.724976	0.000378143	HEXIM1	protein_coding	3625
ENSG00000178467	929.334	0.724582	0.000161129	P4HTM	protein_coding	7637
ENSG00000177406	164.468	0.724376	0.0044552	NINJ2-AS1	lncRNA	4356
ENSG00000223820	177.946	0.724359	0.0030862	CFL1P1	transcribed_unprocessed_pseudogene	2695
ENSG00000216895	528.847	0.724346	2.88006e-06		lncRNA	2031
ENSG00000196968	1036.67	0.723711	2.37848e-07	FUT11	protein_coding	4925
ENSG00000233073	111.073	0.723293	0.00474029	GRM3-AS1	lncRNA	3775
ENSG00000238039	539.71	0.722316	0.00133058		lncRNA	655
ENSG00000287528	102.697	0.722184	0.00267866		lncRNA	1350
ENSG00000178773	7909.08	0.722089	1.70469e-13	CPNE7	protein_coding	3058
ENSG00000125520	901.562	0.721628	3.48729e-08	SLC2A4RG	protein_coding	2874
ENSG00000234456	1858.6	0.721615	3.52911e-11	MAGI2-AS3	lncRNA	17783
ENSG00000263843	133.912	0.721367	0.00166596	MIF4GD-DT	lncRNA	2527
ENSG00000150401	7589.78	0.721058	6.46558e-09	DCUN1D2	protein_coding	4345
ENSG00000171295	1715.73	0.721028	4.03226e-07	ZNF440	protein_coding	6453
ENSG00000267080	977.485	0.720916	5.54003e-06	ASB16-AS1	lncRNA	3659
ENSG00000256537	685.435	0.719954	1.05359e-06	SMIM10L1	protein_coding	4823
ENSG00000131759	1858.4	0.719953	0.000365214	RARA	protein_coding	4743
ENSG00000188191	1865.98	0.719676	0.0050594	PRKAR1B	protein_coding	4491
ENSG00000213928	506.043	0.719566	0.000339112	IRF9	protein_coding	3582
ENSG00000159788	2873.15	0.718816	1.10345e-08	RGS12	protein_coding	13755
ENSG00000132024	3052.01	0.71874	5.53215e-12	CC2D1A	protein_coding	5039
ENSG00000285367	243.281	0.718656	0.000180867		lncRNA	8149
ENSG00000251369	857.573	0.718507	4.67613e-09	ZNF550	protein_coding	5087
ENSG00000118503	318.455	0.717753	0.00142484	TNFAIP3	protein_coding	5025
ENSG00000136925	3219.66	0.716859	1.70937e-12	TSTD2	protein_coding	5668
ENSG00000137070	559.344	0.71683	1.30958e-07	IL11RA	protein_coding	4281
ENSG00000278535	1332.84	0.716829	2.35929e-10	DHRS11	protein_coding	5379
ENSG00000244055	526.855	0.716672	9.54342e-07		lncRNA	5690
ENSG00000269190	3609.39	0.716529	1.71624e-08	FBXO17	protein_coding	4792
ENSG00000197808	748.999	0.716498	6.09995e-10	ZNF461	protein_coding	4778
ENSG00000137460	492.154	0.716357	2.02749e-06	FHDC1	protein_coding	6593
ENSG00000234444	5175.1	0.716285	5.64205e-12	ZNF736	protein_coding	11183
ENSG00000141570	594.147	0.716122	0.000104723	CBX8	protein_coding	4125
ENSG00000115694	7846.06	0.715753	6.86735e-07	STK25	protein_coding	7588
ENSG00000159314	701.329	0.715626	7.52231e-08	ARHGAP27	protein_coding	10426
ENSG00000218358	85.9094	0.714905	0.00507528	RAET1K	transcribed_unprocessed_pseudogene	1896
ENSG00000285693	384.532	0.714601	1.87407e-05		lncRNA	1299
ENSG00000197070	2950.57	0.714547	1.5861e-05	ARRDC1	protein_coding	3790
ENSG00000116754	19449.7	0.714424	5.7234e-09	SRSF11	protein_coding	8473
ENSG00000276293	4305.98	0.714122	5.51902e-08	PIP4K2B	protein_coding	6135
ENSG00000174130	251.829	0.714044	0.000651638	TLR6	protein_coding	6035
ENSG00000153933	2770.15	0.713984	2.28849e-09	DGKE	protein_coding	10925
ENSG00000178922	473.654	0.713973	1.45028e-06	HYI	protein_coding	2740
ENSG00000112763	1941.43	0.713637	2.08455e-07	BTN2A1	protein_coding	3787
ENSG00000063127	973.543	0.71355	2.77439e-10	SLC6A16	protein_coding	3589
ENSG00000144554	9587.06	0.712882	2.99078e-12	FANCD2	protein_coding	8378
ENSG00000172819	265.577	0.712498	3.14376e-05	RARG	protein_coding	5127
ENSG00000269439	162.414	0.712219	0.000265869	PGLS-DT	lncRNA	3039
ENSG00000120675	124.846	0.711875	0.000969213	DNAJC15	protein_coding	8031
ENSG00000103510	1912.44	0.711195	1.08258e-10	KAT8	protein_coding	5726
ENSG00000165724	5393.37	0.711093	4.48659e-15	ZMYND19	protein_coding	2392
ENSG00000051620	3600.7	0.710785	5.79403e-06	HEBP2	protein_coding	10352
ENSG00000144214	304.569	0.709681	1.108e-05	LYG1	protein_coding	1093
ENSG00000279561	105.773	0.709635	0.00803008		TEC	4082
ENSG00000130024	10435.7	0.708563	1.02212e-08	PHF10	protein_coding	5982
ENSG00000163884	306.551	0.708281	5.82189e-05	KLF15	protein_coding	2814
ENSG00000185924	2347.27	0.708192	0.000279563	RTN4RL1	protein_coding	3614
ENSG00000136100	4211.94	0.707032	4.07092e-11	VPS36	protein_coding	7299
ENSG00000163521	280.745	0.70691	0.000911003	GLB1L	protein_coding	3419
ENSG00000006194	2119.17	0.706857	1.01593e-05	ZNF263	protein_coding	6403
ENSG00000179331	460.387	0.70606	1.67059e-05	RAB39A	protein_coding	1885
ENSG00000162341	4451.91	0.705839	0.000102293	TPCN2	protein_coding	7253
ENSG00000186517	129.576	0.705688	0.00106434	ARHGAP30	protein_coding	5064
ENSG00000232593	6254.23	0.705257	9.78072e-13	KANTR	protein_coding	9927
ENSG00000159882	428.963	0.70516	3.99431e-06	ZNF230	protein_coding	6287
ENSG00000110719	818.786	0.704667	1.36526e-07	TCIRG1	protein_coding	4375
ENSG00000267169	883.379	0.704076	2.16758e-08	ADGRL1-AS1	lncRNA	3219
ENSG00000186111	3404.02	0.703888	0.00155704	PIP5K1C	protein_coding	6952
ENSG00000180667	2945.36	0.703635	0.00689137	YOD1	protein_coding	6521
ENSG00000149636	1976.94	0.702948	4.39699e-05	DSN1	protein_coding	2739
ENSG00000161202	3471.56	0.702699	8.46907e-08	DVL3	protein_coding	6302
ENSG00000235590	2320.12	0.70138	1.06447e-11	GNAS-AS1	lncRNA	3657
ENSG00000167487	592.037	0.701222	0.00239044	KLHL26	protein_coding	4744
ENSG00000176383	145.872	0.701114	0.00110474	B3GNT4	protein_coding	4552
ENSG00000100083	4069.22	0.700754	9.50105e-14	GGA1	protein_coding	9119
ENSG00000111752	775.773	0.700358	1.27491e-08	PHC1	protein_coding	6134
ENSG00000177359	256.962	0.700315	0.00211355		transcribed_unprocessed_pseudogene	7202
ENSG00000286681	131.887	0.699782	0.00121587		lncRNA	4181
ENSG00000204055	100.063	0.699548	0.00753269		lncRNA	2288
ENSG00000173230	8936.48	0.699379	8.20724e-12	GOLGB1	protein_coding	11865
ENSG00000178188	2293.56	0.699345	6.58693e-11	SH2B1	protein_coding	7145
ENSG00000267662	381.107	0.69928	0.0079832	TSHZ3-AS1	lncRNA	560
ENSG00000122481	1205.95	0.699224	5.90231e-06	RWDD3	protein_coding	1927
ENSG00000172663	134.473	0.699066	0.00245595	TMEM134	protein_coding	5892
ENSG00000175029	20945.5	0.698919	0.000388907	CTBP2	protein_coding	11056
ENSG00000271795	140.618	0.698708	0.000549333		lncRNA	3317
ENSG00000182632	434.003	0.698643	1.34702e-06	CCNYL2	transcribed_unprocessed_pseudogene	3831
ENSG00000134222	864.019	0.698621	4.84908e-06	PSRC1	protein_coding	2855
ENSG00000103479	4511.08	0.698516	2.45586e-11	RBL2	protein_coding	7268
ENSG00000213983	1937.72	0.697997	2.72764e-07	AP1G2	protein_coding	6897
ENSG00000003509	1587.38	0.696567	5.6466e-09	NDUFAF7	protein_coding	3651
ENSG00000186026	482.874	0.696436	1.7477e-06	ZNF284	protein_coding	4336
ENSG00000182372	2287.75	0.696262	5.75573e-07	CLN8	protein_coding	9403
ENSG00000151006	448.856	0.696125	3.20537e-06	PRSS53	protein_coding	5501
ENSG00000072135	1622.5	0.695996	9.24172e-07	PTPN18	protein_coding	5732
[truncated: 2,977 more rows]

## Sheet: sigPABPCvInput_enriched.deplete
ENSEMBL	baseMean	log2FoldChange	padj	external_gene_name	gene_biotype	Length.exonic
ENSG00000250321	86.0196	3.69275	1.97375e-29		processed_pseudogene	142
ENSG00000223803	59.6114	3.11917	2.07319e-20	RPS20P14	processed_pseudogene	360
ENSG00000256338	110.825	3.08104	7.59794e-35	RPL41P2	processed_pseudogene	409
ENSG00000232888	51.5468	3.0808	2.3285e-15	RPS11P5	processed_pseudogene	484
ENSG00000213621	64.5941	3.06301	8.9058e-20	RPSAP54	processed_pseudogene	886
ENSG00000225200	301.508	2.93176	1.83229e-45		processed_pseudogene	627
ENSG00000235776	80.5707	2.92302	2.8309e-16		processed_pseudogene	801
ENSG00000242299	269.364	2.91087	5.45308e-44		processed_pseudogene	459
ENSG00000086506	178.358	2.89686	1.12212e-29	HBQ1	protein_coding	528
ENSG00000230897	77.1251	2.89649	2.21078e-22	RPS18P12	processed_pseudogene	459
ENSG00000234851	68.9025	2.87366	6.99993e-21	RPL23AP42	processed_pseudogene	471
ENSG00000105988	50.6031	2.85506	2.58204e-16	NHP2P1	processed_pseudogene	462
ENSG00000233558	82.6132	2.84109	1.08433e-20		processed_pseudogene	623
ENSG00000240376	141.158	2.81416	1.05969e-31		processed_pseudogene	629
ENSG00000172336	3815.59	2.81287	3.59767e-61	POP7	protein_coding	911
ENSG00000219023	196.961	2.80108	1.18539e-23		processed_pseudogene	392
ENSG00000236552	118.394	2.80036	1.34623e-29	RPL13AP5	processed_pseudogene	612
ENSG00000215030	360.912	2.78931	6.5192e-50	RPL13P12	processed_pseudogene	636
ENSG00000218426	198.708	2.77312	7.88072e-36		processed_pseudogene	447
ENSG00000102981	50.5509	2.77296	2.48977e-14	PARD6A	protein_coding	1488
ENSG00000167468	13125.7	2.76383	2.4639e-129	GPX4	protein_coding	2019
ENSG00000186395	470.585	2.75898	1.23609e-54	KRT10	protein_coding	2163
ENSG00000173457	4373.54	2.75898	9.65573e-47	PPP1R14B	protein_coding	1658
ENSG00000105371	65.3612	2.74859	3.59385e-15	ICAM4	protein_coding	1439
ENSG00000233762	146.869	2.73634	2.51931e-34	RPS15P4	processed_pseudogene	447
ENSG00000235508	63.1685	2.73594	4.58635e-18	RPS2P7	processed_pseudogene	885
ENSG00000171222	1163.53	2.71688	1.11815e-88	SCAND1	protein_coding	1996
ENSG00000231767	52.0498	2.70888	7.83413e-15	RPS27AP5	protein_coding	522
ENSG00000212802	55.9732	2.6974	1.14393e-14	RPL15P3	processed_pseudogene	615
ENSG00000233276	8725.4	2.68309	9.13154e-135	GPX1	protein_coding	1183
ENSG00000146677	117.056	2.6808	6.21162e-22	RPL32P18	processed_pseudogene	408
ENSG00000227183	89.8438	2.67135	8.16912e-16	HDGFP1	processed_pseudogene	252
ENSG00000249992	228.193	2.66618	7.91247e-47	TMEM158	protein_coding	1822
ENSG00000227615	104.15	2.65945	2.64359e-24		processed_pseudogene	399
ENSG00000242071	139.758	2.65936	1.24611e-28	RPL7AP6	processed_pseudogene	801
ENSG00000284526	172.417	2.65542	2.63912e-25		protein_coding	5654
ENSG00000158716	72.3934	2.6501	2.90209e-15	DUSP23	protein_coding	827
ENSG00000175602	1585.42	2.64954	3.26072e-80	CCDC85B	protein_coding	963
ENSG00000228519	50.015	2.63988	2.58696e-13	RANBP1P1	processed_pseudogene	606
ENSG00000267100	888.751	2.63372	7.04122e-64	ILF3-DT	lncRNA	1983
ENSG00000218175	69.6145	2.62598	1.87618e-18		processed_pseudogene	345
ENSG00000242083	58.7133	2.61965	2.13271e-09	RPL7AP31	processed_pseudogene	798
ENSG00000167996	6055.84	2.61892	7.67413e-160	FTH1	protein_coding	2004
ENSG00000164897	1613.17	2.61763	2.72184e-107	TMUB1	protein_coding	1963
ENSG00000232573	165.554	2.61564	1.22179e-21	RPL3P4	processed_pseudogene	423
ENSG00000229638	224.3	2.6152	1.473e-30	RPL4P4	processed_pseudogene	1284
ENSG00000160932	2124.33	2.60846	2.04935e-111	LY6E	protein_coding	2638
ENSG00000142694	187.075	2.60686	4.4441e-33	EVA1B	protein_coding	1211
ENSG00000204308	1648.92	2.59992	1.22462e-114	RNF5	protein_coding	1127
ENSG00000241741	168.356	2.59056	6.29089e-20	RPL7AP30	processed_pseudogene	796
ENSG00000171130	1898.26	2.58654	3.56305e-126	ATP6V0E2	protein_coding	6751
ENSG00000228594	224.059	2.58532	3.5133e-18	FNDC10	protein_coding	2124
ENSG00000240972	23183.4	2.58245	3.32869e-109	MIF	protein_coding	730
ENSG00000213315	70.8638	2.58049	1.75237e-16		processed_pseudogene	459
ENSG00000269292	83.0554	2.57733	2.16633e-12		lncRNA	296
ENSG00000131187	251.488	2.57358	1.22672e-41	F12	protein_coding	2769
ENSG00000178821	111.56	2.55798	1.35301e-26	TMEM52	protein_coding	1600
ENSG00000256940	99.8709	2.55786	1.15838e-15	PPP1R14B-AS1	lncRNA	849
ENSG00000214182	101.768	2.55212	5.58846e-20	PTMAP5	transcribed_processed_pseudogene	1162
ENSG00000198832	504.848	2.54752	1.9496e-74	SELENOM	protein_coding	3187
ENSG00000187051	4046.79	2.54626	5.63426e-63	RPS19BP1	protein_coding	3669
ENSG00000160446	652.473	2.54379	9.80595e-58	ZDHHC12	protein_coding	2596
ENSG00000178464	77.7105	2.53262	2.34194e-14	RPL10P16	processed_pseudogene	645
ENSG00000183628	68.9752	2.52865	5.26978e-12	DGCR6	protein_coding	5165
ENSG00000197982	1451.21	2.52599	1.48812e-89	C1orf122	protein_coding	2231
ENSG00000139579	4111.2	2.52579	9.27778e-89	NABP2	protein_coding	2201
ENSG00000250182	253.828	2.52155	1.69957e-20	EEF1A1P13	processed_pseudogene	1389
ENSG00000110492	2901.24	2.51498	2.07516e-80	MDK	protein_coding	2196
ENSG00000144485	625.489	2.5148	3.22599e-77	HES6	protein_coding	1954
ENSG00000034510	16337.6	2.5125	2.76303e-123	TMSB10	protein_coding	461
ENSG00000176101	4800.68	2.51077	2.7042e-97	SSNA1	protein_coding	1170
ENSG00000173511	673.074	2.51001	3.18804e-65	VEGFB	protein_coding	1545
ENSG00000137880	390.203	2.50961	2.92786e-68	GCHFR	protein_coding	1481
ENSG00000178531	638.681	2.50837	8.92738e-76	CTXN1	protein_coding	1237
ENSG00000099624	3264.96	2.50791	2.5162e-90	ATP5F1D	protein_coding	2249
ENSG00000205138	773.845	2.49989	3.6586e-77	SDHAF1	protein_coding	1117
ENSG00000137970	104.827	2.49572	5.88862e-19	RPL7P9	processed_pseudogene	747
ENSG00000225663	1876.01	2.49229	3.67642e-131	MCRIP1	protein_coding	3726
ENSG00000108830	368.059	2.49087	1.28525e-47	RND2	protein_coding	4368
ENSG00000226415	77.6017	2.48932	5.44085e-19	TPI1P1	processed_pseudogene	750
ENSG00000242114	2217.67	2.48883	4.58217e-45	MTFP1	protein_coding	1604
ENSG00000117410	8832.55	2.48839	1.79988e-51	ATP6V0B	protein_coding	3239
ENSG00000104904	29628.7	2.48516	1.19969e-76	OAZ1	protein_coding	3436
ENSG00000087086	9682.84	2.47769	5.90563e-64	FTL	protein_coding	871
ENSG00000128626	3075.41	2.47731	1.54511e-32	MRPS12	protein_coding	2144
ENSG00000196154	98.6661	2.4747	8.30892e-20	S100A4	protein_coding	946
ENSG00000182774	90676.1	2.47285	1.09723e-99	RPS17	protein_coding	3188
ENSG00000243449	668.815	2.46849	5.0421e-79	C4orf48	protein_coding	540
ENSG00000240342	3551.95	2.46682	4.40168e-134	RPS2P5	processed_pseudogene	879
ENSG00000167797	494.518	2.46646	2.02911e-46	CDK2AP2	protein_coding	2019
ENSG00000004059	2923.27	2.46538	2.72954e-110	ARF5	protein_coding	1825
ENSG00000063241	1728.87	2.46458	1.97807e-54	ISOC2	protein_coding	4408
ENSG00000213082	58.0611	2.46388	1.08408e-11	PPP1R14BP2	processed_pseudogene	444
ENSG00000182154	3999.12	2.46354	1.89293e-48	MRPL41	protein_coding	582
ENSG00000169750	6361.05	2.46276	2.78268e-130	RAC3	protein_coding	1473
ENSG00000130208	473.633	2.46063	9.27831e-68	APOC1	protein_coding	1231
ENSG00000159335	6656.58	2.45915	2.12268e-101	PTMS	protein_coding	1487
ENSG00000147955	5630.48	2.4586	5.11203e-134	SIGMAR1	protein_coding	2196
ENSG00000260442	339.418	2.45722	1.01971e-51	ATP2A1-AS1	lncRNA	583
ENSG00000196976	1372.06	2.45513	9.52786e-70	LAGE3	protein_coding	949
ENSG00000256069	89.1715	2.4529	1.15898e-16	A2MP1	transcribed_unprocessed_pseudogene	4657
ENSG00000244187	3297.18	2.45098	9.079e-92	TMEM141	protein_coding	1514
ENSG00000266208	444.131	2.4478	1.19321e-24		lncRNA	2094
ENSG00000127774	1142.65	2.44634	1.70616e-40	EMC6	protein_coding	772
ENSG00000007520	2318.54	2.44599	9.88106e-97	TSR3	protein_coding	1210
ENSG00000161981	2615.88	2.44598	2.63468e-64	SNRNP25	protein_coding	2242
ENSG00000198816	1399.74	2.44579	3.55309e-58	ZNF358	protein_coding	2083
ENSG00000253626	81.5899	2.44502	6.05671e-11	EIF5AL1	protein_coding	3840
ENSG00000104976	279.803	2.44093	9.02544e-36	SNAPC2	protein_coding	1978
ENSG00000175550	1303.09	2.43382	4.09141e-60	DRAP1	protein_coding	1722
ENSG00000125534	1824.94	2.43149	5.54812e-99	PPDPF	protein_coding	1053
ENSG00000169241	672.488	2.42985	1.8771e-70	SLC50A1	protein_coding	2340
ENSG00000237190	1773.98	2.42608	2.29574e-114	CDKN2AIPNL	protein_coding	1762
ENSG00000230629	282.607	2.42585	1.08517e-43	RPS23P8	processed_pseudogene	330
ENSG00000178718	253.656	2.42281	9.31003e-42	RPP25	protein_coding	2355
ENSG00000143321	30092.4	2.41886	3.65866e-42	HDGF	protein_coding	3674
ENSG00000054148	2722.24	2.41601	1.43281e-115	PHPT1	protein_coding	1612
ENSG00000141741	1716.79	2.4144	1.24299e-50	MIEN1	protein_coding	2037
ENSG00000214199	137.908	2.41402	2.11405e-23	EEF1A1P12	processed_pseudogene	1346
ENSG00000147123	6056.77	2.4132	3.5472e-119	NDUFB11	protein_coding	1418
ENSG00000142684	1440.02	2.41235	5.00635e-53	ZNF593	protein_coding	732
ENSG00000204922	1433.94	2.41154	1.11081e-81	UQCC3	protein_coding	2397
ENSG00000131668	107.638	2.40803	1.90924e-16	BARX1	protein_coding	1755
ENSG00000004142	7837.89	2.40666	3.39413e-138	POLDIP2	protein_coding	2670
ENSG00000198680	631.491	2.40374	1.10336e-65	TUSC1	protein_coding	2052
ENSG00000263266	204.131	2.40191	1.80934e-34	RPS7P1	processed_pseudogene	585
ENSG00000219451	51.2203	2.40142	1.95259e-09	RPL23P8	processed_pseudogene	428
ENSG00000205544	1375.53	2.39998	5.712e-100	TMEM256	protein_coding	667
ENSG00000168159	5877.77	2.39758	2.26994e-140	RNF187	protein_coding	3386
ENSG00000239719	57.537	2.39551	8.58013e-13		processed_pseudogene	181
ENSG00000230207	138.727	2.39334	3.41329e-24	RPL4P5	processed_pseudogene	1276
ENSG00000183617	1563.6	2.39173	1.27745e-54	MRPL54	protein_coding	985
ENSG00000214026	3242.5	2.39092	2.1763e-78	MRPL23	protein_coding	2975
ENSG00000084207	15046	2.38935	3.15304e-108	GSTP1	protein_coding	1764
ENSG00000182117	4780.77	2.38715	2.06555e-49	NOP10	protein_coding	507
ENSG00000187186	87.0991	2.38482	6.97888e-17		protein_coding	1829
ENSG00000130255	46640.6	2.38004	2.60504e-84	RPL36	protein_coding	2271
ENSG00000102109	613.902	2.37759	9.6832e-24	PCSK1N	protein_coding	1338
ENSG00000176340	5800.91	2.37615	7.22455e-124	COX8A	protein_coding	494
ENSG00000214736	5740.81	2.37456	1.62995e-30	TOMM6	protein_coding	637
ENSG00000157778	3873.4	2.37456	8.92029e-122	PSMG3	protein_coding	1973
ENSG00000171476	72.7642	2.37313	1.52906e-16	HOPX	protein_coding	7753
ENSG00000197744	51.3545	2.37268	2.13199e-12	PTMAP2	processed_pseudogene	327
ENSG00000228929	82.6958	2.37144	6.5531e-19	RPS13P2	processed_pseudogene	455
ENSG00000175130	7898.71	2.37065	3.94011e-53	MARCKSL1	protein_coding	1546
ENSG00000069482	3199.39	2.37012	7.82999e-35	GAL	protein_coding	1300
ENSG00000063177	41601.7	2.36714	7.88104e-119	RPL18	protein_coding	3857
ENSG00000115268	24090.5	2.36663	9.13021e-86	RPS15	protein_coding	2137
ENSG00000213553	334.757	2.36633	1.82858e-39	RPLP0P6	processed_pseudogene	954
ENSG00000174917	1946.7	2.36598	6.06414e-76	MICOS13	protein_coding	1854
ENSG00000105472	178.575	2.36548	5.21667e-36	CLEC11A	protein_coding	1434
ENSG00000136942	34202.8	2.36271	6.51929e-76	RPL35	protein_coding	1535
ENSG00000228300	1142.73	2.36256	3.99559e-46	FAM174C	protein_coding	2096
ENSG00000100216	6733.72	2.35849	1.44959e-30	TOMM22	protein_coding	2182
ENSG00000161179	3288.28	2.35759	8.24418e-130	YDJC	protein_coding	1754
ENSG00000142669	555.711	2.35698	6.5784e-57	SH3BGRL3	protein_coding	876
ENSG00000137818	40510.3	2.35488	1.12753e-78	RPLP1	protein_coding	3252
ENSG00000164405	5650.14	2.35451	1.44874e-86	UQCRQ	protein_coding	2218
ENSG00000149547	11319.6	2.35438	1.50212e-38	EI24	protein_coding	3491
ENSG00000177600	31181.3	2.35402	7.90811e-163	RPLP2	protein_coding	1637
ENSG00000173141	2201.56	2.35233	4.3042e-102	MRPL57	protein_coding	2233
ENSG00000198258	4560.77	2.35184	1.54239e-57	UBL5	protein_coding	1931
ENSG00000143543	9661.97	2.35173	8.78829e-36	JTB	protein_coding	1482
ENSG00000232533	61.2514	2.3502	1.03481e-14		lncRNA	648
ENSG00000104886	5694.1	2.34814	6.3042e-132	PLEKHJ1	protein_coding	4655
ENSG00000184897	6300.97	2.34758	5.04493e-107	H1-10	protein_coding	1516
ENSG00000183688	3413.87	2.34753	1.05221e-79	RFLNB	protein_coding	3621
ENSG00000102119	2348.23	2.34693	9.84582e-58	EMD	protein_coding	1944
ENSG00000106330	140.823	2.3445	9.51719e-20	MOSPD3	protein_coding	1696
ENSG00000090971	858.644	2.33999	3.0711e-37	NAT14	protein_coding	1979
ENSG00000105258	2979.25	2.33881	1.71671e-68	POLR2I	protein_coding	1137
ENSG00000108622	60.6732	2.33878	1.64095e-11	ICAM2	protein_coding	3243
ENSG00000099977	1527.03	2.33823	1.42358e-59	DDT	protein_coding	1503
ENSG00000142534	57814	2.33658	2.77758e-74	RPS11	protein_coding	1409
ENSG00000179632	3467.59	2.33629	1.85909e-78	MAF1	protein_coding	2415
ENSG00000140264	10791	2.33256	5.77793e-123	SERF2	protein_coding	9185
ENSG00000106153	14057.5	2.33199	1.31291e-79	CHCHD2	protein_coding	1028
ENSG00000211450	3756.09	2.33172	9.24855e-123	SELENOH	protein_coding	2305
ENSG00000187713	3218.94	2.3313	1.68638e-88	TMEM203	protein_coding	1567
ENSG00000256364	60.7748	2.33127	1.41317e-08		lncRNA	907
ENSG00000179862	81.2819	2.32672	1.92757e-16	CITED4	protein_coding	1310
ENSG00000143553	1700.05	2.32472	3.42593e-84	SNAPIN	protein_coding	1517
ENSG00000224631	264.832	2.32177	2.14843e-22	RPS27AP16	transcribed_processed_pseudogene	566
ENSG00000103202	3871.04	2.32159	1.34656e-71	NME4	protein_coding	3665
ENSG00000025708	75.1247	2.32058	6.78134e-16	TYMP	protein_coding	3600
ENSG00000167646	1011.33	2.32016	3.55141e-38	DNAAF3	protein_coding	3302
ENSG00000277972	1295.4	2.31842	6.85888e-69	CISD3	protein_coding	3118
ENSG00000184986	79.7293	2.31808	1.03555e-12	TMEM121	protein_coding	1924
ENSG00000062582	4535.26	2.31795	9.80423e-71	MRPS24	protein_coding	2607
ENSG00000135617	525.732	2.31746	2.26145e-64	PRADC1	protein_coding	1404
ENSG00000163888	50.7302	2.31508	1.75142e-10	CAMK2N2	protein_coding	1452
ENSG00000163682	32750.4	2.31268	6.17183e-134	RPL9	protein_coding	5022
ENSG00000069011	2247.05	2.31248	1.72506e-60	PITX1	protein_coding	3442
ENSG00000170296	5270.37	2.31151	2.25e-107	GABARAP	protein_coding	1951
ENSG00000177954	25300.6	2.3097	1.45306e-97	RPS27	protein_coding	1028
ENSG00000135940	5159.09	2.30944	7.11572e-84	COX5B	protein_coding	1419
ENSG00000128524	3356.49	2.30941	6.38508e-100	ATP6V1F	protein_coding	762
ENSG00000171159	859.546	2.30918	2.93849e-85	C9orf16	protein_coding	1653
ENSG00000130725	6274.85	2.30839	1.85108e-62	UBE2M	protein_coding	1743
ENSG00000178057	2957.62	2.30587	1.65997e-116	NDUFAF3	protein_coding	1727
ENSG00000170577	187.625	2.30582	1.21613e-25	SIX2	protein_coding	2206
ENSG00000130165	2396.24	2.30529	2.59256e-42	ELOF1	protein_coding	4173
ENSG00000129355	208.832	2.30482	1.58456e-34	CDKN2D	protein_coding	1505
ENSG00000106400	2468.05	2.30404	1.5206e-75	ZNHIT1	protein_coding	5013
ENSG00000089220	12449	2.30389	1.11352e-55	PEBP1	protein_coding	1514
ENSG00000104915	1650.99	2.30378	2.082e-109	STX10	protein_coding	1796
ENSG00000155254	2029.38	2.30283	3.4598e-110	MARVELD1	protein_coding	3371
ENSG00000174775	2756.61	2.30243	6.5061e-49	HRAS	protein_coding	1880
ENSG00000164054	3797.88	2.30182	2.0376e-133	SHISA5	protein_coding	4664
ENSG00000126768	2980.7	2.30102	4.72814e-115	TIMM17B	protein_coding	2562
ENSG00000169738	2578.31	2.30009	9.86649e-94	DCXR	protein_coding	1879
ENSG00000255737	420.003	2.29599	4.77006e-46	AGAP2-AS1	lncRNA	1500
ENSG00000155366	5337.17	2.29404	3.90016e-119	RHOC	protein_coding	4007
ENSG00000115226	108.205	2.29212	5.03439e-18	FNDC4	protein_coding	1937
ENSG00000235106	2785.78	2.29015	5.63409e-99	BRD3OS	protein_coding	5954
ENSG00000270170	809.78	2.28904	2.44079e-72	NCBP2AS2	protein_coding	870
ENSG00000099800	10086	2.28785	5.05493e-42	TIMM13	protein_coding	1664
ENSG00000108518	26240.2	2.28486	2.67193e-69	PFN1	protein_coding	1599
ENSG00000125652	385.07	2.28197	1.84244e-47	ALKBH7	protein_coding	1093
ENSG00000158747	1912.62	2.28146	6.34459e-108	NBL1	protein_coding	3448
ENSG00000137309	12141.5	2.28057	1.09965e-63	HMGA1	protein_coding	2327
ENSG00000102178	3596.97	2.27958	9.66335e-78	UBL4A	protein_coding	2575
ENSG00000130520	9230.24	2.27917	2.51882e-76	LSM4	protein_coding	2861
ENSG00000174547	2517.92	2.27862	2.82767e-40	MRPL11	protein_coding	2539
ENSG00000185187	467.451	2.27858	6.49174e-56	SIGIRR	protein_coding	3496
ENSG00000167526	55490.3	2.27724	1.64629e-72	RPL13	protein_coding	6172
ENSG00000141522	8864.17	2.2762	3.35334e-68	ARHGDIA	protein_coding	2875
ENSG00000178429	69.7397	2.27604	2.88366e-14	RPS3AP5	processed_pseudogene	821
ENSG00000142541	60020.6	2.27579	1.59818e-62	RPL13A	protein_coding	2369
ENSG00000103024	2020.16	2.27412	3.6063e-72	NME3	protein_coding	1445
ENSG00000100075	4554.31	2.27309	5.57526e-110	SLC25A1	protein_coding	1999
ENSG00000158109	878.051	2.27294	1.73349e-23	TPRG1L	protein_coding	2401
ENSG00000035141	4706.06	2.27132	3.56096e-28	FAM136A	protein_coding	3086
ENSG00000150779	2697.97	2.2708	6.1651e-53	TIMM8B	protein_coding	1166
ENSG00000173113	3711.06	2.27049	9.4235e-60	TRMT112	protein_coding	1100
ENSG00000105427	53.9066	2.27	2.48986e-12	CNFN	protein_coding	613
ENSG00000218537	138.3	2.2698	2.80084e-19	MIF-AS1	lncRNA	1476
ENSG00000241360	4605.64	2.26963	6.55833e-118	PDXP	protein_coding	2205
ENSG00000126432	2580.37	2.26959	8.2882e-76	PRDX5	protein_coding	860
ENSG00000107859	126.086	2.26937	7.26706e-26	PITX3	protein_coding	1429
ENSG00000003249	1864.05	2.26934	5.39543e-66	DBNDD1	protein_coding	4700
ENSG00000159184	471.383	2.2693	4.77446e-64	HOXB13	protein_coding	3039
ENSG00000181649	298.316	2.26875	1.24186e-39	PHLDA2	protein_coding	920
ENSG00000204822	1229.17	2.26818	2.62307e-69	MRPL53	protein_coding	685
ENSG00000249264	164.792	2.26817	2.93336e-17	EEF1A1P9	processed_pseudogene	1383
ENSG00000198931	10689.8	2.26743	3.81722e-106	APRT	protein_coding	1796
ENSG00000112306	49826.8	2.26545	6.42535e-80	RPS12	protein_coding	639
ENSG00000283390	65.2688	2.26523	7.95147e-13		processed_pseudogene	225
ENSG00000232472	95.7212	2.2646	1.66921e-17	EEF1B2P3	processed_pseudogene	678
ENSG00000273604	1649.14	2.2632	2.36694e-41	EPOP	protein_coding	3255
ENSG00000253982	193.013	2.26167	2.26492e-23		lncRNA	2264
ENSG00000128272	17240.9	2.25871	1.26852e-33	ATF4	protein_coding	2514
ENSG00000204392	2187.04	2.25863	2.89483e-58	LSM2	protein_coding	1059
ENSG00000211445	332.314	2.25828	6.14313e-41	GPX3	protein_coding	3162
ENSG00000181274	2433.4	2.25679	4.87699e-62	FRAT2	protein_coding	2233
ENSG00000100300	2543.97	2.25576	2.7074e-41	TSPO	protein_coding	1422
ENSG00000184924	1168.22	2.25355	7.69024e-66	PTRHD1	protein_coding	1917
ENSG00000243678	30971.6	2.25311	3.47762e-75	NME2	protein_coding	2632
ENSG00000105640	21459.7	2.25305	2.35731e-106	RPL18A	protein_coding	3493
ENSG00000042753	5769.41	2.25273	2.45072e-88	AP2S1	protein_coding	1558
ENSG00000158164	289.383	2.25237	3.44989e-40	TMSB15A	protein_coding	634
ENSG00000130748	1036.53	2.25066	4.95687e-70	TMEM160	protein_coding	655
ENSG00000160014	16065.3	2.25034	1.45662e-62	CALM3	protein_coding	5235
ENSG00000145912	9603.1	2.24922	2.56744e-35	NHP2	protein_coding	1434
ENSG00000161016	54366.4	2.24882	1.29986e-73	RPL8	protein_coding	2159
ENSG00000099203	1400.12	2.24869	5.76224e-98	TMED1	protein_coding	1884
ENSG00000104979	2842.12	2.24801	4.96614e-37	C19orf53	protein_coding	1197
ENSG00000198618	163.395	2.24687	1.29798e-26	PPIAP22	processed_pseudogene	498
ENSG00000148362	2667.77	2.24554	4.0783e-51	PAXX	protein_coding	1363
ENSG00000117362	6043.07	2.24551	7.44966e-83	APH1A	protein_coding	3473
ENSG00000197728	5091.43	2.24308	3.78962e-41	RPS26	protein_coding	2053
ENSG00000182899	26757.6	2.24179	6.24445e-85	RPL35A	protein_coding	2899
ENSG00000173621	2079.8	2.24088	9.10551e-68	LRFN4	protein_coding	3087
ENSG00000175756	4300.74	2.2408	9.13211e-65	AURKAIP1	protein_coding	1669
ENSG00000164967	893.127	2.24069	3.48891e-62	RPP25L	protein_coding	1092
ENSG00000103495	38958.6	2.24012	1.26715e-111	MAZ	protein_coding	3512
ENSG00000230337	78.3009	2.24006	1.25914e-16	EXOSC10-AS1	lncRNA	536
ENSG00000230989	9068.26	2.24001	7.18903e-63	HSBP1	protein_coding	9390
ENSG00000131116	1268.13	2.23896	1.11002e-92	ZNF428	protein_coding	1553
ENSG00000124702	8705.6	2.23699	3.35257e-102	KLHDC3	protein_coding	2019
ENSG00000158552	775.561	2.23685	3.26475e-67	ZFAND2B	protein_coding	3398
ENSG00000116670	3855.71	2.23594	1.14074e-96	MAD2L2	protein_coding	3324
ENSG00000171858	21081.3	2.23506	2.49853e-42	RPS21	protein_coding	1036
ENSG00000109113	3025.88	2.23327	6.92803e-103	RAB34	protein_coding	3303
ENSG00000226221	68.0655	2.23114	1.75154e-11	RPL26P19	processed_pseudogene	438
ENSG00000168256	2676.8	2.23037	4.64495e-105	NKIRAS2	protein_coding	5545
ENSG00000170291	3688.25	2.22992	4.10383e-70	ELP5	protein_coding	2768
ENSG00000149792	2523.12	2.22916	1.40766e-70	MRPL49	protein_coding	3080
ENSG00000145337	3473.49	2.2268	7.17436e-54	PYURF	protein_coding	1311
ENSG00000083845	40894	2.22453	2.08661e-73	RPS5	protein_coding	3617
ENSG00000114383	1709.37	2.22289	2.60332e-30	TUSC2	protein_coding	2404
ENSG00000166441	38852.2	2.22285	1.15821e-90	RPL27A	protein_coding	6816
ENSG00000167775	2121.47	2.22053	1.68684e-50	CD320	protein_coding	2279
ENSG00000185883	2720.38	2.22002	7.68024e-45	ATP6V0C	protein_coding	1416
ENSG00000169230	8695.19	2.21983	2.06245e-36	PRELID1	protein_coding	1840
ENSG00000172301	3275.51	2.21977	6.00668e-29	COPRS	protein_coding	1379
ENSG00000106367	1264.55	2.21924	3.84986e-76	AP1S1	protein_coding	1699
ENSG00000141753	181.754	2.21793	2.18367e-31	IGFBP4	protein_coding	2205
ENSG00000105372	48971.6	2.21783	1.06178e-97	RPS19	protein_coding	3461
ENSG00000125995	2949.56	2.21706	1.10952e-74	ROMO1	protein_coding	702
ENSG00000168061	1692.15	2.21594	9.44473e-84	SAC3D1	protein_coding	1772
ENSG00000167799	214.906	2.2159	2.10975e-33	NUDT8	protein_coding	1482
ENSG00000182512	3846.05	2.21553	7.47398e-33	GLRX5	protein_coding	2388
ENSG00000170837	1050.38	2.21527	3.85849e-67	GPR27	protein_coding	2642
ENSG00000101220	4110.15	2.21527	1.00377e-61	C20orf27	protein_coding	1809
ENSG00000117691	2718.17	2.21296	2.19524e-86	NENF	protein_coding	1264
ENSG00000149806	16500.7	2.20962	3.12127e-58	FAU	protein_coding	1548
ENSG00000103363	8040.83	2.20945	3.17662e-83	ELOB	protein_coding	1111
ENSG00000170892	1736.3	2.20805	5.28557e-50	TSEN34	protein_coding	3542
ENSG00000205155	1192.57	2.2079	1.59274e-55	PSENEN	protein_coding	1359
ENSG00000141858	1518.39	2.20659	4.40859e-51	SAMD1	protein_coding	2295
ENSG00000236618	367.471	2.20633	3.99323e-52	PITPNA-AS1	lncRNA	542
ENSG00000223374	72.1193	2.20596	2.45219e-10		lncRNA	442
ENSG00000119632	67.926	2.20496	5.34088e-13	IFI27L2	protein_coding	1602
ENSG00000271303	2145.23	2.20479	4.25171e-57	SRXN1	protein_coding	2528
ENSG00000105058	3296.72	2.2033	7.88897e-31	FAM32A	protein_coding	1921
ENSG00000108961	1204.63	2.20232	5.8925e-31	RANGRF	protein_coding	1420
ENSG00000111481	6709.14	2.20187	6.57665e-55	COPZ1	protein_coding	3898
ENSG00000166595	2022.38	2.20138	6.4053e-49	CIAO2B	protein_coding	1060
ENSG00000121900	265.866	2.20135	3.19147e-27	TMEM54	protein_coding	1417
ENSG00000132563	3094.95	2.20058	7.01887e-103	REEP2	protein_coding	3244
ENSG00000163132	2749.19	2.19942	5.0265e-89	MSX1	protein_coding	2121
ENSG00000102931	2341.86	2.1982	4.37558e-62	ARL2BP	protein_coding	1994
ENSG00000205542	1948.2	2.198	3.14361e-34	TMSB4X	protein_coding	1703
ENSG00000174007	210.92	2.198	2.34992e-36	CEP19	protein_coding	2158
ENSG00000274425	231.333	2.19794	4.51254e-36		lncRNA	2813
ENSG00000188186	3660.97	2.19503	7.35237e-80	LAMTOR4	protein_coding	1936
ENSG00000123144	5582.01	2.19503	2.4861e-88	TRIR	protein_coding	1311
ENSG00000162244	27572.5	2.19487	1.00202e-85	RPL29	protein_coding	2011
ENSG00000169567	11392.1	2.19406	2.42256e-89	HINT1	protein_coding	1792
ENSG00000183072	1172.26	2.1938	3.44323e-51	NKX2-5	protein_coding	2048
ENSG00000219200	2308.6	2.19274	5.06503e-45	RNASEK	protein_coding	1789
ENSG00000132507	29484.3	2.19261	5.73572e-31	EIF5A	protein_coding	2685
ENSG00000140988	54738.9	2.19104	1.58835e-81	RPS2	protein_coding	2388
ENSG00000241370	820.328	2.18969	9.51805e-63	RPP21	protein_coding	1606
ENSG00000214706	5683.29	2.18879	2.14503e-59	IFRD2	protein_coding	3712
ENSG00000156482	29992.7	2.18756	2.2668e-65	RPL30	protein_coding	3987
ENSG00000108639	3241.95	2.18756	1.01829e-42	SYNGR2	protein_coding	4074
ENSG00000074071	8939.28	2.18749	1.19999e-66	MRPS34	protein_coding	1092
ENSG00000169020	6385.26	2.18713	1.20907e-47	ATP5ME	protein_coding	932
ENSG00000169976	7446.31	2.18652	3.80235e-42	SF3B5	protein_coding	690
ENSG00000256073	203.432	2.18637	1.36938e-25	URB1-AS1	lncRNA	831
ENSG00000197191	96.2405	2.18563	2.47967e-14	CYSRT1	protein_coding	1301
ENSG00000233954	1126.25	2.18545	7.85799e-45	UQCRHL	protein_coding	2180
ENSG00000171119	172.534	2.18532	8.55021e-21	NRTN	protein_coding	1109
ENSG00000105583	3159.2	2.18517	7.52948e-45	WDR83OS	protein_coding	713
ENSG00000213977	1078.23	2.18316	1.26613e-70	TAX1BP3	protein_coding	1381
ENSG00000140931	1667.14	2.18221	3.12734e-36	CMTM3	protein_coding	3123
ENSG00000254772	70364.8	2.181	3.09341e-80	EEF1G	protein_coding	2639
ENSG00000148229	8675.36	2.17954	1.66787e-41	POLE3	protein_coding	2607
ENSG00000214087	1009.13	2.17922	1.08099e-41	ARL16	protein_coding	2597
ENSG00000105404	1588.66	2.17889	2.67907e-78	RABAC1	protein_coding	1930
ENSG00000008988	15380.7	2.17825	2.2124e-82	RPS20	protein_coding	3002
ENSG00000184887	2385.64	2.17824	1.03797e-95	BTBD6	protein_coding	2392
ENSG00000102007	2897.15	2.17757	3.96764e-69	PLP2	protein_coding	1303
ENSG00000173581	750.458	2.17719	4.82226e-71	CCDC106	protein_coding	2709
ENSG00000066230	2071.35	2.17698	3.26742e-102	SLC9A3	protein_coding	5754
ENSG00000138136	376.913	2.17666	2.66035e-38	LBX1	protein_coding	2900
ENSG00000179958	4327.94	2.17559	1.37357e-25	DCTPP1	protein_coding	1540
ENSG00000198435	11230.3	2.17496	3.90071e-128	NRARP	protein_coding	2641
ENSG00000228474	3063.34	2.17467	1.38885e-39	OST4	protein_coding	600
ENSG00000089685	9792.64	2.17459	1.4203e-46	BIRC5	protein_coding	3815
ENSG00000125656	3449.03	2.17412	2.4362e-78	CLPP	protein_coding	3531
ENSG00000186222	745.689	2.17362	7.02837e-62	BLOC1S4	protein_coding	1491
ENSG00000086504	3993.99	2.17361	6.87429e-55	MRPL28	protein_coding	3053
ENSG00000203950	740.106	2.17353	2.27168e-63	RTL8A	protein_coding	1265
ENSG00000176087	3429.56	2.17232	1.73984e-32	SLC35A4	protein_coding	3648
ENSG00000178980	1518.3	2.17031	2.81349e-92	SELENOW	protein_coding	5248
ENSG00000196205	292.653	2.1689	3.58199e-22	EEF1A1P5	processed_pseudogene	1389
ENSG00000116586	1562.57	2.16882	2.66649e-84	LAMTOR2	protein_coding	1404
ENSG00000221983	25946.8	2.16799	5.88168e-74	UBA52	protein_coding	4306
ENSG00000132661	737.074	2.16785	1.75888e-40	NXT1	protein_coding	1062
ENSG00000137133	437.111	2.16727	5.2391e-28	HINT2	protein_coding	2395
ENSG00000262814	4001.77	2.16704	2.8997e-49	MRPL12	protein_coding	1009
ENSG00000165644	1152.7	2.16694	2.32437e-51	COMTD1	protein_coding	1908
ENSG00000112514	3546.68	2.16643	4.12821e-46	CUTA	protein_coding	1876
ENSG00000182307	5398.06	2.16564	7.74591e-48	C8orf33	protein_coding	4353
ENSG00000284194	1391.3	2.16545	3.12714e-29	SCO2	protein_coding	1381
ENSG00000103254	592.343	2.16493	1.44479e-60	ANTKMT	protein_coding	1912
ENSG00000174903	4736.47	2.16428	6.30085e-86	RAB1B	protein_coding	1950
ENSG00000007376	2438.77	2.16373	6.73705e-45	RPUSD1	protein_coding	2769
ENSG00000129911	1758.23	2.16333	2.51834e-40	KLF16	protein_coding	2966
ENSG00000170043	2435.54	2.16161	2.9044e-65	TRAPPC1	protein_coding	1171
ENSG00000172354	4279.14	2.161	5.55431e-104	GNB2	protein_coding	2692
ENSG00000248487	310.254	2.16096	2.04156e-29	ABHD14A	protein_coding	2378
ENSG00000168101	741.599	2.16093	2.33497e-54	NUDT16L1	protein_coding	2068
ENSG00000160993	1235.53	2.16003	2.04728e-62	ALKBH4	protein_coding	2299
ENSG00000163382	3973.65	2.15969	1.01801e-95	NAXE	protein_coding	1933
ENSG00000107833	4435.43	2.15952	2.31051e-44	NPM3	protein_coding	928
ENSG00000130731	2251.41	2.15899	1.29123e-78	METTL26	protein_coding	1830
ENSG00000164096	1936.67	2.15732	1.56605e-53	C4orf3	protein_coding	2960
ENSG00000272711	225.57	2.15693	8.41082e-24	HK2-DT	lncRNA	1333
ENSG00000076662	109.674	2.15661	4.96567e-19	ICAM3	protein_coding	2788
ENSG00000103502	4242.51	2.15645	1.27891e-65	CDIPT	protein_coding	3003
ENSG00000234171	228.136	2.15538	3.85259e-32	RNASEH1-AS1	lncRNA	4377
ENSG00000143575	4980.57	2.15538	2.38039e-107	HAX1	protein_coding	2077
ENSG00000198546	2328.87	2.15536	3.23215e-46	ZNF511	protein_coding	2289
ENSG00000128714	1758.26	2.15238	3.76747e-31	HOXD13	protein_coding	2416
ENSG00000128185	1239.71	2.15225	7.92979e-46	DGCR6L	protein_coding	1192
ENSG00000181029	2337.19	2.15209	1.56087e-55	TRAPPC5	protein_coding	5679
ENSG00000184216	15329.1	2.15002	2.60371e-96	IRAK1	protein_coding	3917
ENSG00000157870	427.043	2.14966	1.81003e-44	PRXL2B	protein_coding	3371
ENSG00000243199	77.1281	2.14966	1.19522e-14		processed_pseudogene	870
ENSG00000174886	6374.82	2.14817	1.43875e-88	NDUFA11	protein_coding	4839
ENSG00000147403	30196.4	2.14811	4.95548e-87	RPL10	protein_coding	4825
ENSG00000280789	7025.59	2.14805	1.69295e-39	PAGR1	protein_coding	3874
ENSG00000183978	2784.09	2.14758	9.50104e-35	COA3	protein_coding	1931
ENSG00000179271	3227	2.14671	6.65295e-36	GADD45GIP1	protein_coding	1769
ENSG00000186665	1021.79	2.14668	1.13551e-73	C17orf58	protein_coding	2396
ENSG00000175040	207.822	2.14654	6.70034e-27	CHST2	protein_coding	4142
ENSG00000134419	29657.8	2.14589	5.29652e-60	RPS15A	protein_coding	6679
ENSG00000106992	1455.69	2.14584	5.02694e-74	AK1	protein_coding	2593
ENSG00000197696	534.415	2.14538	1.12225e-54	NMB	protein_coding	1022
ENSG00000185641	87.5278	2.14492	2.03001e-13		processed_pseudogene	373
ENSG00000167965	3530	2.14436	1.86311e-102	MLST8	protein_coding	4360
ENSG00000127561	282.094	2.14181	3.53828e-23	SYNGR3	protein_coding	3395
ENSG00000172531	6247.65	2.14069	1.01518e-79	PPP1CA	protein_coding	2651
ENSG00000170175	193.265	2.14037	1.0431e-30	CHRNB1	protein_coding	4332
ENSG00000127540	4806.52	2.14007	2.56537e-58	UQCR11	protein_coding	2137
ENSG00000127920	283.231	2.13846	6.8302e-37	GNG11	protein_coding	3019
ENSG00000172586	1973.35	2.13758	1.09275e-46	CHCHD1	protein_coding	1483
ENSG00000105700	4377.79	2.13743	1.65556e-56	KXD1	protein_coding	4112
ENSG00000106636	5079.29	2.13689	1.88071e-32	YKT6	protein_coding	3707
ENSG00000177971	3998.64	2.13642	2.1745e-37	IMP3	protein_coding	2565
ENSG00000164587	41980.2	2.13629	3.74045e-78	RPS14	protein_coding	5082
ENSG00000111775	4744.42	2.13504	3.77766e-104	COX6A1	protein_coding	1339
ENSG00000184508	1543.81	2.13488	3.19422e-92	HDDC3	protein_coding	5229
ENSG00000133169	72.0722	2.13448	5.7985e-13	BEX1	protein_coding	795
ENSG00000130522	2368.64	2.13412	1.24514e-58	JUND	protein_coding	1929
ENSG00000170855	2060.88	2.13091	4.18987e-25	TRIAP1	protein_coding	1411
ENSG00000196465	2576.95	2.13044	2.13948e-74	MYL6B	protein_coding	3259
ENSG00000125743	12023.1	2.13009	2.93532e-64	SNRPD2	protein_coding	1608
ENSG00000235552	61.1762	2.13008	2.26735e-11	RPL6P27	transcribed_processed_pseudogene	872
ENSG00000131469	41938.9	2.12991	1.29943e-60	RPL27	protein_coding	2026
ENSG00000108528	4848.05	2.12838	6.71424e-100	SLC25A11	protein_coding	2471
ENSG00000135441	2126.7	2.12725	1.76707e-74	BLOC1S1	protein_coding	1656
ENSG00000141744	58.7129	2.12606	9.71557e-11	PNMT	protein_coding	1162
ENSG00000125148	313.092	2.12567	1.75754e-23	MT2A	protein_coding	914
ENSG00000213465	3614.76	2.12541	3.44751e-98	ARL2	protein_coding	2037
ENSG00000261455	149.596	2.12527	2.26051e-15	LINC01003	lncRNA	1764
ENSG00000161921	108.179	2.12513	4.61466e-13	CXCL16	protein_coding	2795
ENSG00000126267	5539.7	2.12491	8.90521e-65	COX6B1	protein_coding	1369
ENSG00000184436	1314.25	2.12468	3.72428e-63	THAP7	protein_coding	2879
ENSG00000120509	1264.34	2.12465	2.33484e-65	PDZD11	protein_coding	1393
ENSG00000125611	429.573	2.12438	1.09789e-39	CHCHD5	protein_coding	3759
ENSG00000198736	579.959	2.1242	2.01412e-35	MSRB1	protein_coding	2157
ENSG00000184900	4296.57	2.12378	1.47036e-35	SUMO3	protein_coding	2732
ENSG00000099804	4137.17	2.12359	1.19025e-102	CDC34	protein_coding	1894
ENSG00000213563	506.484	2.123	2.15133e-47	C8orf82	protein_coding	3001
ENSG00000116096	628.367	2.1205	1.4659e-40	SPR	protein_coding	1458
ENSG00000127184	11112.9	2.11844	5.51068e-74	COX7C	protein_coding	1969
ENSG00000143947	38234.6	2.11841	2.49718e-77	RPS27A	protein_coding	3130
ENSG00000182952	5098.16	2.11782	1.43909e-53	HMGN4	protein_coding	1992
ENSG00000101888	609.578	2.11673	1.13611e-50	NXT2	protein_coding	3064
ENSG00000101084	3632.95	2.11661	1.2278e-28	RAB5IF	protein_coding	1504
ENSG00000254858	774.059	2.11657	2.09048e-19	MPV17L2	protein_coding	2099
ENSG00000169957	4362.84	2.1152	6.49287e-95	ZNF768	protein_coding	2369
ENSG00000172889	2623.48	2.11496	2.22668e-38	EGFL7	protein_coding	2564
ENSG00000136159	783.318	2.11492	3.26771e-26	NUDT15	protein_coding	1938
ENSG00000188613	466.018	2.11317	9.66149e-27	NANOS1	protein_coding	4017
ENSG00000112695	5236.81	2.11116	2.56301e-82	COX7A2	protein_coding	1922
ENSG00000179085	441.48	2.11097	1.6332e-43	DPM3	protein_coding	622
ENSG00000099817	6838.69	2.10961	7.44179e-51	POLR2E	protein_coding	4870
ENSG00000140990	7597.9	2.10933	4.77669e-66	NDUFB10	protein_coding	1040
ENSG00000126246	128.689	2.10898	7.41933e-23	IGFLR1	protein_coding	2203
ENSG00000124098	1547.66	2.10854	7.09136e-89	FAM210B	protein_coding	3518
ENSG00000182196	5408.67	2.10684	2.68861e-77	ARL6IP4	protein_coding	2781
ENSG00000104472	838.573	2.10602	2.85832e-47	CHRAC1	protein_coding	3305
ENSG00000197756	44990.5	2.10532	1.50374e-83	RPL37A	protein_coding	6205
ENSG00000141873	1657.78	2.10466	1.2286e-92	SLC39A3	protein_coding	4428
ENSG00000239911	207.91	2.10396	1.41007e-27	PRKAG2-AS1	lncRNA	1163
ENSG00000055950	3041.89	2.10386	1.07286e-59	MRPL43	protein_coding	3573
ENSG00000149932	1125.81	2.10354	5.48372e-57	TMEM219	protein_coding	2377
ENSG00000203706	108.431	2.10339	1.46687e-19	SERTAD4-AS1	lncRNA	1004
ENSG00000212864	79.8797	2.1032	2.1434e-12	RNF208	protein_coding	1150
ENSG00000205220	672.323	2.10272	1.10181e-17	PSMB10	protein_coding	1626
ENSG00000173456	2096.62	2.10261	2.41947e-39	RNF26	protein_coding	2783
ENSG00000006327	193.257	2.10255	1.39102e-18	TNFRSF12A	protein_coding	1801
ENSG00000123349	7156.22	2.10085	3.34437e-54	PFDN5	protein_coding	3380
ENSG00000177700	3162.71	2.09966	1.36108e-36	POLR2L	protein_coding	1126
ENSG00000124614	26058.8	2.09938	1.91276e-78	RPS10	protein_coding	2302
ENSG00000107872	1397	2.09936	1.93045e-59	FBXL15	protein_coding	2593
ENSG00000142937	80052.7	2.09924	3.98378e-63	RPS8	protein_coding	2781
ENSG00000173465	1478.43	2.09814	2.81219e-26	ZNRD2	protein_coding	1978
ENSG00000110700	22010.9	2.09632	9.13235e-77	RPS13	protein_coding	2115
ENSG00000127554	1358.63	2.09535	8.76902e-82	GFER	protein_coding	2701
ENSG00000159199	3886.67	2.09508	2.25607e-28	ATP5MC1	protein_coding	2615
ENSG00000278291	579.392	2.09496	8.18725e-51		lncRNA	4412
ENSG00000164032	21126.4	2.09477	2.22503e-39	H2AZ1	protein_coding	2270
ENSG00000114125	2605.59	2.09319	8.73347e-83	RNF7	protein_coding	3102
ENSG00000185090	2528.57	2.0924	2.32383e-61	MANEAL	protein_coding	3018
ENSG00000162073	1416.01	2.09144	5.08165e-45	PAQR4	protein_coding	2942
ENSG00000188763	309.568	2.09075	1.63777e-40	FZD9	protein_coding	2343
ENSG00000107175	723.172	2.08844	1.41335e-41	CREB3	protein_coding	1635
ENSG00000176022	2075.5	2.08706	3.09254e-91	B3GALT6	protein_coding	2805
ENSG00000168028	33737.1	2.08684	1.31113e-91	RPSA	protein_coding	3909
ENSG00000171135	2035.44	2.08587	2.70449e-57	JAGN1	protein_coding	1779
ENSG00000105193	12692.9	2.0849	2.57282e-28	RPS16	protein_coding	2674
ENSG00000172057	2090.28	2.08396	1.79122e-43	ORMDL3	protein_coding	3752
ENSG00000168894	1995.35	2.0829	7.74396e-60	RNF181	protein_coding	1315
ENSG00000213246	3241.77	2.08267	8.06318e-51	SUPT4H1	protein_coding	2079
ENSG00000139239	138.231	2.08249	1.56247e-21	RPL14P1	processed_pseudogene	645
ENSG00000250479	1581.38	2.08223	2.09329e-48	CHCHD10	protein_coding	889
ENSG00000124762	1416.01	2.08153	1.41574e-57	CDKN1A	protein_coding	2996
ENSG00000166681	4014.61	2.0804	6.48895e-42	BEX3	protein_coding	1112
ENSG00000174748	26610.3	2.07953	3.6311e-87	RPL15	protein_coding	7141
ENSG00000228232	70.1576	2.07937	8.79564e-14	GAPDHP1	processed_pseudogene	1005
ENSG00000166337	2315.39	2.07901	2.74506e-91	TAF10	protein_coding	5820
ENSG00000162817	1373.3	2.07867	5.58518e-64	C1orf115	protein_coding	2891
ENSG00000235961	51.6603	2.07801	3.31431e-11	PNMA6A	protein_coding	2238
ENSG00000064961	2863.5	2.07648	2.03548e-73	HMG20B	protein_coding	3857
ENSG00000117411	5618.45	2.07601	5.60693e-101	B4GALT2	protein_coding	3772
ENSG00000197019	177.643	2.07573	1.86598e-13	SERTAD1	protein_coding	2084
ENSG00000104140	377.975	2.07446	1.65985e-23	RHOV	protein_coding	1650
ENSG00000144043	4081.3	2.0742	7.63538e-52	TEX261	protein_coding	4184
ENSG00000198890	2875.88	2.07339	4.73138e-51	PRMT6	protein_coding	4340
ENSG00000166710	8181.53	2.07257	1.2351e-66	B2M	protein_coding	6079
ENSG00000111669	34043.4	2.07233	5.50845e-44	TPI1	protein_coding	2700
ENSG00000229117	5986.5	2.07078	2.09604e-77	RPL41	protein_coding	1108
ENSG00000113811	1555.96	2.07059	3.26488e-73	SELENOK	protein_coding	2132
ENSG00000160404	606.447	2.07017	3.02537e-39	TOR2A	protein_coding	3790
ENSG00000186468	21557.6	2.06916	2.1314e-75	RPS23	protein_coding	4061
ENSG00000116649	5981.79	2.06914	7.54508e-35	SRM	protein_coding	1894
ENSG00000092841	11898.7	2.06906	7.85382e-73	MYL6	protein_coding	4424
ENSG00000166228	1146.96	2.06904	1.04556e-37	PCBD1	protein_coding	1395
ENSG00000134248	2056.26	2.06881	4.3075e-39	LAMTOR5	protein_coding	2388
ENSG00000105677	2915.22	2.06878	3.75265e-33	TMEM147	protein_coding	1927
ENSG00000184602	585.127	2.06866	1.8069e-27	SNN	protein_coding	3264
ENSG00000103145	500.596	2.06811	2.2115e-37	HCFC1R1	protein_coding	1428
ENSG00000168286	2055.63	2.06783	6.9961e-36	THAP11	protein_coding	1876
ENSG00000204682	501.923	2.06742	1.85518e-55	MIR1915HG	lncRNA	3799
ENSG00000101189	2132.87	2.0673	5.87406e-67	MRGBP	protein_coding	2752
ENSG00000006007	4123.06	2.06695	6.09035e-42	GDE1	protein_coding	4390
ENSG00000112667	2731.32	2.06653	3.00514e-23	DNPH1	protein_coding	1247
ENSG00000013306	8868.69	2.06642	1.33462e-76	SLC25A39	protein_coding	3526
ENSG00000259877	132.369	2.06618	2.31651e-17		lncRNA	2443
ENSG00000231500	75113.3	2.06514	1.20901e-60	RPS18	protein_coding	1834
ENSG00000267673	819.497	2.06511	4.52128e-39	FDX2	protein_coding	1371
ENSG00000186577	234.693	2.06491	9.82085e-27	SMIM29	protein_coding	1866
ENSG00000159111	2341.52	2.06462	1.2307e-90	MRPL10	protein_coding	2771
ENSG00000160050	646.539	2.06408	2.04296e-44	CCDC28B	protein_coding	2818
ENSG00000107223	11473.1	2.06343	1.94621e-69	EDF1	protein_coding	1222
ENSG00000106399	1919.14	2.06343	2.93303e-73	RPA3	protein_coding	3232
ENSG00000111328	3735.63	2.0633	5.78751e-35	CDK2AP1	protein_coding	6027
ENSG00000235034	134.39	2.06303	1.37667e-19	C19orf81	protein_coding	888
ENSG00000172590	2144.16	2.06048	1.40438e-35	MRPL52	protein_coding	3213
ENSG00000130005	203.678	2.06044	1.21863e-21	GAMT	protein_coding	2403
ENSG00000111786	8925.41	2.06019	3.41804e-49	SRSF9	protein_coding	3695
ENSG00000131495	1891.21	2.06015	1.84322e-49	NDUFA2	protein_coding	1474
ENSG00000166582	7017.55	2.06005	2.54739e-38	CENPV	protein_coding	2850
ENSG00000108298	70392.1	2.05982	1.97451e-67	RPL19	protein_coding	1761
ENSG00000143570	5923.27	2.05889	1.39939e-35	SLC39A1	protein_coding	3388
ENSG00000162734	3049.37	2.05798	5.73049e-45	PEA15	protein_coding	2763
ENSG00000135404	5050.56	2.05775	4.81594e-53	CD63	protein_coding	2633
ENSG00000136908	2314.46	2.05709	1.35083e-52	DPM2	protein_coding	3133
ENSG00000169136	259.424	2.05705	4.95395e-22	ATF5	protein_coding	2892
ENSG00000179855	162.114	2.05699	6.44531e-23	GIPC3	protein_coding	4423
ENSG00000146109	2772.49	2.05687	8.45846e-26	ABT1	protein_coding	2943
ENSG00000157593	1600.48	2.05622	1.38724e-71	SLC35B2	protein_coding	2363
ENSG00000163348	2412.24	2.05569	4.85492e-48	PYGO2	protein_coding	3664
ENSG00000232112	2495.41	2.05539	3.04345e-33	TMA7	protein_coding	1139
ENSG00000122592	338.798	2.05454	1.82877e-27	HOXA7	protein_coding	2411
ENSG00000284934	1907.11	2.05447	2.76087e-53		protein_coding	2351
ENSG00000002330	888.448	2.05411	3.27273e-65	BAD	protein_coding	1708
ENSG00000224114	499.076	2.05394	2.01659e-37		processed_pseudogene	433
ENSG00000172757	21308.1	2.05391	9.70596e-42	CFL1	protein_coding	5865
ENSG00000118181	16658.8	2.05342	4.03048e-67	RPS25	protein_coding	1477
ENSG00000163794	102.907	2.0534	2.92362e-18	UCN	protein_coding	795
ENSG00000175634	5261.72	2.05312	4.35499e-101	RPS6KB2	protein_coding	5815
ENSG00000103266	9325.34	2.05273	2.07516e-59	STUB1	protein_coding	2318
ENSG00000239672	14070.7	2.05255	1.55338e-25	NME1	protein_coding	3438
ENSG00000189043	4134.98	2.05244	8.84501e-51	NDUFA4	protein_coding	3461
ENSG00000156411	4282.73	2.05186	6.62994e-66	ATP5MJ	protein_coding	3415
ENSG00000149273	62276.6	2.05155	4.22487e-83	RPS3	protein_coding	5859
ENSG00000175334	1124.18	2.0504	1.20569e-25	BANF1	protein_coding	1496
ENSG00000125458	1676.39	2.0495	1.22703e-73	NT5C	protein_coding	1533
ENSG00000163479	5954.16	2.04941	8.13212e-75	SSR2	protein_coding	6643
ENSG00000105701	7345.12	2.04938	1.07032e-38	FKBP8	protein_coding	2819
ENSG00000099795	3615.09	2.0469	2.18032e-74	NDUFB7	protein_coding	535
ENSG00000159388	1867.14	2.04536	5.28399e-42	BTG2	protein_coding	2757
ENSG00000172428	1803.49	2.04471	9.11541e-23	COPS9	protein_coding	2037
ENSG00000167397	2483.32	2.04431	4.25706e-44	VKORC1	protein_coding	2190
ENSG00000128309	3203.6	2.04429	1.99204e-95	MPST	protein_coding	6760
ENSG00000086598	12663.1	2.04427	7.84435e-39	TMED2	protein_coding	3833
ENSG00000179673	114.249	2.0428	1.15996e-13	RPRML	protein_coding	1098
ENSG00000176490	1483.52	2.04272	5.44527e-64	DIRAS1	protein_coding	3439
ENSG00000188290	4119.17	2.04258	3.91204e-20	HES4	protein_coding	1118
ENSG00000142676	44907	2.04209	2.26722e-62	RPL11	protein_coding	2659
ENSG00000111678	2690.28	2.04131	3.45683e-58	C12orf57	protein_coding	1806
ENSG00000287222	140.874	2.04109	1.52048e-21		lncRNA	2674
ENSG00000145425	21143.9	2.03982	6.75407e-83	RPS3A	protein_coding	2280
ENSG00000229544	427.976	2.03971	1.44636e-27	NKX1-2	protein_coding	3211
ENSG00000184076	5265.01	2.03961	6.56993e-48	UQCR10	protein_coding	975
ENSG00000232388	719.498	2.0381	1.52081e-38	SMIM26	protein_coding	1098
ENSG00000224877	1335.78	2.03789	9.4428e-25	NDUFAF8	protein_coding	1339
ENSG00000167515	2527.43	2.0374	4.59864e-46	TRAPPC2L	protein_coding	4463
ENSG00000011009	2046.56	2.03626	2.33267e-33	LYPLA2	protein_coding	2021
ENSG00000101439	1772.78	2.03577	1.39318e-79	CST3	protein_coding	3615
ENSG00000168913	95.5767	2.03554	1.33507e-17	ENHO	protein_coding	1028
ENSG00000187514	39664	2.03534	7.22382e-31	PTMA	protein_coding	3378
ENSG00000185262	1067.61	2.03516	2.48044e-54	UBALD2	protein_coding	1650
ENSG00000129757	131.013	2.03504	7.7741e-17	CDKN1C	protein_coding	2478
ENSG00000124733	2227.25	2.0347	4.22861e-52	MEA1	protein_coding	3017
ENSG00000090932	252.813	2.03259	2.24876e-32	DLL3	protein_coding	2618
ENSG00000172809	34125.2	2.03188	9.05666e-74	RPL38	protein_coding	3829
ENSG00000104964	2145.69	2.0286	7.87246e-59	TLE5	protein_coding	5236
ENSG00000131094	238.524	2.02834	5.86304e-18	C1QL1	protein_coding	1527
ENSG00000147669	1904.04	2.02769	3.41412e-28	POLR2K	protein_coding	1673
ENSG00000174684	1903.97	2.02758	4.78848e-58	B4GAT1	protein_coding	2007
ENSG00000267317	254.605	2.02704	5.74446e-21		lncRNA	911
ENSG00000169627	108.952	2.02638	1.15679e-17	BOLA2B	protein_coding	1367
ENSG00000260001	91.6496	2.0252	3.66319e-11	TGFBR3L	protein_coding	1516
ENSG00000114391	23322.1	2.02419	3.13674e-47	RPL24	protein_coding	2618
ENSG00000197958	32794.5	2.02402	1.1374e-87	RPL12	protein_coding	2453
ENSG00000237172	59.4865	2.02291	5.34418e-08	B3GNT9	protein_coding	2702
ENSG00000197063	2241.8	2.02287	1.08173e-71	MAFG	protein_coding	5241
ENSG00000122026	13621.4	2.02234	7.27635e-69	RPL21	protein_coding	2249
ENSG00000089693	5774.96	2.02224	1.01703e-58	MLF2	protein_coding	3781
ENSG00000125901	2653.91	2.02169	1.53916e-40	MRPS26	protein_coding	1016
ENSG00000135446	10075.3	2.02158	2.31243e-57	CDK4	protein_coding	3094
ENSG00000261040	146.577	2.02153	4.796e-18	WFDC21P	transcribed_unitary_pseudogene	1099
ENSG00000214194	1769.15	2.0211	1.51346e-66	SMIM30	protein_coding	1843
ENSG00000134291	7431.8	2.02073	1.85758e-79	TMEM106C	protein_coding	3475
ENSG00000188042	597.027	2.02039	7.56963e-57	ARL4C	protein_coding	4041
ENSG00000261514	59.695	2.01942	1.26543e-11	LINC01976	lncRNA	434
ENSG00000130734	1133.08	2.01923	9.82741e-63	ATG4D	protein_coding	2278
ENSG00000164885	761.015	2.01691	4.90248e-44	CDK5	protein_coding	2302
ENSG00000160813	824.968	2.0161	8.19276e-49	PPP1R35	protein_coding	1119
ENSG00000258315	937.924	2.0152	5.54379e-52	C17orf49	protein_coding	2628
ENSG00000196743	1148	2.01509	6.69308e-73	GM2A	protein_coding	4186
ENSG00000141504	1133.56	2.01465	1.01227e-63	SAT2	protein_coding	1643
ENSG00000174744	2561.64	2.01447	9.69191e-20	BRMS1	protein_coding	2514
ENSG00000242173	1308.52	2.01346	1.34353e-38	ARHGDIG	protein_coding	1848
ENSG00000112378	6378.04	2.01315	2.77946e-108	PERP	protein_coding	4198
ENSG00000178719	1193.37	2.01263	6.57122e-74	GRINA	protein_coding	2529
ENSG00000185201	549.658	2.01224	9.95605e-43	IFITM2	protein_coding	1543
ENSG00000139266	964.941	2.01191	1.44561e-68	MARCHF9	protein_coding	4004
ENSG00000123388	58.9824	2.01183	6.54084e-11	HOXC11	protein_coding	3265
ENSG00000267034	90.1785	2.01088	4.39635e-15	NA	NA	1412
ENSG00000277161	1941.15	2.00962	4.38126e-37	PIGW	protein_coding	2832
ENSG00000224861	85.8055	2.00941	2.91528e-14	YBX1P1	processed_pseudogene	960
ENSG00000170906	2359.32	2.00938	1.06472e-55	NDUFA3	protein_coding	2475
ENSG00000137154	47756.6	2.00878	1.01412e-63	RPS6	protein_coding	2696
ENSG00000130311	2037.91	2.00785	2.9182e-54	DDA1	protein_coding	4593
ENSG00000087152	3689.31	2.00618	3.66792e-74	ATXN7L3	protein_coding	5301
ENSG00000147155	3749.42	2.00573	8.16097e-38	EBP	protein_coding	1768
ENSG00000233927	11192	2.00557	1.27226e-39	RPS28	protein_coding	2119
ENSG00000135002	2475.34	2.00519	9.26587e-21	RFK	protein_coding	3868
ENSG00000182768	5961.72	2.00496	4.58777e-46	NGRN	protein_coding	3116
ENSG00000172500	2539.94	2.00482	2.38394e-82	FIBP	protein_coding	3346
ENSG00000258818	77.6486	2.0046	9.65227e-13	RNASE4	protein_coding	2154
ENSG00000182551	2599.03	2.00337	4.29654e-21	ADI1	protein_coding	5350
ENSG00000143845	740.187	2.00241	8.23784e-62	ETNK2	protein_coding	4513
ENSG00000244274	1432.46	2.00177	2.61462e-67	DBNDD2	protein_coding	2764
ENSG00000161999	2072.58	2.00131	1.77965e-31	JMJD8	protein_coding	2628
ENSG00000226950	3914.34	2.00125	7.35571e-47	DANCR	lncRNA	2328
ENSG00000213719	5969.48	2.00108	1.85511e-50	CLIC1	protein_coding	1942
ENSG00000072506	4440.78	2.00064	1.78344e-45	HSD17B10	protein_coding	1112
ENSG00000155368	2752.32	2.00023	1.07886e-26	DBI	protein_coding	2509
ENSG00000128228	1099.76	1.99958	1.06196e-32	SDF2L1	protein_coding	1059
ENSG00000205208	1856.75	1.99924	1.85027e-68	C4orf46	protein_coding	3630
ENSG00000132475	16761	1.99917	3.29711e-36	H3-3B	protein_coding	6134
ENSG00000169220	250.491	1.99748	8.87695e-34	RGS14	protein_coding	3705
ENSG00000167705	113.896	1.99739	4.95454e-16	RILP	protein_coding	1892
ENSG00000177732	1338.6	1.99716	3.69615e-41	SOX12	protein_coding	4630
ENSG00000136819	3263.47	1.99695	7.72182e-29	C9orf78	protein_coding	5099
ENSG00000140319	5115.72	1.99677	1.41262e-54	SRP14	protein_coding	2047
ENSG00000108107	11105.1	1.99658	3.56801e-85	RPL28	protein_coding	6346
ENSG00000170846	2539.91	1.99639	1.72884e-69		protein_coding	3599
ENSG00000171863	22596.7	1.99597	6.17573e-72	RPS7	protein_coding	5529
ENSG00000152082	5130.61	1.9956	1.67299e-87	MZT2B	protein_coding	1519
ENSG00000234327	226.144	1.99534	5.06511e-25	ZNF232-AS1	lncRNA	2006
ENSG00000125835	11109.8	1.99531	8.70487e-50	SNRPB	protein_coding	1278
ENSG00000165556	697.417	1.9949	2.66554e-24	CDX2	protein_coding	3517
ENSG00000131944	257.757	1.99423	5.46493e-32	FAAP24	protein_coding	2377
ENSG00000198830	9804.72	1.99345	1.51901e-55	HMGN2	protein_coding	3189
ENSG00000273117	82.8192	1.99296	3.42762e-11	INSIG1-DT	lncRNA	1624
ENSG00000064666	423.142	1.99192	1.23228e-44	CNN2	protein_coding	3640
ENSG00000136710	718.503	1.99026	1.21854e-55	CCDC115	protein_coding	4440
ENSG00000238227	5943.39	1.98892	2.34263e-75	TMEM250	protein_coding	3408
ENSG00000185043	2116.79	1.98861	5.40042e-75	CIB1	protein_coding	1472
ENSG00000162910	2272.81	1.98853	6.266e-48	MRPL55	protein_coding	1886
ENSG00000183172	874.851	1.98798	1.56189e-58	SMDT1	protein_coding	1731
ENSG00000196683	6061.8	1.98769	7.63751e-69	TOMM7	protein_coding	1751
ENSG00000173660	13755.4	1.98635	1.14857e-53	UQCRH	protein_coding	1341
ENSG00000114902	2895.64	1.98462	7.3943e-33	SPCS1	protein_coding	5121
ENSG00000161677	220.436	1.98438	1.57246e-27	JOSD2	protein_coding	1381
ENSG00000212978	321.69	1.98346	9.12906e-30		lncRNA	3109
ENSG00000111639	4545.44	1.98281	1.15929e-29	MRPL51	protein_coding	1388
ENSG00000176170	386.564	1.98259	1.48615e-43	SPHK1	protein_coding	4416
ENSG00000245970	78.0218	1.98213	7.73314e-10		lncRNA	1989
ENSG00000170889	21461.3	1.9804	1.51061e-82	RPS9	protein_coding	4304
ENSG00000141698	7614.77	1.97917	5.77831e-55	NT5C3B	protein_coding	2851
ENSG00000284753	920.936	1.97752	1.54714e-25	EEF1AKMT4	protein_coding	975
ENSG00000260231	110.152	1.97707	1.29551e-18	KDM7A-DT	lncRNA	2457
ENSG00000198755	25740.3	1.97695	2.21105e-73	RPL10A	protein_coding	1508
ENSG00000180964	1335.49	1.9765	6.40261e-36	TCEAL8	protein_coding	1211
ENSG00000229809	209.64	1.97618	1.0706e-14	ZNF688	protein_coding	3023
ENSG00000176428	144.177	1.97554	7.25506e-15	VPS37D	protein_coding	1620
ENSG00000106211	321.239	1.97539	7.71939e-30	HSPB1	protein_coding	1505
ENSG00000258920	61.7564	1.97512	3.6265e-11	FOXN3-AS1	lncRNA	1077
ENSG00000125691	47193.1	1.97434	1.54231e-66	RPL23	protein_coding	5905
ENSG00000137038	1745.69	1.97421	1.07027e-60	DMAC1	protein_coding	2728
ENSG00000153485	366.474	1.97391	2.90481e-26	TMEM251	protein_coding	1365
ENSG00000240489	113.807	1.9735	2.28029e-17	SETP14	processed_pseudogene	873
ENSG00000250742	1490.01	1.97256	2.29848e-50	LINC02381	lncRNA	4283
ENSG00000174276	533.072	1.97236	2.08546e-36	ZNHIT2	protein_coding	1299
ENSG00000129235	1833.74	1.97211	1.69178e-35	TXNDC17	protein_coding	3557
ENSG00000143612	9163.29	1.97187	1.98741e-95	C1orf43	protein_coding	2670
ENSG00000259642	167.008	1.97178	4.67805e-21	ST20-AS1	lncRNA	4223
ENSG00000173207	2270.21	1.97101	2.55238e-47	CKS1B	protein_coding	2340
ENSG00000148303	122445	1.97092	3.63217e-36	RPL7A	protein_coding	2238
ENSG00000169692	3128.35	1.9707	9.21823e-80	AGPAT2	protein_coding	1832
ENSG00000048140	1302.7	1.97027	1.61522e-52	TSPAN17	protein_coding	5215
ENSG00000204568	2557.73	1.97018	4.17117e-74	MRPS18B	protein_coding	1757
ENSG00000183010	2823.62	1.96969	7.6713e-21	PYCR1	protein_coding	2886
ENSG00000184990	4236.19	1.96861	8.3957e-62	SIVA1	protein_coding	4729
ENSG00000136718	4491.5	1.96854	7.40559e-20	IMP4	protein_coding	3366
ENSG00000169740	918.247	1.96822	5.27592e-55	ZNF32	protein_coding	1460
ENSG00000158710	16602.6	1.96806	4.0703e-70	TAGLN2	protein_coding	2262
ENSG00000185088	3356.21	1.9678	6.57957e-23	RPS27L	protein_coding	8825
ENSG00000175768	3834.14	1.96616	2.63758e-24	TOMM5	protein_coding	3606
ENSG00000213722	465.458	1.96574	3.82977e-36	DDAH2	protein_coding	2363
ENSG00000110200	1737.81	1.96534	1.07524e-33	ANAPC15	protein_coding	2883
ENSG00000224051	568.512	1.96481	2.27321e-43	CPTP	protein_coding	2555
ENSG00000125356	3030.74	1.96477	4.62056e-77	NDUFA1	protein_coding	421
ENSG00000123080	2559.13	1.96408	4.5241e-37	CDKN2C	protein_coding	3018
ENSG00000203724	81.4776	1.96393	3.90645e-15	C1orf53	protein_coding	628
ENSG00000079462	1067	1.96387	3.02624e-58	PAFAH1B3	protein_coding	1419
ENSG00000173486	554.9	1.96352	4.73182e-45	FKBP2	protein_coding	1897
ENSG00000172922	3515.17	1.96273	1.79762e-55	RNASEH2C	protein_coding	4972
ENSG00000105438	5766.39	1.96272	7.12252e-45	KDELR1	protein_coding	2244
ENSG00000179403	419.479	1.96236	1.66538e-30	VWA1	protein_coding	5065
ENSG00000117318	2246.64	1.96196	2.90879e-28	ID3	protein_coding	1496
ENSG00000091317	4317.32	1.96173	1.49099e-39	CMTM6	protein_coding	3857
ENSG00000088986	5898.89	1.95987	1.61885e-22	DYNLL1	protein_coding	2931
ENSG00000277969	66.1656	1.95981	1.94983e-11		lncRNA	2296
ENSG00000187193	509.481	1.9598	2.54248e-22	MT1X	protein_coding	1727
ENSG00000215717	1072.34	1.95929	7.40851e-59	TMEM167B	protein_coding	3613
ENSG00000179010	11356.1	1.95906	2.20348e-26	MRFAP1	protein_coding	2655
ENSG00000165272	117.467	1.95832	7.23805e-18	AQP3	protein_coding	2911
ENSG00000259330	1127.76	1.95809	1.23079e-65	INAFM2	protein_coding	3024
ENSG00000275719	67.9578	1.95805	2.31517e-09		lncRNA	1229
ENSG00000167283	5316.96	1.95754	1.11683e-42	ATP5MG	protein_coding	2926
ENSG00000168701	1239.86	1.95722	6.48929e-24	TMEM208	protein_coding	1787
ENSG00000163597	14851.3	1.95696	2.59408e-74	SNHG16	lncRNA	5364
ENSG00000132768	4220.8	1.95626	1.52474e-15	DPH2	protein_coding	2930
ENSG00000130222	1335.37	1.95422	5.8288e-51	GADD45G	protein_coding	1323
ENSG00000057757	3278.6	1.95363	1.02972e-33	PITHD1	protein_coding	2173
ENSG00000115307	6931.39	1.95276	1.24724e-32	AUP1	protein_coding	2455
ENSG00000234664	198.048	1.95228	2.16282e-26	HMGN2P5	processed_pseudogene	273
ENSG00000133935	1133.04	1.95082	6.29249e-27	ERG28	protein_coding	2320
ENSG00000242697	160.942	1.9505	5.61077e-19	RPL5P12	processed_pseudogene	851
ENSG00000273149	127.415	1.95035	5.15776e-13		lncRNA	588
ENSG00000204103	2617.61	1.94983	7.6336e-23	MAFB	protein_coding	3389
ENSG00000124172	6250.38	1.94975	1.30545e-50	ATP5F1E	protein_coding	5081
ENSG00000205927	134.354	1.94926	5.41004e-14	OLIG2	protein_coding	3262
ENSG00000174444	87207.1	1.94914	8.08497e-63	RPL4	protein_coding	5609
ENSG00000178952	15191.9	1.94829	4.46918e-69	TUFM	protein_coding	2211
ENSG00000241468	5799.83	1.94818	1.22889e-46	ATP5MF	protein_coding	2130
ENSG00000103260	218.494	1.94713	2.13225e-22	METRN	protein_coding	3689
ENSG00000179918	3110.54	1.94707	4.154e-33	SEPHS2	protein_coding	2244
ENSG00000228502	209.014	1.9467	2.24552e-13	EEF1A1P11	processed_pseudogene	1389
ENSG00000181924	3375.11	1.94651	1.0912e-33	COA4	protein_coding	2159
ENSG00000175573	422.979	1.94554	2.53762e-33	C11orf68	protein_coding	1704
ENSG00000188010	537.73	1.94535	6.34063e-41	MORN2	protein_coding	1364
ENSG00000138073	3344.6	1.94535	3.12136e-27	PREB	protein_coding	3212
ENSG00000177370	2687.84	1.94531	3.34415e-26	TIMM22	protein_coding	3182
ENSG00000182180	5673.8	1.94422	4.49022e-66	MRPS16	protein_coding	2794
ENSG00000169689	2227.74	1.94378	4.68084e-29	CENPX	protein_coding	1531
ENSG00000105048	1003.41	1.94371	3.19355e-61	TNNT1	protein_coding	2119
ENSG00000104825	1190.81	1.94312	1.80604e-25	NFKBIB	protein_coding	2324
ENSG00000175701	234.848	1.94259	4.73096e-28	MTLN	protein_coding	2051
ENSG00000005513	195.729	1.94258	4.27983e-26	SOX8	protein_coding	4470
ENSG00000214253	3436.38	1.94233	5.23864e-63	FIS1	protein_coding	1791
ENSG00000173349	689.764	1.94196	4.66965e-26	SFT2D3	protein_coding	3746
ENSG00000154518	8618.44	1.94165	1.3656e-33	ATP5MC3	protein_coding	6780
ENSG00000166165	36111	1.94105	8.27528e-67	CKB	protein_coding	2383
ENSG00000168936	2579.9	1.94096	2.4915e-28	TMEM129	protein_coding	3442
ENSG00000196544	444.128	1.94048	6.66617e-47	BORCS6	protein_coding	1836
ENSG00000158850	2594.53	1.93998	7.2421e-36	B4GALT3	protein_coding	3890
ENSG00000253719	7240.82	1.93969	1.79632e-88	ATXN7L3B	protein_coding	7596
ENSG00000140406	1345.49	1.939	3.35431e-57	TLNRD1	protein_coding	4866
ENSG00000154146	359.412	1.93881	3.06696e-40	NRGN	protein_coding	1213
ENSG00000070404	191.4	1.93864	1.44757e-23	FSTL3	protein_coding	3033
ENSG00000071082	31807.4	1.93839	2.35812e-59	RPL31	protein_coding	5277
ENSG00000173915	4663.65	1.93768	1.13917e-37	ATP5MK	protein_coding	924
ENSG00000245848	752.368	1.93759	1.67824e-51	CEBPA	protein_coding	2601
ENSG00000214022	3130.58	1.9373	1.13033e-40	REPIN1	protein_coding	4649
ENSG00000105520	695.067	1.93723	4.24769e-46	PLPPR2	protein_coding	3273
ENSG00000258056	191.769	1.93583	2.91097e-26		lncRNA	1443
ENSG00000147604	29209.9	1.93556	7.65629e-63	RPL7	protein_coding	2700
ENSG00000224870	1399.6	1.93542	6.14053e-46	MRPL20-AS1	lncRNA	2527
ENSG00000189060	1475.08	1.9353	9.4915e-25	H1-0	protein_coding	2344
ENSG00000144713	39605.1	1.93486	7.84433e-55	RPL32	protein_coding	3714
ENSG00000261189	162.412	1.93404	1.34766e-20		lncRNA	888
ENSG00000178896	910.858	1.93369	8.4284e-30	EXOSC4	protein_coding	1386
ENSG00000109390	2216.34	1.93367	2.07943e-35	NDUFC1	protein_coding	1941
ENSG00000147400	1123.63	1.93218	2.65861e-26	CETN2	protein_coding	1887
ENSG00000144567	2469.43	1.93204	1.96733e-61	RETREG2	protein_coding	5675
ENSG00000225733	4458.59	1.93171	4.2252e-84	FGD5-AS1	lncRNA	5162
ENSG00000114942	17123.6	1.93073	3.67057e-53	EEF1B2	protein_coding	1915
ENSG00000254999	3697.76	1.9295	1.35763e-38	BRK1	protein_coding	1150
ENSG00000179262	5854.63	1.92922	2.10295e-97	RAD23A	protein_coding	2547
ENSG00000272398	52.2532	1.92883	1.35426e-09	CD24	protein_coding	3096
ENSG00000161671	4476.19	1.92825	3.98309e-74	EMC10	protein_coding	10749
ENSG00000108828	5760.87	1.92816	1.55835e-80	VAT1	protein_coding	3466
ENSG00000089157	49795.4	1.92813	3.15128e-51	RPLP0	protein_coding	3988
ENSG00000129562	3671.31	1.92735	6.91308e-28	DAD1	protein_coding	761
ENSG00000179627	246.662	1.92723	6.78799e-33	ZBTB42	protein_coding	3717
ENSG00000144579	3005.74	1.92712	2.13667e-53	CTDSP1	protein_coding	4727
ENSG00000102317	11993.6	1.92632	1.54339e-46	RBM3	protein_coding	5827
ENSG00000084090	18546.9	1.92604	1.87272e-28	STARD7	protein_coding	4414
ENSG00000182544	925.938	1.92568	8.77008e-16	MFSD5	protein_coding	2583
SNORA104	127.137	1.9256	2.38978e-19	NA	snoRNA	139
ENSG00000125457	554.006	1.92529	3.33797e-24	MIF4GD	protein_coding	2766
ENSG00000145022	687.031	1.92506	1.92186e-31	TCTA	protein_coding	2747
ENSG00000006015	1147.82	1.92471	5.03539e-46	REX1BD	protein_coding	3370
ENSG00000279605	75.8447	1.92437	1.70165e-11		TEC	4947
ENSG00000229833	830.234	1.92417	6.62163e-37	PET100	protein_coding	2164
ENSG00000143774	4302.09	1.92333	1.19415e-65	GUK1	protein_coding	4725
ENSG00000124562	5524.49	1.92301	1.01006e-35	SNRPC	protein_coding	1241
ENSG00000174109	576.181	1.92283	3.72904e-24	C16orf91	protein_coding	1005
ENSG00000100138	8959.57	1.92202	2.82872e-30	SNU13	protein_coding	2927
ENSG00000131153	4492.88	1.92191	1.1619e-52	GINS2	protein_coding	3219
ENSG00000174574	7212.37	1.92169	4.16505e-36	AKIRIN1	protein_coding	2688
ENSG00000101255	944.672	1.92163	1.416e-22	TRIB3	protein_coding	3030
ENSG00000180879	3514.97	1.92125	5.44413e-50	SSR4	protein_coding	4564
ENSG00000165898	756.604	1.92104	4.95885e-31	ISCA2	protein_coding	3025
ENSG00000183684	7762.74	1.92104	2.69483e-25	ALYREF	protein_coding	1583
ENSG00000136888	6554.63	1.92072	1.655e-48	ATP6V1G1	protein_coding	1788
ENSG00000160606	521.03	1.92058	8.12819e-32	TLCD1	protein_coding	1336
ENSG00000229637	103.793	1.92	1.33222e-13	PRAC2	protein_coding	640
ENSG00000005075	1143.31	1.91967	4.66226e-51	POLR2J	protein_coding	1355
ENSG00000198355	3548.58	1.91948	1.28211e-94	PIM3	protein_coding	2198
ENSG00000182759	320.758	1.91804	5.5758e-31	MAFA	protein_coding	2826
ENSG00000272831	159.693	1.91774	4.82132e-18		lncRNA	557
ENSG00000160131	7914.35	1.9174	2.90594e-28	VMA21	protein_coding	5109
ENSG00000143878	16890.8	1.9172	7.73106e-78	RHOB	protein_coding	2367
ENSG00000162704	4855.35	1.91705	1.57667e-37	ARPC5	protein_coding	10650
ENSG00000145592	27334.5	1.91693	6.35581e-45	RPL37	protein_coding	8040
ENSG00000129559	4813.41	1.91679	9.40374e-38	NEDD8	protein_coding	3787
ENSG00000173404	60.49	1.91658	7.63702e-08	INSM1	protein_coding	2846
ENSG00000049245	3514.97	1.91635	4.80014e-40	VAMP3	protein_coding	2733
ENSG00000165879	248.573	1.91597	4.85065e-29	FRAT1	protein_coding	2645
ENSG00000092010	873.173	1.91593	1.42229e-54	PSME1	protein_coding	1776
ENSG00000104679	2294.46	1.91591	1.2576e-44	R3HCC1	protein_coding	2630
ENSG00000184160	690.719	1.91569	8.87805e-36	ADRA2C	protein_coding	2179
ENSG00000226137	192.086	1.91527	2.29099e-27	BAIAP2-DT	lncRNA	4773
ENSG00000272841	396.815	1.91516	8.13102e-44	MAP3K4-AS1	lncRNA	2025
ENSG00000125657	321.922	1.91371	2.03374e-29	TNFSF9	protein_coding	1634
ENSG00000114503	4094.16	1.91364	1.18339e-28	NCBP2	protein_coding	5111
ENSG00000213654	92.4003	1.9128	1.40754e-11	GPSM3	protein_coding	1833
ENSG00000181061	4695.3	1.91219	3.29494e-34	HIGD1A	protein_coding	1675
ENSG00000165283	5749.9	1.91203	1.82946e-42	STOML2	protein_coding	1806
ENSG00000269604	64.5503	1.91102	2.6266e-07		lncRNA	3572
ENSG00000167645	1728.75	1.91055	1.3414e-57	YIF1B	protein_coding	4723
ENSG00000152669	104.39	1.91043	5.67009e-16	CCNO	protein_coding	1737
ENSG00000071994	8494.44	1.9092	7.03392e-35	PDCD2	protein_coding	6476
ENSG00000131143	9786.65	1.90834	5.44527e-64	COX4I1	protein_coding	4816
ENSG00000100908	712.86	1.9082	1.86829e-55	EMC9	protein_coding	1591
ENSG00000153130	2527.26	1.90815	4.55663e-39	SCOC	protein_coding	6294
ENSG00000107140	358.393	1.90814	9.52206e-31	TESK1	protein_coding	3341
ENSG00000179859	295.275	1.9081	3.46389e-30	RNF227	protein_coding	2953
ENSG00000100348	2196.48	1.90759	5.93161e-61	TXN2	protein_coding	1650
ENSG00000095906	3169.97	1.90755	2.44821e-83	NUBP2	protein_coding	4947
ENSG00000132603	2457.45	1.90742	1.72356e-22	NIP7	protein_coding	4744
ENSG00000174307	692.821	1.90711	9.83185e-46	PHLDA3	protein_coding	3243
ENSG00000132432	1912.21	1.90701	6.81103e-31	SEC61G	protein_coding	1842
ENSG00000175879	189.124	1.90634	4.75804e-27	HOXD8	protein_coding	2629
ENSG00000214114	1598	1.90429	2.09125e-26	MYCBP	protein_coding	2773
ENSG00000110025	704.716	1.903	2.63397e-52	SNX15	protein_coding	4884
ENSG00000161920	757.085	1.9029	5.48691e-36	MED11	protein_coding	1475
ENSG00000148803	817.287	1.90241	8.62862e-60	FUOM	protein_coding	1270
ENSG00000212747	588.731	1.90142	5.27794e-35	RTL8B	protein_coding	2030
ENSG00000254531	75.5472	1.9011	2.45219e-10	FLJ20021	lncRNA	790
ENSG00000099849	439.493	1.90088	2.36905e-33	RASSF7	protein_coding	2514
ENSG00000141552	1637.4	1.9004	1.45379e-49	ANAPC11	protein_coding	4027
ENSG00000099901	12953.9	1.90012	4.08092e-41	RANBP1	protein_coding	4620
ENSG00000106355	2925.03	1.89976	2.61069e-31	LSM5	protein_coding	4695
ENSG00000159069	6439.63	1.89927	1.20332e-45	FBXW5	protein_coding	3294
ENSG00000158526	2336.66	1.89918	1.12781e-27	TSR2	protein_coding	4076
ENSG00000184162	746.947	1.89889	2.72208e-17	NR2C2AP	protein_coding	1791
ENSG00000125816	187.437	1.89859	6.82732e-24	NKX2-4	protein_coding	1738
ENSG00000109084	3566.98	1.89816	3.69492e-46	TMEM97	protein_coding	2929
ENSG00000189159	7440.29	1.89802	8.52116e-24	JPT1	protein_coding	3406
ENSG00000110717	5056.39	1.89798	5.93102e-52	NDUFS8	protein_coding	4523
ENSG00000174851	2497.93	1.89682	1.58484e-83	YIF1A	protein_coding	2345
ENSG00000108523	3641.38	1.89653	2.47666e-35	RNF167	protein_coding	2744
ENSG00000111843	2029.51	1.89603	4.52979e-57	TMEM14C	protein_coding	1321
ENSG00000139405	1747.11	1.89574	1.11091e-23	RITA1	protein_coding	2309
ENSG00000179922	172.346	1.894	1.03294e-23	ZNF784	protein_coding	2024
ENSG00000134809	1246.88	1.89378	3.73176e-24	TIMM10	protein_coding	776
ENSG00000105518	1162.63	1.89241	6.59511e-33	TMEM205	protein_coding	1606
ENSG00000173786	2995.49	1.89237	4.33333e-60	CNP	protein_coding	7413
ENSG00000140307	1175.22	1.89159	1.69957e-20	GTF2A2	protein_coding	3204
ENSG00000132481	215.601	1.8902	8.5517e-26	TRIM47	protein_coding	3145
ENSG00000203778	1188.53	1.88972	3.91532e-53	FAM229B	protein_coding	2551
ENSG00000182459	129.012	1.88941	7.71905e-18	TEX19	protein_coding	1935
ENSG00000103152	1224.01	1.88894	5.05039e-43	MPG	protein_coding	1497
ENSG00000166275	951.478	1.88892	1.71845e-48	BORCS7	protein_coding	2672
ENSG00000221869	69.8056	1.88851	6.22037e-12	CEBPD	protein_coding	1252
ENSG00000175536	277.596	1.88829	1.99485e-26	LIPT2	protein_coding	2371
ENSG00000265254	95.5359	1.88827	1.2834e-08		lncRNA	493
ENSG00000055070	8889.52	1.88772	1.8085e-44	SZRD1	protein_coding	4742
ENSG00000146670	4197.51	1.88739	2.70153e-27	CDCA5	protein_coding	3901
ENSG00000112238	678.582	1.88716	7.91185e-42	PRDM13	protein_coding	3232
ENSG00000129255	2530.17	1.88687	4.58613e-24	MPDU1	protein_coding	3290
ENSG00000247315	1306.32	1.88651	3.36231e-53	ZCCHC3	protein_coding	2752
ENSG00000133134	347.858	1.88621	2.44951e-32	BEX2	protein_coding	1176
ENSG00000181817	1007.66	1.88585	2.47212e-34	LSM10	protein_coding	1506
ENSG00000198324	558.012	1.88508	4.49835e-41	PHETA1	protein_coding	3361
ENSG00000005073	1243.71	1.88498	1.04002e-22	HOXA11	protein_coding	2669
ENSG00000172216	734.376	1.88453	2.21889e-17	CEBPB	protein_coding	1839
ENSG00000135390	11582.8	1.88403	9.73139e-57	ATP5MC2	protein_coding	3904
ENSG00000087088	3070.62	1.88393	5.91357e-36	BAX	protein_coding	2587
ENSG00000179933	1910.21	1.88336	4.06696e-32	C14orf119	protein_coding	2930
ENSG00000145741	19579	1.88327	3.80078e-44	BTF3	protein_coding	2467
ENSG00000265688	110.595	1.88221	5.88202e-17	MAFG-DT	lncRNA	1895
ENSG00000090238	370.6	1.88209	4.06085e-17	YPEL3	protein_coding	3181
ENSG00000085644	541.501	1.88102	2.61584e-38	ZNF213	protein_coding	6442
ENSG00000204237	874.996	1.87974	1.4443e-22	OXLD1	protein_coding	1600
ENSG00000071889	1112.98	1.87967	4.69145e-44	FAM3A	protein_coding	5098
ENSG00000110011	212.165	1.87966	3.69402e-20	DNAJC4	protein_coding	2807
ENSG00000171425	1377.37	1.879	2.79251e-51	ZNF581	protein_coding	1635
ENSG00000177685	312.908	1.87855	7.44396e-36	CRACR2B	protein_coding	4224
ENSG00000225973	217.95	1.87818	1.09092e-25	PIGBOS1	protein_coding	982
ENSG00000174951	303.144	1.87812	6.28485e-09	FUT1	protein_coding	4343
ENSG00000160113	3423.29	1.87728	2.52705e-79	NR2F6	protein_coding	2676
ENSG00000165802	14151.2	1.87675	3.62481e-91	NSMF	protein_coding	4915
ENSG00000116685	2729.5	1.87663	4.20211e-45	KIAA2013	protein_coding	3281
ENSG00000213741	13840.2	1.87614	6.82793e-64	RPS29	protein_coding	9840
ENSG00000126458	65.0496	1.87601	8.40057e-08	RRAS	protein_coding	1102
ENSG00000118231	120.962	1.87581	1.72165e-17	CRYGD	protein_coding	642
ENSG00000148291	2105.4	1.87563	1.81539e-41	SURF2	protein_coding	999
ENSG00000169972	2270.81	1.87441	5.00916e-50	PUSL1	protein_coding	2459
ENSG00000187486	484.65	1.87367	3.97483e-38	KCNJ11	protein_coding	3204
ENSG00000100836	6319.47	1.87346	1.01189e-37	PABPN1	protein_coding	3876
ENSG00000265681	21474.3	1.87314	4.00362e-41	RPL17	protein_coding	2466
ENSG00000198944	524.483	1.87219	8.49141e-43	SOWAHA	protein_coding	3485
ENSG00000167671	2767.43	1.87081	1.41674e-60	UBXN6	protein_coding	5247
ENSG00000110651	9463.51	1.8708	6.11457e-57	CD81	protein_coding	7356
ENSG00000160213	2885.74	1.87069	3.21858e-26	CSTB	protein_coding	3808
ENSG00000240990	246.28	1.87069	6.57316e-29	HOXA11-AS	lncRNA	3128
ENSG00000154813	1559.83	1.87045	1.39312e-22	DPH3	protein_coding	4476
ENSG00000276131	65.3037	1.87022	1.9033e-11		lncRNA	655
ENSG00000204310	3135.49	1.86934	2.93127e-63	AGPAT1	protein_coding	3593
ENSG00000162545	108.18	1.86849	3.13132e-14	CAMK2N1	protein_coding	2605
ENSG00000178988	2789.53	1.86795	2.43424e-29	MRFAP1L1	protein_coding	2165
ENSG00000117632	8484.77	1.86756	6.24707e-55	STMN1	protein_coding	6247
ENSG00000185475	1160.7	1.86649	4.01177e-55	TMEM179B	protein_coding	1504
ENSG00000118640	361.656	1.86608	2.01299e-25	VAMP8	protein_coding	895
ENSG00000196368	1763.14	1.86595	9.24446e-29	NUDT11	protein_coding	2381
ENSG00000251493	607.892	1.86555	2.99674e-41	FOXD1	protein_coding	2863
ENSG00000214455	259.637	1.86506	1.23321e-31	RCN1P2	processed_pseudogene	915
ENSG00000171421	1555.46	1.86494	1.01456e-26	MRPL36	protein_coding	1395
ENSG00000255198	206.406	1.86471	1.38051e-24	SNHG9	lncRNA	551
ENSG00000203883	54.0965	1.8644	1.11938e-09	SOX18	protein_coding	1862
ENSG00000115758	15713.5	1.86435	1.00969e-30	ODC1	protein_coding	2791
ENSG00000142507	4671.15	1.86412	1.683e-32	PSMB6	protein_coding	1447
ENSG00000118508	1340.02	1.86367	1.44778e-65	RAB32	protein_coding	1065
ENSG00000184281	1450.22	1.86325	6.20396e-33	TSSC4	protein_coding	2659
ENSG00000169105	730.481	1.86282	1.52335e-47	CHST14	protein_coding	2175
ENSG00000238243	105.667	1.86191	1.60966e-11	OR2W3	protein_coding	945
ENSG00000108179	9757.02	1.86144	4.53038e-30	PPIF	protein_coding	2671
ENSG00000090266	2404.21	1.86023	2.39832e-27	NDUFB2	protein_coding	4447
ENSG00000280114	170.134	1.86012	1.14327e-14		unprocessed_pseudogene	1351
ENSG00000173917	280.423	1.86011	1.20495e-30	HOXB2	protein_coding	2336
ENSG00000160888	1567.96	1.86002	8.61952e-54	IER2	protein_coding	3079
ENSG00000125520	1346.62	1.85981	4.41702e-62	SLC2A4RG	protein_coding	2874
ENSG00000235453	111.424	1.8587	5.26196e-17	SMIM27	protein_coding	3827
ENSG00000108861	4674.36	1.85751	3.63498e-76	DUSP3	protein_coding	4997
ENSG00000165512	1051.39	1.85725	1.70825e-39	ZNF22	protein_coding	2103
ENSG00000257704	93.9734	1.8566	2.53616e-08	INAFM1	protein_coding	839
ENSG00000106245	2250.99	1.85572	3.86631e-47	BUD31	protein_coding	2374
ENSG00000169021	3007	1.85553	3.23043e-30	UQCRFS1	protein_coding	3086
ENSG00000122824	699.108	1.85541	4.42427e-36	NUDT10	protein_coding	2062
ENSG00000166823	98.6256	1.85491	1.675e-09	MESP1	protein_coding	2369
ENSG00000186193	5838.05	1.85484	1.02158e-34	SAPCD2	protein_coding	3814
ENSG00000204209	4339.02	1.85442	1.17746e-30	DAXX	protein_coding	3084
ENSG00000156853	3305.33	1.85417	1.58541e-41	ZNF689	protein_coding	4162
ENSG00000053372	5025.71	1.85367	1.5562e-17	MRTO4	protein_coding	2556
ENSG00000187601	66.1217	1.85353	2.46742e-11	MAGEH1	protein_coding	1440
ENSG00000146054	232.94	1.85332	1.70632e-24	TRIM7	protein_coding	7338
ENSG00000100097	130.197	1.85245	3.74136e-13	LGALS1	protein_coding	1067
ENSG00000183283	4905	1.85209	1.91531e-24	DAZAP2	protein_coding	5299
ENSG00000175416	2610.09	1.85186	1.16463e-52	CLTB	protein_coding	2039
ENSG00000160753	2039.73	1.85181	3.53906e-49	RUSC1	protein_coding	5429
ENSG00000168569	1131.18	1.85151	2.69367e-33	TMEM223	protein_coding	2265
ENSG00000147164	3977.34	1.85144	3.82242e-40	SNX12	protein_coding	2595
ENSG00000257698	341.162	1.85028	3.91617e-37	GIHCG	lncRNA	4058
ENSG00000236449	361.079	1.84941	5.19416e-22		lncRNA	6037
ENSG00000126767	2175.12	1.84937	1.6371e-32	ELK1	protein_coding	3398
ENSG00000126756	2047.33	1.84882	1.8875e-44	UXT	protein_coding	1264
ENSG00000184481	807.746	1.84846	3.03653e-55	FOXO4	protein_coding	3790
ENSG00000198034	133854	1.84751	2.82974e-56	RPS4X	protein_coding	2930
ENSG00000143222	2799.16	1.84727	4.07825e-30	UFC1	protein_coding	2100
ENSG00000102030	8130.13	1.8468	6.28021e-39	NAA10	protein_coding	4616
ENSG00000196449	2689.58	1.8466	1.95535e-18	YRDC	protein_coding	1848
ENSG00000172366	1267.64	1.84657	9.64602e-39	MCRIP2	protein_coding	5019
ENSG00000172465	386.148	1.84565	9.38022e-34	TCEAL1	protein_coding	1601
ENSG00000109475	16550.2	1.84561	1.2486e-50	RPL34	protein_coding	3393
ENSG00000091592	124.272	1.84549	4.83372e-15	NLRP1	protein_coding	11682
ENSG00000110104	3219.25	1.84476	4.31975e-05	CCDC86	protein_coding	3342
ENSG00000140365	4238.92	1.84454	5.42167e-58	COMMD4	protein_coding	6650
ENSG00000206053	9525.12	1.84418	3.41477e-29	JPT2	protein_coding	4768
ENSG00000130717	3449.71	1.84382	2.61674e-83	UCK1	protein_coding	2684
ENSG00000178449	1199.64	1.84322	2.70809e-47	COX14	protein_coding	970
ENSG00000116863	1841.11	1.84229	1.00597e-42	ADPRS	protein_coding	1651
ENSG00000221990	208.785	1.84167	2.59677e-17	EXOC3-AS1	lncRNA	1663
ENSG00000171169	499.614	1.83839	1.54526e-37	NAIF1	protein_coding	3620
ENSG00000142634	1862.63	1.83822	3.34124e-29	EFHD2	protein_coding	2534
ENSG00000272767	63.86	1.83814	2.02955e-09	JMJD1C-AS1	lncRNA	1335
ENSG00000288062	142.837	1.83748	8.91363e-14		lncRNA	2920
ENSG00000146007	3139.46	1.83731	1.12264e-22	ZMAT2	protein_coding	1709
ENSG00000122140	8024.88	1.83731	5.09165e-34	MRPS2	protein_coding	2464
ENSG00000131165	3930.58	1.83723	1.15929e-42	CHMP1A	protein_coding	3080
ENSG00000169446	3148.74	1.83691	3.91067e-29	MMGT1	protein_coding	3738
ENSG00000102409	1644.64	1.83612	1.49405e-53	BEX4	protein_coding	1312
ENSG00000122034	2747.41	1.83602	1.1983e-61	GTF3A	protein_coding	2926
ENSG00000128581	694.443	1.83576	2.4717e-54	IFT22	protein_coding	6585
ENSG00000030110	1163.61	1.83424	1.46723e-24	BAK1	protein_coding	2212
ENSG00000267534	721.62	1.83372	1.5185e-52	S1PR2	protein_coding	3643
ENSG00000236104	542.323	1.83349	2.31778e-35	ZBTB22	protein_coding	2737
ENSG00000165175	2481.54	1.83317	2.50112e-74	MID1IP1	protein_coding	3790
ENSG00000105971	780.656	1.83271	5.12086e-47	CAV2	protein_coding	6578
ENSG00000064995	2315.4	1.83257	9.59373e-30	TAF11	protein_coding	1989
ENSG00000224287	250.943	1.83194	9.65482e-26	MSL3P1	transcribed_processed_pseudogene	2278
ENSG00000116237	9066.29	1.83163	3.71423e-51	ICMT	protein_coding	4910
ENSG00000142089	219.15	1.83152	2.37722e-22	IFITM3	protein_coding	1151
ENSG00000125648	2801.41	1.83126	3.51165e-76	SLC25A23	protein_coding	4881
ENSG00000254682	339.584	1.83122	1.24484e-35		lncRNA	680
ENSG00000070087	5865.39	1.83112	1.68842e-37	PFN2	protein_coding	3709
ENSG00000158156	538.221	1.83088	5.79635e-32	XKR8	protein_coding	2229
ENSG00000235173	1027.56	1.82997	9.29695e-37	HGH1	protein_coding	2817
ENSG00000185909	361.48	1.82955	2.53762e-33	KLHDC8B	protein_coding	2171
ENSG00000267493	112.587	1.82779	1.35656e-07	CIRBP-AS1	lncRNA	1356
ENSG00000247077	7515.53	1.82707	7.28046e-42	PGAM5	protein_coding	3952
ENSG00000100897	2582.71	1.82654	1.18131e-56	DCAF11	protein_coding	6350
ENSG00000178741	5398.32	1.82637	6.799e-40	COX5A	protein_coding	1326
ENSG00000174165	1071.05	1.82629	5.26343e-27	ZDHHC24	protein_coding	6535
ENSG00000204315	421.723	1.82614	4.0464e-31	FKBPL	protein_coding	1342
ENSG00000179091	4334.24	1.82595	3.46205e-75	CYC1	protein_coding	1963
ENSG00000214999	98.3375	1.82561	3.34547e-14		lncRNA	1804
ENSG00000168505	133.129	1.82559	8.90978e-15	GBX2	protein_coding	2332
ENSG00000108106	4319.44	1.82464	4.34593e-57	UBE2S	protein_coding	2799
ENSG00000117280	896.984	1.82356	1.17938e-18	RAB29	protein_coding	3904
ENSG00000106803	2150.09	1.82288	4.27781e-20	SEC61B	protein_coding	1209
ENSG00000126247	3757.67	1.82233	3.36908e-68	CAPNS1	protein_coding	3100
ENSG00000092330	801.947	1.8223	5.69077e-29	TINF2	protein_coding	2712
ENSG00000205352	1924.14	1.82217	2.70276e-21	PRR13	protein_coding	2824
ENSG00000185340	124.221	1.82167	1.28474e-16	GAS2L1	protein_coding	4481
ENSG00000105341	1446.96	1.82141	6.1284e-33	DMAC2	protein_coding	4381
ENSG00000160233	524.555	1.82073	1.54835e-35	LRRC3	protein_coding	5845
ENSG00000119655	1328.6	1.81914	2.53391e-58	NPC2	protein_coding	2584
ENSG00000076604	3986.42	1.81846	1.03417e-57	TRAF4	protein_coding	4573
ENSG00000178343	171.08	1.81783	1.20055e-23	SHISA3	protein_coding	2322
ENSG00000115649	1026.58	1.81769	4.27935e-55	CNPPD1	protein_coding	2719
ENSG00000178919	102.775	1.8172	9.23737e-11	FOXE1	protein_coding	3492
ENSG00000204435	5057.76	1.81704	1.3441e-46	CSNK2B	protein_coding	2917
ENSG00000242485	4063.89	1.81407	7.66477e-25	MRPL20	protein_coding	2767
ENSG00000103507	2856.13	1.81388	3.60988e-73	BCKDK	protein_coding	3873
ENSG00000197766	288.841	1.81273	5.54408e-17	CFD	protein_coding	1212
ENSG00000156508	169602	1.81263	3.65558e-23	EEF1A1	protein_coding	5474
ENSG00000165169	789.632	1.81187	2.55124e-50	DYNLT3	protein_coding	3120
ENSG00000263465	2049.62	1.81024	2.10193e-23	SRSF8	protein_coding	4028
ENSG00000126878	5547.63	1.81021	3.46651e-60	AIF1L	protein_coding	5299
ENSG00000148248	16536.6	1.81002	7.25777e-29	SURF4	protein_coding	3445
ENSG00000127884	5786.21	1.80959	6.39263e-46	ECHS1	protein_coding	1277
ENSG00000237976	54.0924	1.80848	5.33037e-08	RFX5-AS1	lncRNA	618
ENSG00000165474	77.5224	1.8076	2.6901e-11	GJB2	protein_coding	2474
ENSG00000122203	4148.86	1.80754	1.26763e-74	KIAA1191	protein_coding	3811
ENSG00000167034	73.5375	1.80748	8.35118e-10	NKX3-1	protein_coding	3278
ENSG00000250722	1587.22	1.80717	2.75658e-52	SELENOP	protein_coding	5502
ENSG00000234518	110.972	1.80707	1.45066e-14	PTGES3P1	processed_pseudogene	483
ENSG00000246089	226.346	1.80687	6.64872e-25		lncRNA	2934
ENSG00000173267	65.4974	1.80669	0.000163889	SNCG	protein_coding	1264
ENSG00000133112	19540.8	1.80664	1.18766e-50	TPT1	protein_coding	7183
ENSG00000135245	713.205	1.80647	3.12151e-46	HILPDA	protein_coding	2070
ENSG00000135916	3212.04	1.80551	1.31765e-41	ITM2C	protein_coding	2569
ENSG00000134590	1280.86	1.80399	3.01183e-43	RTL8C	protein_coding	1192
ENSG00000100221	3198	1.80382	1.06453e-85	JOSD1	protein_coding	4326
ENSG00000175906	261.136	1.80345	2.38246e-29	ARL4D	protein_coding	1578
ENSG00000135392	3169.03	1.80343	1.76635e-40	DNAJC14	protein_coding	4192
ENSG00000071462	3433.78	1.8031	5.21667e-36	BUD23	protein_coding	7943
ENSG00000127837	8468.74	1.80261	1.2316e-41	AAMP	protein_coding	3140
ENSG00000136240	8347.97	1.80184	8.32734e-26	KDELR2	protein_coding	3930
ENSG00000100632	7717.04	1.8008	1.41126e-35	ERH	protein_coding	1113
ENSG00000108439	3099.86	1.80067	1.82088e-70	PNPO	protein_coding	5226
ENSG00000234608	975.672	1.80048	6.11266e-51	MAPKAPK5-AS1	lncRNA	3139
ENSG00000143319	5552.07	1.80041	1.84371e-20	ISG20L2	protein_coding	5229
ENSG00000213281	7898.56	1.79961	6.3566e-22	NRAS	protein_coding	4326
ENSG00000113328	8802.19	1.7992	9.65622e-62	CCNG1	protein_coding	3096
ENSG00000131871	2176.85	1.79888	3.76451e-29	SELENOS	protein_coding	3758
ENSG00000135452	759.266	1.79865	2.19523e-38	TSPAN31	protein_coding	5251
ENSG00000126903	356.243	1.79862	4.76325e-34	SLC10A3	protein_coding	2247
ENSG00000269968	261.69	1.79806	1.31805e-26		lncRNA	422
ENSG00000189114	460.634	1.79749	6.30384e-39	BLOC1S3	protein_coding	3376
ENSG00000131475	3766.88	1.79736	4.80928e-42	VPS25	protein_coding	2391
ENSG00000132286	1791.43	1.79718	5.74876e-28	TIMM10B	protein_coding	2989
ENSG00000113552	2354.98	1.79614	1.30466e-25	GNPDA1	protein_coding	3959
ENSG00000173812	12999.5	1.79591	4.60734e-76	EIF1	protein_coding	3623
ENSG00000173653	862.216	1.79543	1.29717e-22	RCE1	protein_coding	3001
ENSG00000130770	3271.7	1.79516	1.45106e-57	ATP5IF1	protein_coding	2225
ENSG00000167513	4198.55	1.7951	9.61325e-38	CDT1	protein_coding	2760
ENSG00000187416	731.865	1.79471	2.42641e-38	LHFPL3	protein_coding	1856
ENSG00000162735	4282.32	1.79444	2.37204e-62	PEX19	protein_coding	4461
ENSG00000111412	3435.27	1.79428	7.24973e-28	SPRING1	protein_coding	8678
ENSG00000125170	534.468	1.79343	2.2671e-42	DOK4	protein_coding	4786
ENSG00000172270	21187.2	1.79283	8.73196e-68	BSG	protein_coding	3790
ENSG00000135926	365.007	1.79272	2.55776e-19	TMBIM1	protein_coding	5093
ENSG00000070756	37191.3	1.7927	3.21723e-52	PABPC1	protein_coding	4147
ENSG00000100219	3629.79	1.79253	1.38392e-49	XBP1	protein_coding	3028
ENSG00000161203	13254.3	1.79244	1.57158e-53	AP2M1	protein_coding	4756
ENSG00000198858	1603.85	1.79217	1.3681e-61	R3HDM4	protein_coding	2957
ENSG00000138085	2355.32	1.79217	6.77344e-76	ATRAID	protein_coding	2019
ENSG00000123131	8408.77	1.7919	1.32743e-29	PRDX4	protein_coding	1855
ENSG00000121089	59.2384	1.79188	7.06118e-10	NACA3P	processed_pseudogene	648
ENSG00000149925	41948.1	1.79174	2.74103e-41	ALDOA	protein_coding	5579
ENSG00000204592	1529.88	1.79158	1.01435e-67	HLA-E	protein_coding	2922
ENSG00000143590	437.305	1.79141	7.97806e-32	EFNA3	protein_coding	1944
ENSG00000273314	101.924	1.7911	5.64627e-12		lncRNA	2198
ENSG00000248275	478.065	1.79068	1.35377e-35	TRIM52-AS1	lncRNA	1676
ENSG00000147684	5661.52	1.79063	4.88532e-48	NDUFB9	protein_coding	4106
ENSG00000053501	534.395	1.78893	7.97034e-42	USE1	protein_coding	2431
ENSG00000230798	112.361	1.78869	1.62673e-13	FOXD3-AS1	lncRNA	1208
ENSG00000175390	6219.01	1.78691	1.88378e-51	EIF3F	protein_coding	9431
ENSG00000241343	19556.1	1.78657	1.54073e-43	RPL36A	protein_coding	3965
ENSG00000122406	55427.1	1.78628	3.95299e-48	RPL5	protein_coding	3687
ENSG00000180185	1007.09	1.78622	2.40318e-30	FAHD1	protein_coding	3039
ENSG00000176871	2129.18	1.78584	6.64482e-43	WSB2	protein_coding	4616
ENSG00000121410	96.3813	1.78506	1.21277e-12	A1BG	protein_coding	3999
ENSG00000130829	654.622	1.78476	5.13298e-28	DUSP9	protein_coding	2769
ENSG00000161970	35358.6	1.78469	8.88701e-39	RPL26	protein_coding	2476
ENSG00000183979	59.3961	1.78425	4.37013e-07	NPB	protein_coding	2161
ENSG00000165410	3532.92	1.78425	4.82406e-25	CFL2	protein_coding	4942
ENSG00000143418	8642.72	1.78372	3.59902e-48	CERS2	protein_coding	4644
ENSG00000140941	2505.89	1.7835	1.93425e-47	MAP1LC3B	protein_coding	5037
ENSG00000175482	183.352	1.78234	2.51178e-12	POLD4	protein_coding	3054
ENSG00000099341	8335.93	1.78224	1.02821e-31	PSMD8	protein_coding	3105
ENSG00000137310	2437.89	1.78209	3.6291e-67	TCF19	protein_coding	3533
ENSG00000160097	66.251	1.78177	4.99319e-09	FNDC5	protein_coding	3199
ENSG00000168268	10833	1.78117	1.62718e-68	NT5DC2	protein_coding	4799
ENSG00000152147	1377.53	1.78056	1.16386e-17	GEMIN6	protein_coding	4363
ENSG00000109089	1593.96	1.78054	3.62797e-36	CDR2L	protein_coding	3536
ENSG00000167536	821.149	1.78027	6.54308e-42	DHRS13	protein_coding	2952
ENSG00000172315	1401.9	1.78026	5.41324e-19	TP53RK	protein_coding	3185
ENSG00000158882	1849.74	1.7787	6.83461e-24	TOMM40L	protein_coding	3291
ENSG00000113196	710.271	1.77759	3.44205e-18	HAND1	protein_coding	1701
ENSG00000143761	17376.5	1.77723	9.05661e-33	ARF1	protein_coding	3281
ENSG00000141510	5002.2	1.77711	3.25608e-73	TP53	protein_coding	5688
ENSG00000116983	168.284	1.77677	5.71271e-21	HPCAL4	protein_coding	4758
ENSG00000138867	4393.24	1.77661	4.27264e-70	GUCD1	protein_coding	4529
ENSG00000165943	783.987	1.77569	3.48187e-53	MOAP1	protein_coding	2529
ENSG00000198715	2609.88	1.77553	5.21079e-59	GLMP	protein_coding	3471
ENSG00000205981	1328.52	1.77528	6.59476e-42	DNAJC19	protein_coding	3586
ENSG00000185127	3669.2	1.77384	1.35167e-67	C6orf120	protein_coding	2667
ENSG00000158457	1260.5	1.77288	6.31077e-46	TSPAN33	protein_coding	3530
ENSG00000163866	2923.09	1.77209	5.74843e-39	SMIM12	protein_coding	10337
ENSG00000167272	1519.41	1.77201	2.65334e-32	POP5	protein_coding	2177
ENSG00000125445	4041.92	1.77186	3.5843e-21	MRPS7	protein_coding	3327
ENSG00000272275	96.655	1.77186	6.09307e-11		lncRNA	393
ENSG00000156381	1204.66	1.77165	9.61379e-61	ANKRD9	protein_coding	7208
ENSG00000101856	7119.45	1.7715	2.12532e-36	PGRMC1	protein_coding	1919
ENSG00000074317	60.5235	1.7711	1.27046e-08	SNCB	protein_coding	2008
ENSG00000265749	458.47	1.77098	3.53143e-16		lncRNA	1408
ENSG00000196126	189.996	1.77057	3.66402e-15	HLA-DRB1	protein_coding	1229
ENSG00000102882	2691.17	1.76957	2.56401e-48	MAPK3	protein_coding	3669
ENSG00000188938	2163.72	1.76836	4.08106e-58	FAM120AOS	protein_coding	10144
ENSG00000196072	1823.1	1.76771	1.47169e-51	BLOC1S2	protein_coding	2911
ENSG00000142227	663.53	1.76764	1.94766e-37	EMP3	protein_coding	1645
ENSG00000008283	344.583	1.76703	3.33422e-32	CYB561	protein_coding	5296
ENSG00000183307	116.714	1.76608	1.46323e-14	TMEM121B	protein_coding	5071
ENSG00000122687	2038.96	1.76533	9.30893e-37	MRM2	protein_coding	2886
ENSG00000120913	357.574	1.76488	7.35207e-24	PDLIM2	protein_coding	12388
ENSG00000158122	730.409	1.76472	4.26694e-33	PRXL2C	protein_coding	3098
ENSG00000284308	121.767	1.76464	2.33975e-10	C2orf81	protein_coding	2995
ENSG00000162191	3253.53	1.76392	6.96191e-63	UBXN1	protein_coding	2532
ENSG00000105364	3951.33	1.76379	5.67531e-40	MRPL4	protein_coding	4080
ENSG00000238045	600.65	1.76377	2.82292e-28		lncRNA	4039
ENSG00000137100	1368.2	1.76375	5.90915e-54	DCTN3	protein_coding	3740
ENSG00000115541	3762.66	1.76321	4.44886e-16	HSPE1	protein_coding	1823
ENSG00000225555	79.3919	1.76313	3.42136e-12		lncRNA	2643
ENSG00000178096	423.754	1.76071	4.36942e-25	BOLA1	protein_coding	1461
ENSG00000167680	105.112	1.76068	1.29679e-09	SEMA6B	protein_coding	4288
ENSG00000204619	1143.74	1.76059	1.35845e-31	PPP1R11	protein_coding	2428
ENSG00000132612	5122.82	1.76044	5.42312e-47	VPS4A	protein_coding	5676
ENSG00000021300	259.587	1.76038	4.51499e-15	PLEKHB1	protein_coding	4933
ENSG00000139433	1623.43	1.76027	9.2854e-53	GLTP	protein_coding	2747
ENSG00000105254	2777.58	1.76	1.88384e-52	TBCB	protein_coding	3373
ENSG00000187144	69.9049	1.75992	1.73107e-10	SPATA21	protein_coding	4506
ENSG00000198918	6094.56	1.75903	4.00596e-41	RPL39	protein_coding	2128
ENSG00000143158	2042.24	1.75886	4.59018e-34	MPC2	protein_coding	2638
ENSG00000145358	123.272	1.75883	1.76177e-11	DDIT4L	protein_coding	2994
ENSG00000198885	1488.29	1.75829	4.01748e-20	ITPRIPL1	protein_coding	4652
ENSG00000151366	3651.71	1.75806	7.4018e-24	NDUFC2	protein_coding	2302
ENSG00000188846	20192.6	1.75769	4.1076e-43	RPL14	protein_coding	8626
ENSG00000185669	93.1533	1.75757	3.50768e-11	SNAI3	protein_coding	1740
ENSG00000065518	3038.6	1.75688	5.90423e-45	NDUFB4	protein_coding	1877
ENSG00000196262	18920.2	1.75608	2.03825e-27	PPIA	protein_coding	4432
ENSG00000142444	1052.4	1.75605	9.26043e-37	TIMM29	protein_coding	1785
ENSG00000136327	52.5721	1.75556	1.2635e-08	NKX2-8	protein_coding	1843
ENSG00000125817	1669.77	1.75503	9.56391e-60	CENPB	protein_coding	2890
ENSG00000158042	2553.34	1.75441	1.12404e-31	MRPL17	protein_coding	2612
ENSG00000130733	1777.16	1.75411	4.78805e-53	YIPF2	protein_coding	2518
ENSG00000130881	4004.05	1.75404	5.57465e-65	LRP3	protein_coding	5346
ENSG00000116990	619.951	1.75342	8.63595e-32	MYCL	protein_coding	5063
ENSG00000105373	4353.88	1.75263	4.36691e-37	NOP53	protein_coding	5317
ENSG00000066379	1122.79	1.75252	1.41028e-27	POLR1H	protein_coding	3672
ENSG00000121653	787.974	1.75246	1.17728e-40	MAPK8IP1	protein_coding	3498
ENSG00000159228	2661.34	1.75245	7.27534e-23	CBR1	protein_coding	2450
ENSG00000138172	312.284	1.75233	2.5474e-24	CALHM2	protein_coding	3108
ENSG00000211460	4837.78	1.75208	3.3185e-19	TSN	protein_coding	4395
ENSG00000180992	3710.61	1.7509	3.55602e-36	MRPL14	protein_coding	957
ENSG00000123395	1276.37	1.75008	1.35301e-27	ATG101	protein_coding	3199
ENSG00000225439	194.553	1.74968	6.26422e-22	BOLA3-AS1	lncRNA	3727
ENSG00000034713	3034.11	1.74949	1.31714e-56	GABARAPL2	protein_coding	3010
ENSG00000153048	2850.86	1.74938	3.61308e-60	CARHSP1	protein_coding	5577
ENSG00000135447	128.151	1.74935	1.1582e-15	PPP1R1A	protein_coding	3984
ENSG00000149761	612.889	1.74909	1.44755e-38	NUDT22	protein_coding	3721
ENSG00000137142	125.684	1.74906	4.65141e-15	IGFBPL1	protein_coding	3566
ENSG00000007264	820.144	1.74852	1.22407e-32	MATK	protein_coding	4138
ENSG00000188760	214.217	1.74812	7.08634e-11	TMEM198	protein_coding	2578
ENSG00000131652	1354.01	1.74718	1.10488e-29	THOC6	protein_coding	1860
ENSG00000184207	1521.78	1.74717	7.19326e-45	PGP	protein_coding	3164
ENSG00000183186	137.032	1.74691	1.09199e-12	C2CD4C	protein_coding	3099
ENSG00000232093	78.3824	1.7468	7.12607e-08	DCST1-AS1	lncRNA	822
ENSG00000111652	2299.96	1.74578	6.33797e-43	COPS7A	protein_coding	2840
ENSG00000141971	1523.89	1.74507	5.11957e-55	MVB12A	protein_coding	3280
ENSG00000162755	119.703	1.74424	2.56318e-06	KLHDC9	protein_coding	1720
ENSG00000265496	184.433	1.74421	2.59175e-15		lncRNA	582
ENSG00000091542	10016.8	1.74359	8.27235e-35	ALKBH5	protein_coding	3601
ENSG00000143320	327.012	1.74323	1.07992e-25	CRABP2	protein_coding	1082
ENSG00000272447	143.25	1.74305	1.65023e-16		lncRNA	1701
ENSG00000198242	23040.4	1.743	3.28699e-52	RPL23A	protein_coding	2232
ENSG00000203497	110.431	1.74286	1.53962e-12	PDCD4-AS1	lncRNA	778
ENSG00000279692	75.1146	1.74264	4.01794e-06		TEC	1536
ENSG00000180044	148.7	1.7426	8.33406e-17	C3orf80	protein_coding	2718
ENSG00000185880	435.735	1.74199	1.3518e-34	TRIM69	protein_coding	9265
ENSG00000163191	1879.84	1.74182	1.97457e-53	S100A11	protein_coding	649
ENSG00000229132	68.2933	1.74144	4.15156e-10	EIF4A1P10	processed_pseudogene	1216
ENSG00000204220	1478.12	1.74142	5.97985e-27	PFDN6	protein_coding	2953
ENSG00000286596	70.1879	1.74135	1.01026e-10		lncRNA	2345
ENSG00000120896	1277.93	1.7409	2.96885e-46	SORBS3	protein_coding	6097
ENSG00000131669	820.944	1.74057	1.95545e-48	NINJ1	protein_coding	2604
ENSG00000119335	39076	1.7405	8.68065e-24	SET	protein_coding	4359
ENSG00000242372	4751.37	1.74023	2.39919e-44	EIF6	protein_coding	1631
ENSG00000103187	3404.68	1.73999	4.72878e-58	COTL1	protein_coding	6761
ENSG00000172663	190.181	1.73962	2.1924e-22	TMEM134	protein_coding	5892
ENSG00000110108	3483.13	1.73956	1.86556e-34	TMEM109	protein_coding	2137
ENSG00000159479	2220.04	1.73925	1.68044e-37	MED8	protein_coding	2704
ENSG00000068120	3999.49	1.73911	9.87163e-47	COASY	protein_coding	4032
ENSG00000115286	3485.95	1.7384	1.33094e-41	NDUFS7	protein_coding	7456
ENSG00000267260	423.181	1.73766	4.64598e-35		lncRNA	2120
ENSG00000139546	2173.34	1.73755	1.19694e-32	TARBP2	protein_coding	4090
ENSG00000134202	1063.15	1.73618	1.86492e-44	GSTM3	protein_coding	4750
ENSG00000149357	2816.4	1.736	1.52049e-49	LAMTOR1	protein_coding	2688
ENSG00000149541	1761.39	1.73577	4.57204e-51	B3GAT3	protein_coding	2407
ENSG00000110442	1959.65	1.73576	2.34533e-20	COMMD9	protein_coding	6592
ENSG00000130193	585.639	1.7356	6.54424e-18	THEM6	protein_coding	3035
ENSG00000166797	2854.48	1.73559	5.21136e-28	CIAO2A	protein_coding	2260
ENSG00000168002	3098.4	1.73542	1.81181e-53	POLR2G	protein_coding	1902
ENSG00000131174	6223.96	1.73489	2.28874e-37	COX7B	protein_coding	3025
ENSG00000176749	985.363	1.73462	1.51976e-35	CDK5R1	protein_coding	3948
ENSG00000126953	976.484	1.73326	3.50639e-23	TIMM8A	protein_coding	3082
ENSG00000005448	1320.04	1.73311	1.0642e-29	WDR54	protein_coding	2852
ENSG00000205581	11040.2	1.73305	8.88268e-47	HMGN1	protein_coding	5042
ENSG00000223496	3016.76	1.73292	1.37616e-69	EXOSC6	protein_coding	5163
ENSG00000173726	18429.5	1.7328	4.44756e-66	TOMM20	protein_coding	3438
ENSG00000198356	2643.09	1.73277	5.05475e-27	GET3	protein_coding	1451
ENSG00000115457	1652.5	1.73242	5.84334e-59	IGFBP2	protein_coding	4742
ENSG00000150776	2459.42	1.73222	7.75711e-41	NKAPD1	protein_coding	5755
ENSG00000115661	1124.59	1.73175	1.05514e-50	STK16	protein_coding	4368
ENSG00000184983	1494.29	1.73132	1.44412e-36	NDUFA6	protein_coding	1344
ENSG00000169955	756.318	1.73056	2.49496e-36	ZNF747	protein_coding	3936
ENSG00000105612	643.319	1.73055	5.65833e-31	DNASE2	protein_coding	2389
ENSG00000108947	385.05	1.72847	1.73654e-31	EFNB3	protein_coding	3216
ENSG00000154945	4576.18	1.72843	4.197e-46	ANKRD40	protein_coding	4831
ENSG00000177951	1169.58	1.72831	3.31691e-50	BET1L	protein_coding	3868
ENSG00000100316	54017.3	1.7276	1.50593e-36	RPL3	protein_coding	4710
ENSG00000115128	4773.19	1.72752	6.39903e-33	SF3B6	protein_coding	1125
ENSG00000160325	789.144	1.72716	1.97084e-34	CACFD1	protein_coding	3520
ENSG00000196972	54.744	1.72681	1.9606e-08	SMIM10L2B	protein_coding	2817
ENSG00000262919	1450.88	1.72632	1.20762e-21	CCNQ	protein_coding	1677
ENSG00000116898	4243.94	1.72579	1.06273e-21	MRPS15	protein_coding	2863
ENSG00000186010	6875.88	1.72534	2.60089e-45	NDUFA13	protein_coding	2708
ENSG00000143742	9636.38	1.72504	2.58249e-38	SRP9	protein_coding	2220
ENSG00000106077	455.303	1.72433	4.23991e-39	ABHD11	protein_coding	2289
ENSG00000099194	34222.7	1.72406	1.53214e-24	SCD	protein_coding	5245
ENSG00000160767	3464.49	1.72378	6.99055e-65	FAM189B	protein_coding	4468
ENSG00000000003	2906.15	1.72332	4.16685e-51	TSPAN6	protein_coding	4536
ENSG00000188725	2058.95	1.72319	1.39882e-21	SMIM15	protein_coding	2888
ENSG00000213190	721.258	1.72293	2.17405e-42	MLLT11	protein_coding	2483
ENSG00000188612	7943.55	1.72277	6.84584e-36	SUMO2	protein_coding	3348
ENSG00000101182	10382.5	1.72254	3.21366e-30	PSMA7	protein_coding	1752
ENSG00000048544	2172.82	1.72206	5.50677e-30	MRPS10	protein_coding	2100
ENSG00000129195	1020.9	1.72164	3.80605e-35	PIMREG	protein_coding	2797
ENSG00000187778	5999.91	1.72156	4.70453e-29	MCRS1	protein_coding	3261
ENSG00000285976	8641.15	1.72154	4.87416e-26		protein_coding	4726
ENSG00000144120	1445.49	1.72152	4.67231e-22	TMEM177	protein_coding	2588
ENSG00000179935	54.1387	1.72044	1.47514e-07	LINC00652	lncRNA	4134
ENSG00000278834	80.1185	1.71988	2.70314e-06		lncRNA	1419
ENSG00000171314	4121.05	1.71986	7.78128e-24	PGAM1	protein_coding	2540
ENSG00000166902	2178.29	1.7194	6.31352e-23	MRPL16	protein_coding	2172
ENSG00000170619	733.226	1.71938	2.27267e-24	COMMD5	protein_coding	2917
ENSG00000162344	54.0688	1.71893	2.63714e-08	FGF19	protein_coding	1821
ENSG00000236609	191.107	1.71884	8.44797e-12	ZNF853	protein_coding	3864
ENSG00000167863	2179.79	1.71762	2.86465e-56	ATP5PD	protein_coding	3231
ENSG00000131467	7754.23	1.71587	2.86675e-15	PSME3	protein_coding	5154
ENSG00000163882	3661.3	1.71568	5.16072e-27	POLR2H	protein_coding	3146
ENSG00000255020	54.4089	1.71541	4.05333e-07		lncRNA	1099
ENSG00000205808	627.808	1.71525	4.36064e-22	PLPP6	protein_coding	2965
ENSG00000127445	4267.64	1.71408	1.19427e-56	PIN1	protein_coding	4577
ENSG00000174021	2285.78	1.71375	1.23412e-27	GNG5	protein_coding	1128
ENSG00000102978	3617.79	1.71343	3.88652e-20	POLR2C	protein_coding	3666
ENSG00000187446	4085.66	1.71249	7.4996e-46	CHP1	protein_coding	3947
ENSG00000175826	3294.78	1.71232	2.26033e-37	CTDNEP1	protein_coding	2636
ENSG00000099330	126.939	1.71152	6.10063e-13	OCEL1	protein_coding	1858
ENSG00000188636	3109.68	1.71141	1.55332e-50	RTL6	protein_coding	5419
ENSG00000133872	4431.12	1.71128	1.15017e-68	SARAF	protein_coding	2999
ENSG00000105447	5354.19	1.71079	8.14396e-18	GRWD1	protein_coding	5627
ENSG00000144231	5893.03	1.71071	6.43833e-46	POLR2D	protein_coding	5222
ENSG00000085662	4789.28	1.71021	7.24601e-61	AKR1B1	protein_coding	3654
ENSG00000189171	1471.7	1.71018	2.0554e-59	S100A13	protein_coding	2216
ENSG00000159176	803.918	1.70945	3.35618e-44	CSRP1	protein_coding	10318
ENSG00000177383	2033.23	1.7094	2.02461e-65	MAGEF1	protein_coding	1701
ENSG00000127399	554.034	1.70913	1.11738e-34	LRRC61	protein_coding	1968
ENSG00000177469	1232.96	1.70898	3.10252e-50	CAVIN1	protein_coding	3570
ENSG00000271601	2032.39	1.70882	2.31749e-35	LIX1L	protein_coding	3991
ENSG00000159346	4846.73	1.70858	1.18112e-34	ADIPOR1	protein_coding	3113
ENSG00000136026	4249.96	1.70855	2.16529e-43	CKAP4	protein_coding	3666
ENSG00000170540	7800.39	1.70833	8.62654e-32	ARL6IP1	protein_coding	3558
ENSG00000177697	6117.23	1.70794	5.39779e-58	CD151	protein_coding	3894
ENSG00000119013	1704.04	1.70771	2.03843e-31	NDUFB3	protein_coding	841
ENSG00000137273	1276.36	1.70736	3.55878e-29	FOXF2	protein_coding	2451
ENSG00000206503	2746.75	1.70733	1.11592e-58	HLA-A	protein_coding	2710
ENSG00000108561	21299.7	1.70713	2.49804e-28	C1QBP	protein_coding	2335
ENSG00000182712	229.026	1.70543	8.74657e-25	CMC4	protein_coding	1313
ENSG00000196371	548.343	1.70518	2.14897e-39	FUT4	protein_coding	6059
ENSG00000130332	2977.64	1.7049	1.60452e-34	LSM7	protein_coding	1686
ENSG00000106268	1156.27	1.704	7.12602e-44	NUDT1	protein_coding	2093
ENSG00000106628	8186.1	1.70329	3.26062e-77	POLD2	protein_coding	3695
ENSG00000130204	8106.15	1.70319	1.71018e-19	TOMM40	protein_coding	3610
ENSG00000183648	1963.63	1.70277	1.84298e-49	NDUFB1	protein_coding	2263
ENSG00000164438	68.103	1.70239	4.8294e-09	TLX3	protein_coding	1534
ENSG00000006042	2505.15	1.70063	2.38708e-69	TMEM98	protein_coding	5187
ENSG00000100379	870.944	1.70022	1.20788e-52	KCTD17	protein_coding	2786
ENSG00000168653	8009.49	1.69982	2.62733e-33	NDUFS5	protein_coding	548
ENSG00000115325	611.107	1.69926	1.63993e-43	DOK1	protein_coding	3049
ENSG00000132819	2352.55	1.69924	5.92872e-24	RBM38	protein_coding	2697
ENSG00000196227	1512.9	1.6987	6.43966e-23	FAM217B	protein_coding	5373
ENSG00000169490	915.792	1.69848	5.38661e-16	TM2D2	protein_coding	4435
ENSG00000107262	1719.21	1.69809	1.96812e-19	BAG1	protein_coding	7073
ENSG00000168672	23437.7	1.69794	7.47911e-26	LRATD2	protein_coding	5734
ENSG00000175970	3909.36	1.69787	3.12685e-45	UNC119B	protein_coding	5172
ENSG00000215612	777.022	1.69702	3.5469e-45	HMX1	protein_coding	2166
ENSG00000185813	952.41	1.697	7.55204e-28	PCYT2	protein_coding	6872
ENSG00000101166	5912.12	1.69684	4.84955e-37	PRELID3B	protein_coding	2877
ENSG00000145050	1269.43	1.69668	2.71087e-19	MANF	protein_coding	2139
ENSG00000184785	67.3668	1.69623	2.72237e-09	SMIM10	protein_coding	1483
ENSG00000134548	177.208	1.69614	1.31281e-08	SPX	protein_coding	7242
ENSG00000160991	1096.85	1.69562	4.98859e-42	ORAI2	protein_coding	11107
ENSG00000197622	5115.25	1.69561	5.57425e-28	CDC42SE1	protein_coding	4184
ENSG00000241852	165.289	1.69557	3.86816e-17	C8orf58	protein_coding	3319
ENSG00000078804	238.513	1.69542	1.19673e-19	TP53INP2	protein_coding	4179
ENSG00000108604	6577.39	1.69515	1.28086e-65	SMARCD2	protein_coding	3662
ENSG00000224578	207.677	1.69492	7.2558e-15	HNRNPA1P48	protein_coding	1924
ENSG00000119862	1124.06	1.69487	1.62667e-29	LGALSL	protein_coding	3933
ENSG00000197448	995.01	1.69471	2.41331e-54	GSTK1	protein_coding	4214
ENSG00000186326	60.0742	1.69442	8.10135e-09	RGS9BP	protein_coding	2453
ENSG00000151729	1582.43	1.69387	5.29115e-36	SLC25A4	protein_coding	4819
ENSG00000143727	6273.72	1.69375	4.1456e-32	ACP1	protein_coding	4160
ENSG00000165527	3473.37	1.69365	1.18722e-26	ARF6	protein_coding	3875
ENSG00000105991	231.922	1.69344	6.35165e-15	HOXA1	protein_coding	2543
ENSG00000259956	5381.45	1.6929	4.56583e-47	RBM15B	protein_coding	6624
ENSG00000177868	737.681	1.69287	2.75751e-46	SVBP	protein_coding	1353
ENSG00000187325	2295.66	1.69185	1.7182e-54	TAF9B	protein_coding	2735
ENSG00000182809	142.795	1.68975	3.40015e-15	CRIP2	protein_coding	4165
ENSG00000137409	7177.73	1.68914	1.02513e-61	MTCH1	protein_coding	3126
ENSG00000185361	159.839	1.68842	1.95571e-13	TNFAIP8L1	protein_coding	6669
ENSG00000105647	3011.45	1.68784	9.10393e-57	PIK3R2	protein_coding	4559
ENSG00000141682	2701.14	1.68742	4.3929e-32	PMAIP1	protein_coding	2186
ENSG00000123374	3777.4	1.68737	5.9233e-25	CDK2	protein_coding	3887
ENSG00000213920	367.684	1.68699	5.27695e-33	MDP1	protein_coding	1066
ENSG00000241837	7904.18	1.68689	6.82715e-41	ATP5PO	protein_coding	3170
ENSG00000183161	221.381	1.68663	1.8388e-23	FANCF	protein_coding	3291
ENSG00000159713	62.5137	1.68656	9.75659e-08	TPPP3	protein_coding	2601
ENSG00000168282	2505.66	1.68609	6.01601e-24	MGAT2	protein_coding	2683
ENSG00000159884	167.674	1.68596	5.45575e-14	CCDC107	protein_coding	1459
ENSG00000180398	4716.06	1.68595	8.99716e-65	MCFD2	protein_coding	5942
ENSG00000204316	3435.84	1.68523	7.97962e-60	MRPL38	protein_coding	3342
ENSG00000143436	2762.57	1.68486	2.45655e-23	MRPL9	protein_coding	1740
ENSG00000170584	1655.43	1.6848	2.09364e-50	NUDCD2	protein_coding	8809
ENSG00000159377	8216.14	1.68468	3.26514e-36	PSMB4	protein_coding	2125
ENSG00000242732	83.1355	1.68467	7.84111e-12	RTL5	protein_coding	4779
ENSG00000241553	3486.84	1.68465	9.34893e-28	ARPC4	protein_coding	3608
ENSG00000105698	3514.85	1.6845	1.58342e-53	USF2	protein_coding	4968
ENSG00000124767	18901	1.6843	3.93745e-24	GLO1	protein_coding	2356
ENSG00000159753	624.648	1.68424	2.1024e-42	CARMIL2	protein_coding	7630
ENSG00000159873	3538.79	1.68396	5.23523e-35	CCDC117	protein_coding	4326
ENSG00000204252	92.281	1.68383	6.18996e-06	HLA-DOA	protein_coding	3987
ENSG00000162367	67.6047	1.68353	1.70306e-09	TAL1	protein_coding	5700
ENSG00000273344	273.455	1.68224	1.72953e-22	PAXIP1-DT	lncRNA	2256
ENSG00000101843	2067.28	1.68131	1.26744e-23	PSMD10	protein_coding	2390
ENSG00000171148	1599.67	1.68121	2.02776e-51	TADA3	protein_coding	4234
ENSG00000266962	663.539	1.6797	1.78119e-28	HSD17B1-AS1	lncRNA	2313
ENSG00000225077	55.7403	1.67957	1.41021e-07	LINC00337	lncRNA	2358
ENSG00000126709	95.6164	1.67912	5.12462e-10	IFI6	protein_coding	842
ENSG00000181915	2264.39	1.67898	1.00051e-44	ADO	protein_coding	3760
ENSG00000204673	2247.6	1.67872	3.17717e-23	AKT1S1	protein_coding	5737
ENSG00000089009	27624.2	1.67826	3.09543e-41	RPL6	protein_coding	4447
ENSG00000133393	2211.44	1.6782	4.69252e-30	CEP20	protein_coding	2392
ENSG00000172115	8160.34	1.67753	5.99622e-16	CYCS	protein_coding	5791
ENSG00000179598	894.613	1.6775	3.91524e-13	PLD6	protein_coding	2578
ENSG00000149743	530.409	1.67719	8.9853e-31	TRPT1	protein_coding	2210
ENSG00000169217	5786.7	1.6769	4.33733e-27	CD2BP2	protein_coding	3713
ENSG00000197355	1061.24	1.67667	6.35319e-53	UAP1L1	protein_coding	5267
ENSG00000143217	448.429	1.67583	1.36841e-22	NECTIN4	protein_coding	3458
ENSG00000068001	962.275	1.67511	5.14056e-20	HYAL2	protein_coding	4421
ENSG00000150459	4306.55	1.67444	9.98213e-37	SAP18	protein_coding	3396
ENSG00000105516	248.243	1.67429	4.89649e-25	DBP	protein_coding	6485
ENSG00000157021	77.8895	1.6742	2.34613e-09	CIBAR1P1	unprocessed_pseudogene	890
ENSG00000168792	724.108	1.67419	2.89984e-31	ABHD15	protein_coding	3492
ENSG00000188582	94.7301	1.67419	2.86915e-11	PAQR9	protein_coding	10807
ENSG00000286388	954.524	1.67349	2.94626e-13		lncRNA	3302
ENSG00000127418	3217.29	1.67283	3.80726e-25	FGFRL1	protein_coding	4342
ENSG00000117592	13565.4	1.67239	1.07505e-19	PRDX6	protein_coding	2311
ENSG00000102096	1223.69	1.6723	8.09354e-15	PIM2	protein_coding	2761
ENSG00000188070	3181.75	1.67194	7.69777e-30	C11orf95	protein_coding	5948
ENSG00000167460	6824.94	1.67188	5.21283e-60	TPM4	protein_coding	12375
ENSG00000124541	4045.39	1.67145	3.17717e-23	RRP36	protein_coding	2236
ENSG00000175061	27178.3	1.67111	1.55705e-63	SNHG29	lncRNA	7176
ENSG00000091527	11586.8	1.67033	4.32213e-20	CDV3	protein_coding	4367
ENSG00000127220	197.37	1.66978	2.00214e-13	ABHD8	protein_coding	2162
ENSG00000170791	2070.86	1.6695	3.85284e-28	CHCHD7	protein_coding	5877
ENSG00000010361	1222.81	1.66917	1.6123e-31	FUZ	protein_coding	2953
ENSG00000204525	4178.51	1.66865	1.071e-69	HLA-C	protein_coding	2507
ENSG00000128283	3209.53	1.66775	2.35113e-48	CDC42EP1	protein_coding	2540
ENSG00000163463	3096.06	1.66736	4.19611e-21	KRTCAP2	protein_coding	3826
ENSG00000102265	1515.82	1.66716	3.13873e-46	TIMP1	protein_coding	1446
ENSG00000166913	11823.2	1.66707	2.33328e-18	YWHAB	protein_coding	7907
ENSG00000007080	3103.56	1.66699	1.578e-32	CCDC124	protein_coding	1661
ENSG00000172831	1648.78	1.66697	3.16546e-43	CES2	protein_coding	5343
ENSG00000138629	2693.48	1.66692	1.1424e-31	UBL7	protein_coding	1885
ENSG00000119431	1067.03	1.66575	6.52749e-41	HDHD3	protein_coding	2105
ENSG00000144021	5702.02	1.66516	3.29819e-39	CIAO1	protein_coding	4828
ENSG00000167130	2847.31	1.66496	7.33151e-29	DOLPP1	protein_coding	2238
ENSG00000118816	9647.71	1.66443	4.51229e-69	CCNI	protein_coding	3728
ENSG00000131462	4178.06	1.66408	2.03118e-30	TUBG1	protein_coding	2408
ENSG00000084623	11687.6	1.66334	2.80029e-31	EIF3I	protein_coding	1725
ENSG00000119782	538.013	1.66328	6.60676e-34	FKBP1B	protein_coding	1677
ENSG00000265241	5438.64	1.66277	8.35472e-28	RBM8A	protein_coding	5544
ENSG00000171700	672.085	1.66219	1.85141e-27	RGS19	protein_coding	2028
ENSG00000167085	15444.3	1.66219	1.03961e-19	PHB	protein_coding	3838
ENSG00000099875	3994.06	1.66212	1.42058e-48	MKNK2	protein_coding	5221
ENSG00000175352	753.471	1.66181	5.21702e-45	NRIP3	protein_coding	4123
ENSG00000278376	57.1286	1.66155	8.01789e-08		lncRNA	1884
ENSG00000101193	4284.2	1.66117	1.64396e-43	GID8	protein_coding	4594
ENSG00000132002	2387.39	1.65949	6.27442e-13	DNAJB1	protein_coding	3650
ENSG00000181467	1880.81	1.65843	8.08013e-26	RAP2B	protein_coding	8402
ENSG00000161958	275.542	1.65839	5.2755e-24	FGF11	protein_coding	5080
ENSG00000006016	305.225	1.6577	3.06342e-14	CRLF1	protein_coding	2967
ENSG00000166454	2796.2	1.65743	2.45076e-26	ATMIN	protein_coding	6259
ENSG00000177576	392.281	1.65689	1.35269e-29	C18orf32	protein_coding	5740
ENSG00000126254	2319.88	1.65621	1.22041e-28	RBM42	protein_coding	2206
ENSG00000104164	3683.49	1.65425	3.2585e-39	BLOC1S6	protein_coding	6773
ENSG00000002834	3425.05	1.65398	1.43744e-62	LASP1	protein_coding	7061
ENSG00000104969	6668.22	1.65276	2.86077e-34	SGTA	protein_coding	3711
ENSG00000265401	119.043	1.65229	5.2212e-12		lncRNA	461
ENSG00000128463	2170.54	1.65183	3.19295e-35	EMC4	protein_coding	4445
ENSG00000132341	29916.4	1.65148	2.42675e-29	RAN	protein_coding	4667
ENSG00000160714	3680.08	1.64993	8.05745e-36	UBE2Q1	protein_coding	4190
ENSG00000187049	326.772	1.64915	3.06769e-28	TMEM216	protein_coding	1691
ENSG00000188620	54.6034	1.64887	1.93403e-06	HMX3	protein_coding	2847
ENSG00000287808	57.5029	1.64858	1.75218e-08		lncRNA	1000
ENSG00000123364	232.422	1.64846	3.13136e-15	HOXC13	protein_coding	2357
ENSG00000132589	3104.1	1.64842	1.43663e-44	FLOT2	protein_coding	3390
ENSG00000143545	834.503	1.64828	1.95667e-42	RAB13	protein_coding	2751
ENSG00000263513	67.1472	1.64818	1.48959e-08	FAM72C	protein_coding	2297
ENSG00000254615	301.18	1.64791	3.21542e-19	NA	NA	1422
ENSG00000116273	2065.38	1.64743	1.54082e-30	PHF13	protein_coding	3632
ENSG00000074842	2454.93	1.64734	3.44402e-30	MYDGF	protein_coding	1670
ENSG00000168393	3718.57	1.64636	7.21145e-51	DTYMK	protein_coding	2399
ENSG00000159055	1826.4	1.64632	7.09238e-24	MIS18A	protein_coding	1694
ENSG00000108826	2703.49	1.64615	1.53612e-16	MRPL27	protein_coding	3020
ENSG00000064300	51.0222	1.64574	2.22296e-07	NGFR	protein_coding	4141
ENSG00000241764	94.8899	1.64509	2.78146e-11		lncRNA	3955
ENSG00000163064	83.9329	1.64449	3.55499e-11	EN1	protein_coding	2856
ENSG00000180304	2270.68	1.6436	1.72165e-42	OAZ2	protein_coding	7671
ENSG00000100522	3970.03	1.64355	8.4784e-19	GNPNAT1	protein_coding	4010
ENSG00000122952	8122	1.64351	9.57884e-26	ZWINT	protein_coding	2377
ENSG00000204628	81912	1.64313	1.22478e-33	RACK1	protein_coding	5740
ENSG00000143333	1982.64	1.64312	3.96452e-29	RGS16	protein_coding	2408
ENSG00000275074	181.37	1.6431	1.30311e-09	NUDT18	protein_coding	1754
ENSG00000251602	119.193	1.64207	1.87455e-13		lncRNA	2365
ENSG00000067560	18880	1.64202	6.83136e-24	RHOA	protein_coding	2498
ENSG00000116954	1672.91	1.64191	1.41972e-30	RRAGC	protein_coding	5116
ENSG00000170275	4991.44	1.64188	1.7936e-59	CRTAP	protein_coding	6660
ENSG00000147533	2274.96	1.64176	2.94434e-29	GOLGA7	protein_coding	2474
ENSG00000197045	4688.72	1.6414	1.91779e-20	GMFB	protein_coding	7796
ENSG00000117450	27876.3	1.64089	2.28593e-17	PRDX1	protein_coding	1504
ENSG00000125931	141.661	1.64	1.56995e-15	CITED1	protein_coding	1760
ENSG00000134825	2623.9	1.63992	1.54955e-35	TMEM258	protein_coding	3082
ENSG00000105202	12398.9	1.63955	2.88888e-34	FBL	protein_coding	2138
ENSG00000184857	576.931	1.63883	8.82301e-41	TMEM186	protein_coding	1972
ENSG00000164611	2756.47	1.63798	3.08521e-24	PTTG1	protein_coding	1975
ENSG00000108788	2476.84	1.63786	1.07409e-38	MLX	protein_coding	4259
ENSG00000139644	18848.3	1.63762	2.40493e-36	TMBIM6	protein_coding	6186
ENSG00000111229	4551.32	1.63752	7.16363e-31	ARPC3	protein_coding	3027
ENSG00000264577	104.487	1.63749	2.44177e-07		lncRNA	899
ENSG00000131095	51.1689	1.63748	5.17152e-06	GFAP	protein_coding	11229
ENSG00000254662	124.766	1.6371	3.26533e-13		lncRNA	311
ENSG00000112081	17227.8	1.63708	9.82988e-16	SRSF3	protein_coding	7118
ENSG00000156467	4273.77	1.63615	1.11829e-34	UQCRB	protein_coding	12600
ENSG00000124785	675.074	1.6361	5.64967e-39	NRN1	protein_coding	2286
ENSG00000129055	1598.3	1.63561	2.58226e-30	ANAPC13	protein_coding	2359
ENSG00000138495	1099.22	1.63548	3.35507e-32	COX17	protein_coding	2172
ENSG00000103485	743.1	1.63431	4.65285e-16	QPRT	protein_coding	3680
ENSG00000228175	65.5896	1.63326	7.53622e-09	GEMIN8P4	processed_pseudogene	729
ENSG00000053371	2235.1	1.63292	2.86483e-50	AKR7A2	protein_coding	1781
ENSG00000115234	3365.08	1.63282	1.42236e-61	SNX17	protein_coding	3767
ENSG00000037241	1080.97	1.63188	1.81979e-22	RPL26L1	protein_coding	1164
ENSG00000189306	5235.94	1.63176	1.12684e-31	RRP7A	protein_coding	5700
ENSG00000149923	7794.44	1.63173	7.27975e-51	PPP4C	protein_coding	2733
ENSG00000102100	969.067	1.6316	3.60694e-25	SLC35A2	protein_coding	3745
ENSG00000090432	1069.91	1.63131	1.84686e-25	MUL1	protein_coding	2428
ENSG00000139112	1774.7	1.63121	4.44861e-52	GABARAPL1	protein_coding	4053
ENSG00000130811	8676.69	1.6312	2.09752e-35	EIF3G	protein_coding	3489
ENSG00000132591	3007.69	1.63087	2.91172e-34	ERAL1	protein_coding	2240
ENSG00000165775	2171.9	1.63061	2.51834e-39	FUNDC2	protein_coding	10094
ENSG00000120709	4652.14	1.63049	9.35207e-39	FAM53C	protein_coding	7051
ENSG00000196704	1693.79	1.63031	5.17975e-55	AMZ2	protein_coding	3858
ENSG00000257167	399.345	1.62966	4.72707e-18	TMPO-AS1	lncRNA	3357
ENSG00000166173	791.331	1.62909	3.61472e-33	LARP6	protein_coding	5552
ENSG00000167136	847.517	1.629	3.911e-46	ENDOG	protein_coding	1145
ENSG00000186889	72.2809	1.62897	7.01285e-09	TMEM17	protein_coding	2985
ENSG00000243279	355.438	1.62877	7.70633e-29	PRAF2	protein_coding	1662
ENSG00000103257	17023.2	1.62857	4.70667e-53	SLC7A5	protein_coding	4764
ENSG00000149600	880.046	1.62853	1.31031e-34	COMMD7	protein_coding	2584
ENSG00000152518	1624.19	1.62852	2.39864e-20	ZFP36L2	protein_coding	3693
ENSG00000123353	904.072	1.62841	6.51872e-27	ORMDL2	protein_coding	2688
ENSG00000163930	6031.77	1.62819	4.27638e-56	BAP1	protein_coding	4718
ENSG00000160345	308.913	1.627	3.61213e-27	C9orf116	protein_coding	1864
ENSG00000176903	2305.48	1.62683	9.53816e-41	PNMA1	protein_coding	2602
ENSG00000173928	137.183	1.62675	6.03241e-12	SWSAP1	protein_coding	1703
ENSG00000166166	1795.88	1.62642	1.24845e-20	TRMT61A	protein_coding	3217
ENSG00000147676	57.8216	1.62589	1.00446e-07	MAL2	protein_coding	3438
ENSG00000100410	3245.61	1.6251	1.13658e-17	PHF5A	protein_coding	1202
ENSG00000120742	5036.75	1.62348	9.38208e-31	SERP1	protein_coding	5743
ENSG00000186480	5227.68	1.62258	9.6015e-17	INSIG1	protein_coding	3650
ENSG00000166908	1612.02	1.6225	2.53414e-21	PIP4K2C	protein_coding	3299
ENSG00000168040	1464.98	1.62223	2.46564e-28	FADD	protein_coding	1708
ENSG00000135469	795.978	1.62156	3.21917e-42	COQ10A	protein_coding	3243
ENSG00000122644	413.49	1.62147	2.85682e-12	ARL4A	protein_coding	3585
ENSG00000177946	272.506	1.62127	5.0548e-24	CENPBD1	transcribed_unitary_pseudogene	3060
ENSG00000140682	83.8229	1.6202	1.13748e-10	TGFB1I1	protein_coding	5403
ENSG00000159840	1726.23	1.61991	2.50021e-29	ZYX	protein_coding	3267
ENSG00000264364	4055.76	1.6195	5.96452e-27	DYNLL2	protein_coding	6807
ENSG00000240024	314.166	1.61934	3.33394e-15	LINC00888	transcribed_unprocessed_pseudogene	2131
ENSG00000270175	145.607	1.61907	4.47016e-15		lncRNA	775
ENSG00000171823	1345.43	1.61834	2.58317e-33	FBXL14	protein_coding	2703
ENSG00000138326	41738.7	1.61834	2.77441e-37	RPS24	protein_coding	7829
ENSG00000100804	7191.67	1.6183	1.30151e-23	PSMB5	protein_coding	1549
ENSG00000154723	3174.59	1.61715	1.3086e-27	ATP5PF	protein_coding	2043
ENSG00000164615	2121.95	1.61705	3.42177e-42	CAMLG	protein_coding	2171
ENSG00000167695	2052.76	1.61692	6.46725e-32	TLCD3A	protein_coding	2736
ENSG00000148444	622.419	1.61676	9.34001e-36	COMMD3	protein_coding	2903
ENSG00000124659	584.176	1.61636	2.00831e-26	TBCC	protein_coding	1606
ENSG00000155367	217.521	1.61461	9.94262e-19	PPM1J	protein_coding	2874
ENSG00000214336	253.221	1.61449	4.86085e-18	FOXI3	protein_coding	2841
ENSG00000197747	4187.77	1.61415	1.89514e-56	S100A10	protein_coding	1012
ENSG00000117640	1707.04	1.61404	2.72163e-40	MTFR1L	protein_coding	5797
ENSG00000256628	209.304	1.61402	2.25982e-17	ZBTB11-AS1	lncRNA	2743
ENSG00000198912	1443.88	1.61392	1.84831e-25	C1orf174	protein_coding	4388
ENSG00000169951	985.081	1.61334	8.63585e-37	ZNF764	protein_coding	3113
ENSG00000182013	890.618	1.61273	3.84917e-48	PNMA8A	protein_coding	3696
ENSG00000261188	425.064	1.61273	3.07075e-22	TFIP11-DT	lncRNA	2032
ENSG00000203993	1596.92	1.61245	1.59516e-54	ARRDC1-AS1	lncRNA	3545
ENSG00000136463	2070.78	1.61183	2.66336e-27	TACO1	protein_coding	2305
ENSG00000120314	1805.84	1.61181	8.65804e-43	WDR55	protein_coding	7675
ENSG00000155876	1111.31	1.6118	1.29933e-23	RRAGA	protein_coding	1599
ENSG00000272221	66.9666	1.61153	6.48348e-09		lncRNA	1207
ENSG00000131446	2882.96	1.6113	1.56892e-36	MGAT1	protein_coding	11576
ENSG00000137414	3011.36	1.61103	4.92441e-41	FAM8A1	protein_coding	4726
ENSG00000204580	1054.04	1.61071	3.76825e-42	DDR1	protein_coding	9122
ENSG00000087074	1185.55	1.61047	5.00916e-50	PPP1R15A	protein_coding	3065
ENSG00000185803	1287.92	1.60953	1.06753e-21	SLC52A2	protein_coding	3063
ENSG00000143384	8691.58	1.60923	9.15572e-23	MCL1	protein_coding	4371
ENSG00000105137	998.005	1.60914	4.32326e-49	SYDE1	protein_coding	3964
ENSG00000125841	727.745	1.60902	3.74749e-43	NRSN2	protein_coding	2933
ENSG00000164919	4057.54	1.60888	1.08447e-58	COX6C	protein_coding	2712
ENSG00000253304	63.1479	1.60872	1.41511e-07	TMEM200B	protein_coding	2606
ENSG00000177045	543.192	1.60871	3.11254e-29	SIX5	protein_coding	3582
ENSG00000066322	2001.8	1.6085	7.66687e-25	ELOVL1	protein_coding	2506
ENSG00000256537	896.362	1.60811	6.80629e-36	SMIM10L1	protein_coding	4823
ENSG00000054116	3140.44	1.60753	6.93202e-28	TRAPPC3	protein_coding	3527
ENSG00000179431	1093.53	1.6073	1.94411e-35	FJX1	protein_coding	2406
ENSG00000184840	2525.6	1.6071	3.94207e-27	TMED9	protein_coding	3513
ENSG00000267855	2466.64	1.60703	1.00216e-40	NDUFA7	protein_coding	1392
ENSG00000096092	478.152	1.60699	5.84362e-22	TMEM14A	protein_coding	988
ENSG00000170439	110.284	1.60683	1.59448e-10	METTL7B	protein_coding	1374
ENSG00000065054	1170.23	1.60674	9.86168e-47	SLC9A3R2	protein_coding	3516
ENSG00000116574	1582.57	1.60611	4.50362e-53	RHOU	protein_coding	3965
ENSG00000183779	3669.88	1.60549	3.49652e-32	ZNF703	protein_coding	3316
ENSG00000161980	2350.1	1.60516	4.35344e-25	POLR3K	protein_coding	1869
ENSG00000198576	116.844	1.60497	1.28642e-10	ARC	protein_coding	2993
ENSG00000101400	1144.51	1.60439	1.04275e-38	SNTA1	protein_coding	2211
ENSG00000164172	1285.36	1.60364	7.49404e-22	MOCS2	protein_coding	6010
ENSG00000083099	2562.54	1.60299	6.30792e-34	LYRM2	protein_coding	8675
ENSG00000162430	3663.68	1.60281	5.3459e-42	SELENON	protein_coding	4421
ENSG00000130724	1602.97	1.60247	9.88311e-33	CHMP2A	protein_coding	2110
ENSG00000220205	697.466	1.60227	1.60324e-33	VAMP2	protein_coding	3241
ENSG00000116161	4605.33	1.60189	6.78651e-17	CACYBP	protein_coding	4611
ENSG00000204227	1347.53	1.60161	3.36854e-55	RING1	protein_coding	1813
ENSG00000155115	2240.41	1.6016	3.5028e-19	GTF3C6	protein_coding	921
ENSG00000185608	1208.36	1.60134	2.74197e-46	MRPL40	protein_coding	1965
ENSG00000233223	319.387	1.60121	5.43737e-27		lncRNA	1380
ENSG00000267757	63.8368	1.601	3.40916e-07	EML2-AS1	lncRNA	1235
ENSG00000168938	569.507	1.60094	4.80024e-36	PPIC	protein_coding	2082
ENSG00000124766	5030.38	1.60008	3.21082e-38	SOX4	protein_coding	4869
ENSG00000269352	795.053	1.59992	7.74782e-28	PTOV1-AS2	lncRNA	1023
ENSG00000278238	62.3161	1.59947	2.35512e-07		lncRNA	557
ENSG00000108479	1201.79	1.59945	2.22857e-15	GALK1	protein_coding	2416
ENSG00000242028	1096.38	1.59903	7.03157e-22	HYPK	protein_coding	7777
ENSG00000128989	10599.2	1.59879	9.70786e-46	ARPP19	protein_coding	6917
ENSG00000162517	5427.98	1.59861	4.84089e-34	PEF1	protein_coding	2223
ENSG00000134222	1135.56	1.59856	5.7209e-23	PSRC1	protein_coding	2855
ENSG00000005022	12495.4	1.59839	3.56984e-30	SLC25A5	protein_coding	1555
ENSG00000158773	2133.68	1.59762	1.10545e-21	USF1	protein_coding	2336
ENSG00000119328	759.224	1.59703	9.61915e-34	ABITRAM	protein_coding	2525
ENSG00000164683	6817.22	1.597	2.14134e-26	HEY1	protein_coding	5487
ENSG00000181418	309.296	1.59679	2.34867e-12	DDN	protein_coding	3815
ENSG00000136003	1647.22	1.5964	1.1161e-39	ISCU	protein_coding	4439
ENSG00000089248	3494.43	1.59625	1.71892e-43	ERP29	protein_coding	3049
ENSG00000142168	14827.3	1.59612	8.92764e-33	SOD1	protein_coding	1975
ENSG00000225953	316.435	1.59608	1.4238e-20	SATB2-AS1	lncRNA	6000
ENSG00000108960	1076.37	1.59572	5.23548e-39	MMD	protein_coding	3193
ENSG00000124444	750.698	1.59502	5.74067e-18	ZNF576	protein_coding	3481
ENSG00000167770	3183.69	1.59472	2.10117e-51	OTUB1	protein_coding	5336
ENSG00000123933	5033.47	1.59442	7.79347e-71	MXD4	protein_coding	6873
ENSG00000088356	1095.94	1.59324	6.54529e-35	PDRG1	protein_coding	1957
ENSG00000121073	2239.8	1.59308	8.31346e-25	SLC35B1	protein_coding	5898
ENSG00000118707	4479.57	1.59307	7.89975e-39	TGIF2	protein_coding	3973
ENSG00000134049	1561.03	1.59293	1.95416e-25	IER3IP1	protein_coding	4233
ENSG00000040633	2401.23	1.59271	5.35775e-15	PHF23	protein_coding	2733
ENSG00000148730	10019.7	1.5927	5.51882e-67	EIF4EBP2	protein_coding	7491
ENSG00000143314	2025.66	1.59243	2.22045e-45	MRPL24	protein_coding	1695
ENSG00000146425	3945.5	1.59237	4.795e-43	DYNLT1	protein_coding	2953
ENSG00000167118	2253.62	1.59231	1.30143e-23	URM1	protein_coding	4368
ENSG00000157895	1729.52	1.59216	8.60299e-22	C12orf43	protein_coding	6140
ENSG00000171443	182.67	1.59195	6.73217e-11	ZNF524	protein_coding	1441
ENSG00000063180	280.558	1.59153	1.36325e-15	CA11	protein_coding	1946
ENSG00000165678	9335.24	1.59117	6.36853e-34	GHITM	protein_coding	2382
ENSG00000261572	78.6361	1.59108	2.12568e-10		lncRNA	1891
ENSG00000169714	17101.2	1.5906	4.83597e-31	CNBP	protein_coding	3584
ENSG00000166794	11515.3	1.59047	2.24498e-24	PPIB	protein_coding	1723
ENSG00000117122	490.457	1.58939	5.9358e-30	MFAP2	protein_coding	2712
ENSG00000102898	7718.29	1.58928	1.24965e-32	NUTF2	protein_coding	3704
ENSG00000100865	1400.16	1.58897	5.92112e-28	CINP	protein_coding	5344
ENSG00000218891	484.014	1.58887	2.13091e-32	ZNF579	protein_coding	3320
ENSG00000272449	213.184	1.58838	7.21349e-09		lncRNA	1531
ENSG00000236753	146.887	1.58811	1.50769e-10	MKLN1-AS	lncRNA	8638
ENSG00000143390	5021.73	1.58786	2.13252e-32	RFX5	protein_coding	4586
ENSG00000277283	192.624	1.58777	5.17455e-15		lncRNA	2094
ENSG00000069812	704.703	1.58774	4.39525e-22	HES2	protein_coding	5407
ENSG00000204899	5573.62	1.5875	1.72532e-26	MZT1	protein_coding	2231
ENSG00000137876	5067.44	1.58696	7.32913e-61	RSL24D1	protein_coding	2965
ENSG00000168887	1616.35	1.58694	6.62725e-37	C2orf68	protein_coding	5813
ENSG00000196531	29069.2	1.58681	1.86486e-36	NACA	protein_coding	10009
ENSG00000104522	1380.18	1.58634	6.6086e-28	GFUS	protein_coding	3608
ENSG00000187840	5909.48	1.58596	7.75607e-12	EIF4EBP1	protein_coding	880
ENSG00000232818	128.891	1.58556	5.14867e-14	RPS2P32	processed_pseudogene	892
ENSG00000123143	4997.68	1.58489	8.67552e-31	PKN1	protein_coding	4623
ENSG00000186298	12239	1.58462	5.01241e-28	PPP1CC	protein_coding	6906
ENSG00000197457	1972.23	1.58423	1.28685e-49	STMN3	protein_coding	3029
ENSG00000119383	7612.58	1.58408	2.46265e-36	PTPA	protein_coding	5624
ENSG00000197858	1289.97	1.58367	8.10133e-25	GPAA1	protein_coding	3268
ENSG00000112110	3899.3	1.58366	3.3331e-17	MRPL18	protein_coding	1374
ENSG00000109079	2327.01	1.58355	1.246e-34	TNFAIP1	protein_coding	3889
ENSG00000174013	2757.96	1.58345	2.41669e-16	FBXO45	protein_coding	5976
ENSG00000090487	3877.52	1.58319	2.14219e-26	SPG21	protein_coding	3983
ENSG00000166136	5343.34	1.58303	7.56806e-33	NDUFB8	protein_coding	1999
ENSG00000129250	11595.7	1.58277	1.53612e-28	KIF1C	protein_coding	8578
ENSG00000116030	4883.56	1.5827	1.51896e-30	SUMO1	protein_coding	2153
ENSG00000100528	5335.95	1.582	1.37823e-40	CNIH1	protein_coding	5019
ENSG00000277443	10961.9	1.58163	3.18413e-37	MARCKS	protein_coding	4296
ENSG00000140474	2866.44	1.58136	9.13922e-47	ULK3	protein_coding	3514
ENSG00000175324	1281.39	1.58108	2.73894e-16	LSM1	protein_coding	1676
ENSG00000287104	69.6952	1.58065	6.05162e-07		lncRNA	1111
ENSG00000132881	191.79	1.58031	1.13676e-13	CPLANE2	protein_coding	1574
ENSG00000213588	619.665	1.58027	1.68261e-14	ZBTB9	protein_coding	3010
ENSG00000076248	4206.42	1.58	4.36493e-32	UNG	protein_coding	2544
ENSG00000126453	1538.86	1.57953	1.17768e-30	BCL2L12	protein_coding	2216
ENSG00000204128	188.873	1.57942	7.93462e-19	C2orf72	protein_coding	3818
ENSG00000101000	1063.87	1.5793	3.14012e-36	PROCR	protein_coding	1697
ENSG00000029993	3843.63	1.57927	1.89894e-18	HMGB3	protein_coding	3914
ENSG00000234745	1433.48	1.57897	2.31359e-45	HLA-B	protein_coding	3051
ENSG00000198791	6232.67	1.57843	1.16838e-20	CNOT7	protein_coding	10941
ENSG00000156990	2464.23	1.57801	6.27633e-54	RPUSD3	protein_coding	5348
ENSG00000287126	92.3047	1.57774	7.67577e-08		lncRNA	3700
ENSG00000223652	78.5765	1.57772	2.15938e-09		lncRNA	1020
ENSG00000107874	1924.42	1.57772	1.91733e-44	CUEDC2	protein_coding	1335
ENSG00000130429	1685.6	1.57761	7.62968e-28	ARPC1B	protein_coding	3988
ENSG00000158604	3601.43	1.57733	5.84085e-43	TMED4	protein_coding	3769
ENSG00000111911	2477.08	1.57706	1.46122e-61	HINT3	protein_coding	3325
ENSG00000169727	5104.35	1.57694	1.95325e-51	GPS1	protein_coding	6155
ENSG00000183770	128.295	1.57694	4.69733e-13	FOXL2	protein_coding	2914
ENSG00000077348	1902.11	1.57653	2.392e-43	EXOSC5	protein_coding	1368
ENSG00000125744	268.128	1.5761	6.80939e-13	RTN2	protein_coding	3227
ENSG00000167842	1423.17	1.57606	2.00062e-18	MIS12	protein_coding	3157
ENSG00000071655	8982.43	1.575	1.81563e-54	MBD3	protein_coding	7909
ENSG00000165672	14381.1	1.57438	4.57915e-31	PRDX3	protein_coding	3379
ENSG00000130560	5464.3	1.57409	2.12077e-38	UBAC1	protein_coding	2972
ENSG00000141965	5375.13	1.57394	5.6608e-19	FEM1A	protein_coding	9540
ENSG00000126882	311.478	1.57342	5.55718e-18	FAM78A	protein_coding	5462
ENSG00000170315	25132.7	1.57326	1.82335e-41	UBB	protein_coding	1567
ENSG00000111057	2793.46	1.57295	1.61426e-50	KRT18	protein_coding	3069
ENSG00000227640	213.895	1.57209	4.87293e-17	SOX21-AS1	lncRNA	4852
ENSG00000101224	2254.75	1.57201	6.68366e-59	CDC25B	protein_coding	4314
ENSG00000175215	3364.68	1.57114	3.46632e-53	CTDSP2	protein_coding	5432
ENSG00000145476	863.682	1.57107	6.636e-46	CYP4V2	protein_coding	9767
ENSG00000161265	187.491	1.57061	1.1404e-15	U2AF1L4	protein_coding	2875
ENSG00000176244	361.84	1.57039	1.57534e-28	ACBD7	protein_coding	3546
ENSG00000075415	14760.4	1.56983	3.18514e-49	SLC25A3	protein_coding	8896
ENSG00000273611	1607.27	1.56967	7.53276e-39	ZNHIT3	protein_coding	6687
ENSG00000167565	381.358	1.56962	8.32233e-16	SERTAD3	protein_coding	1848
ENSG00000136238	8642.89	1.56924	7.93994e-29	RAC1	protein_coding	3100
ENSG00000111640	81591.3	1.5692	5.49115e-34	GAPDH	protein_coding	2396
ENSG00000114395	595.578	1.56917	3.55663e-24	CYB561D2	protein_coding	2086
ENSG00000237310	67.5675	1.56909	1.02218e-05	GS1-124K5.4	lncRNA	1262
ENSG00000100413	6730.41	1.56879	1.20678e-34	POLR3H	protein_coding	6599
ENSG00000103353	6698.09	1.56813	6.0069e-18	UBFD1	protein_coding	8260
ENSG00000243317	1331.43	1.56766	2.58999e-28	STMP1	protein_coding	4934
ENSG00000114978	6165.2	1.56731	3.61785e-23	MOB1A	protein_coding	6440
ENSG00000248008	271.92	1.56721	3.07117e-22	NRAV	lncRNA	4156
ENSG00000169733	1007.5	1.56714	1.91231e-27	RFNG	protein_coding	3865
ENSG00000122035	141.941	1.56713	1.23741e-09	RASL11A	protein_coding	2623
ENSG00000100292	506.156	1.56711	1.88792e-14	HMOX1	protein_coding	2299
ENSG00000126088	5488.23	1.56679	1.69995e-42	UROD	protein_coding	4029
ENSG00000164109	6441.71	1.56631	3.28976e-29	MAD2L1	protein_coding	5517
ENSG00000165502	3276.65	1.56602	6.00997e-21	RPL36AL	protein_coding	676
ENSG00000114744	2354.52	1.56449	3.00957e-25	COMMD2	protein_coding	4895
ENSG00000084693	2988.97	1.56398	8.63653e-43	AGBL5	protein_coding	5283
ENSG00000135924	560.664	1.56383	5.50601e-37	DNAJB2	protein_coding	5886
ENSG00000100564	1615.54	1.56339	1.65162e-45	PIGH	protein_coding	2907
ENSG00000181852	3030.72	1.56336	6.06411e-50	RNF41	protein_coding	6533
ENSG00000169564	5277.78	1.56298	6.79062e-16	PCBP1	protein_coding	1727
ENSG00000139291	1540.29	1.5629	1.55651e-22	TMEM19	protein_coding	6494
ENSG00000180574	54.3087	1.56257	6.02252e-07	EIF2S3B	protein_coding	2423
ENSG00000161956	7278.98	1.56255	3.17914e-37	SENP3	protein_coding	3624
ENSG00000184009	67934.5	1.56248	2.20277e-33	ACTG1	protein_coding	2920
ENSG00000063322	1777.33	1.56246	1.76821e-47	MED29	protein_coding	3839
ENSG00000173894	4272.97	1.56224	1.04423e-41	CBX2	protein_coding	5671
ENSG00000129480	1192.46	1.56151	8.64098e-37	DTD2	protein_coding	2967
ENSG00000139637	1648.65	1.56105	7.60413e-44	MYG1	protein_coding	2500
ENSG00000119705	3199.67	1.56055	8.82471e-18	SLIRP	protein_coding	2631
ENSG00000279738	6981	1.5599	3.47062e-55		lncRNA	19416
ENSG00000078399	2484.87	1.55966	2.46153e-28	HOXA9	protein_coding	3033
ENSG00000109083	1106.41	1.55943	2.30503e-37	IFT20	protein_coding	3227
ENSG00000144867	4431.93	1.55922	8.29567e-18	SRPRB	protein_coding	4190
ENSG00000185818	2100.02	1.55869	1.8306e-27	NAT8L	protein_coding	6056
ENSG00000180901	2355.33	1.55852	1.01461e-42	KCTD2	protein_coding	5279
ENSG00000154328	910.098	1.55838	2.38417e-33	NEIL2	protein_coding	3366
ENSG00000115274	798.093	1.55782	4.97795e-33	INO80B	protein_coding	1442
ENSG00000114850	7574.75	1.5575	4.88174e-19	SSR3	protein_coding	4627
ENSG00000179886	840.548	1.55748	3.28842e-39	TIGD5	protein_coding	5394
ENSG00000109917	3456.27	1.55698	3.31797e-20	ZPR1	protein_coding	7058
ENSG00000124074	665.392	1.55659	1.37728e-29	ENKD1	protein_coding	2665
ENSG00000100104	2173.48	1.5564	1.2218e-24	SRRD	protein_coding	4319
ENSG00000012963	3570.73	1.55568	1.09805e-44	UBR7	protein_coding	3509
ENSG00000197780	1103.58	1.55538	3.32828e-18	TAF13	protein_coding	1401
ENSG00000148290	1031.65	1.5552	8.92245e-22	SURF1	protein_coding	1758
ENSG00000283740	63.1416	1.55509	9.89564e-08	TAF11L11	protein_coding	1201
ENSG00000090263	1063.48	1.55429	2.19178e-31	MRPS33	protein_coding	5245
ENSG00000100335	6573.96	1.55399	4.7836e-25	MIEF1	protein_coding	7555
ENSG00000186564	260.837	1.55379	4.58692e-21	FOXD2	protein_coding	2648
ENSG00000171302	2898.1	1.55368	1.38759e-26	CANT1	protein_coding	4422
ENSG00000238018	63.2016	1.55364	1.17836e-06		lncRNA	1236
ENSG00000168890	215.784	1.55357	7.56027e-20	TMEM150A	protein_coding	3095
ENSG00000137331	159.938	1.55321	6.74655e-11	IER3	protein_coding	1350
ENSG00000112658	3321.17	1.55244	7.67668e-29	SRF	protein_coding	4231
ENSG00000129128	6552.92	1.55221	1.99095e-18	SPCS3	protein_coding	6829
ENSG00000128594	154.851	1.55114	3.42427e-10	LRRC4	protein_coding	4403
ENSG00000263731	766.888	1.55106	5.70764e-19		lncRNA	2682
ENSG00000164976	668.185	1.55042	1.40308e-31	MYORG	protein_coding	6447
ENSG00000177984	64.6745	1.55008	1.10654e-08	LCN15	protein_coding	2887
ENSG00000175063	3565.13	1.54996	9.12154e-18	UBE2C	protein_coding	1286
ENSG00000198856	2582.6	1.54966	1.51295e-26	OSTC	protein_coding	1616
ENSG00000135821	30663.8	1.54936	2.19178e-31	GLUL	protein_coding	12638
ENSG00000147804	381.637	1.54933	8.5954e-17	SLC39A4	protein_coding	4982
ENSG00000226479	1595.47	1.54896	2.93185e-40	TMEM185B	protein_coding	5922
ENSG00000171792	1358.19	1.54894	3.61199e-49	RHNO1	protein_coding	2644
ENSG00000169718	5753.72	1.54881	7.51148e-39	DUS1L	protein_coding	5999
ENSG00000245910	1929.16	1.54827	7.56398e-36	SNHG6	lncRNA	1247
ENSG00000137404	470.435	1.54743	4.85124e-27	NRM	protein_coding	2045
ENSG00000111206	5782.93	1.54738	2.55408e-26	FOXM1	protein_coding	4919
ENSG00000116288	6134.54	1.54695	2.18571e-24	PARK7	protein_coding	2397
ENSG00000168090	3724.94	1.54678	2.53462e-30	COPS6	protein_coding	2779
ENSG00000075142	2848.91	1.54664	1.13341e-27	SRI	protein_coding	4226
ENSG00000158828	2290.18	1.54655	1.63126e-53	PINK1	protein_coding	4833
ENSG00000158792	780.541	1.54608	2.49344e-37	SPATA2L	protein_coding	2468
ENSG00000157916	4524.05	1.54574	1.14978e-41	RER1	protein_coding	5689
ENSG00000173272	3413.9	1.5456	2.25532e-43	MZT2A	protein_coding	4068
ENSG00000112576	1651.39	1.54514	3.34415e-29	CCND3	protein_coding	5761
ENSG00000125651	3378.89	1.54458	3.84914e-37	GTF2F1	protein_coding	2876
ENSG00000179348	4099.04	1.54401	2.20388e-21	GATA2	protein_coding	4475
ENSG00000136247	1248.24	1.54395	4.87444e-38	ZDHHC4	protein_coding	3557
ENSG00000125868	3489.82	1.54389	5.73216e-23	DSTN	protein_coding	3639
ENSG00000077463	655.862	1.5426	2.96309e-36	SIRT6	protein_coding	2749
ENSG00000166562	1488.23	1.54244	4.34584e-21	SEC11C	protein_coding	4118
ENSG00000134072	1862.65	1.5424	8.69937e-39	CAMK1	protein_coding	2715
ENSG00000166925	1017.05	1.54209	2.74838e-34	TSC22D4	protein_coding	3668
ENSG00000126062	1889.27	1.54184	2.13252e-23	TMEM115	protein_coding	2107
ENSG00000089050	1238.72	1.54182	2.80143e-43	RBBP9	protein_coding	3843
ENSG00000165782	1002.09	1.54181	4.0793e-29	PIP4P1	protein_coding	3803
ENSG00000167925	763.859	1.54179	9.44407e-29	GHDC	protein_coding	4019
ENSG00000137124	1933.09	1.5412	1.71963e-13	ALDH1B1	protein_coding	3117
ENSG00000130706	4613.06	1.54112	4.83754e-15	ADRM1	protein_coding	2142
ENSG00000165915	940.53	1.54063	1.70183e-21	SLC39A13	protein_coding	4579
ENSG00000225151	100.148	1.54006	1.23911e-10	GOLGA2P7	transcribed_unprocessed_pseudogene	4915
ENSG00000242259	1327.34	1.53986	1.38704e-25	C22orf39	protein_coding	6943
ENSG00000148331	5188.97	1.53965	1.00916e-16	ASB6	protein_coding	4622
ENSG00000117877	1369.55	1.53926	0.000386304	POLR1G	protein_coding	3661
ENSG00000118680	3246.13	1.53915	1.57139e-29	MYL12B	protein_coding	1932
ENSG00000147457	2370.29	1.53903	1.29289e-17	CHMP7	protein_coding	4698
ENSG00000124380	712.177	1.53884	1.65889e-19	SNRNP27	protein_coding	1897
ENSG00000002919	1154.73	1.53866	9.29612e-18	SNX11	protein_coding	3606
ENSG00000267296	99.116	1.53848	1.32843e-09	CEBPA-DT	lncRNA	2198
ENSG00000185885	268.624	1.53823	1.98218e-23	IFITM1	protein_coding	936
ENSG00000148334	4148.38	1.5381	5.15762e-41	PTGES2	protein_coding	2655
ENSG00000118894	620.067	1.53786	1.49138e-25	EEF2KMT	protein_coding	3135
ENSG00000196372	1963.09	1.53777	5.53069e-39	ASB13	protein_coding	3003
ENSG00000105011	2491.83	1.53748	1.56171e-56	ASF1B	protein_coding	1958
ENSG00000116663	98.4421	1.53692	1.03308e-09	FBXO6	protein_coding	1735
ENSG00000216490	723.744	1.53664	1.00243e-34	IFI30	protein_coding	2344
ENSG00000243302	208.848	1.53628	3.01039e-19		processed_pseudogene	1150
ENSG00000130066	1436.36	1.53617	9.56762e-34	SAT1	protein_coding	2498
ENSG00000058262	12248.8	1.53564	4.19759e-22	SEC61A1	protein_coding	4640
ENSG00000116251	7326.75	1.53528	5.07522e-44	RPL22	protein_coding	4665
ENSG00000110711	1899.28	1.5344	1.45364e-34	AIP	protein_coding	1655
ENSG00000123728	1798.06	1.53407	5.7041e-26	RAP2C	protein_coding	4118
ENSG00000154277	12173	1.53376	1.49101e-28	UCHL1	protein_coding	2207
ENSG00000105393	3944.95	1.53299	1.67097e-38	BABAM1	protein_coding	2581
ENSG00000197324	1152.89	1.53246	4.47681e-35	LRP10	protein_coding	7118
ENSG00000143162	2105.5	1.53241	2.55646e-44	CREG1	protein_coding	3286
ENSG00000091640	1369.19	1.53226	3.19207e-32	SPAG7	protein_coding	2776
ENSG00000161682	801.956	1.53144	3.52451e-25	FAM171A2	protein_coding	3570
ENSG00000132313	1707.52	1.53099	2.40192e-15	MRPL35	protein_coding	3825
ENSG00000204439	675.627	1.52954	1.19174e-23	C6orf47	protein_coding	2481
ENSG00000175606	974.68	1.52923	1.45996e-14	TMEM70	protein_coding	2982
ENSG00000261787	610.472	1.52904	6.86118e-26	TCF24	protein_coding	2590
ENSG00000272084	625.02	1.52897	1.09928e-35		lncRNA	3402
ENSG00000105618	4325.1	1.52866	4.07159e-32	PRPF31	protein_coding	2673
ENSG00000255561	239.994	1.52813	2.34609e-08	FDXACB1	protein_coding	3551
ENSG00000137312	2296.96	1.5281	3.27061e-41	FLOT1	protein_coding	3185
ENSG00000048162	1736.85	1.52777	0.000779885	NOP16	protein_coding	2814
ENSG00000171223	408.823	1.52757	6.78217e-18	JUNB	protein_coding	1830
ENSG00000164651	146.273	1.52757	2.71503e-14	SP8	protein_coding	3718
ENSG00000213753	1225.85	1.52746	3.98302e-30	CENPBD1P1	transcribed_processed_pseudogene	9728
ENSG00000143793	1454.96	1.52733	3.6486e-44	C1orf35	protein_coding	4308
ENSG00000183935	129.63	1.5273	2.95716e-11	HTR7P1	transcribed_processed_pseudogene	4411
ENSG00000115163	1243.01	1.52708	7.56254e-22	CENPA	protein_coding	1949
ENSG00000165152	1509.12	1.52695	3.32873e-47	PGAP4	protein_coding	5549
ENSG00000255302	4380.21	1.52684	1.18675e-30	EID1	protein_coding	2040
ENSG00000160051	484.563	1.52631	1.3915e-29	IQCC	protein_coding	2478
ENSG00000237149	361.56	1.52627	8.67696e-24	ZNF503-AS2	lncRNA	3348
ENSG00000146386	1968.19	1.52602	1.11103e-23	ABRACL	protein_coding	1137
ENSG00000116521	2916.72	1.52601	1.77103e-18	SCAMP3	protein_coding	2442
ENSG00000244509	475.116	1.52529	7.17267e-18	APOBEC3C	protein_coding	2644
ENSG00000189227	698.457	1.52521	6.36681e-29	C15orf61	protein_coding	4751
ENSG00000131037	197.444	1.52512	2.55455e-16	EPS8L1	protein_coding	5341
ENSG00000185507	192.682	1.52506	4.47449e-17	IRF7	protein_coding	2612
ENSG00000198915	1238.8	1.525	1.55046e-25	RASGEF1A	protein_coding	6073
ENSG00000189241	10244.8	1.5245	2.95789e-14	TSPYL1	protein_coding	9089
ENSG00000213859	175.208	1.52446	6.08914e-12	KCTD11	protein_coding	3056
ENSG00000168283	3946.15	1.52406	5.57121e-19	BMI1	protein_coding	4395
ENSG00000133265	1870.37	1.52364	1.35328e-25	HSPBP1	protein_coding	2167
ENSG00000242616	1173.66	1.52363	6.78896e-21	GNG10	protein_coding	1201
ENSG00000074219	1759.41	1.52347	1.52221e-32	TEAD2	protein_coding	2980
ENSG00000125378	137.136	1.52313	1.69867e-14	BMP4	protein_coding	3096
ENSG00000067836	689.033	1.52307	2.16518e-22	ROGDI	protein_coding	3613
ENSG00000166170	2824.65	1.5224	3.91121e-18	BAG5	protein_coding	5271
ENSG00000177674	1981.9	1.52214	9.77268e-52	AGTRAP	protein_coding	2435
ENSG00000132254	2972.03	1.52187	1.21574e-23	ARFIP2	protein_coding	5312
ENSG00000100246	425.149	1.52135	1.68984e-23	DNAL4	protein_coding	2430
ENSG00000113140	1148.28	1.5212	1.07387e-41	SPARC	protein_coding	4641
ENSG00000114405	356.875	1.52115	4.58416e-18	C3orf14	protein_coding	4430
ENSG00000105197	4911.06	1.52104	7.62421e-26	TIMM50	protein_coding	7192
ENSG00000128245	5250.86	1.52086	3.70086e-20	YWHAH	protein_coding	2392
ENSG00000176845	583.05	1.52082	4.05911e-25	METRNL	protein_coding	2711
ENSG00000132522	2272.23	1.51981	6.4991e-28	GPS2	protein_coding	3089
ENSG00000100364	4918.61	1.51974	1.86047e-31	KIAA0930	protein_coding	10019
ENSG00000216775	928.838	1.51957	3.41198e-31		transcribed_unprocessed_pseudogene	3821
ENSG00000148704	69.1904	1.51915	4.81624e-08	VAX1	protein_coding	5788
ENSG00000148335	3018.35	1.51881	1.54146e-15	NTMT1	protein_coding	3029
ENSG00000112167	1104.44	1.5187	1.09243e-28	SAYSD1	protein_coding	2923
ENSG00000065978	38254.3	1.51867	1.38203e-22	YBX1	protein_coding	3395
ENSG00000148175	1784.8	1.51783	7.62766e-37	STOM	protein_coding	3199
ENSG00000164088	298.262	1.51782	4.0391e-08	PPM1M	protein_coding	3607
ENSG00000126351	2266.32	1.51757	4.79991e-41	THRA	protein_coding	7334
ENSG00000182518	507.451	1.51725	4.63232e-20	FAM104B	protein_coding	2499
ENSG00000104960	6472.27	1.51707	2.22633e-40	PTOV1	protein_coding	5962
ENSG00000183741	8724.6	1.51705	1.04355e-15	CBX6	protein_coding	7993
ENSG00000103253	440.596	1.51614	7.62787e-15	HAGHL	protein_coding	5287
ENSG00000133275	5985.45	1.51536	1.42609e-39	CSNK1G2	protein_coding	3781
ENSG00000175348	895.238	1.51475	3.45974e-14	TMEM9B	protein_coding	2825
ENSG00000131238	7711.61	1.51368	6.0562e-22	PPT1	protein_coding	5088
ENSG00000085998	2819.68	1.51352	1.418e-51	POMGNT1	protein_coding	6189
ENSG00000130299	3299.8	1.51281	5.55839e-23	GTPBP3	protein_coding	4528
ENSG00000146701	11675.9	1.51271	3.6129e-41	MDH2	protein_coding	3641
ENSG00000152192	2832.89	1.51158	1.64914e-56	POU4F1	protein_coding	4539
ENSG00000168264	5552.51	1.51139	2.35311e-34	IRF2BP2	protein_coding	4724
ENSG00000163795	559.571	1.51121	1.69467e-31	ZNF513	protein_coding	2370
ENSG00000101608	1517.15	1.511	7.89787e-22	MYL12A	protein_coding	3245
ENSG00000136810	13734.3	1.51001	1.31237e-27	TXN	protein_coding	1010
ENSG00000262049	400.764	1.50943	2.29333e-17		lncRNA	1977
ENSG00000108468	5400.27	1.50911	5.82281e-29	CBX1	protein_coding	3044
ENSG00000006625	2233.28	1.50894	1.89364e-37	GGCT	protein_coding	1594
ENSG00000110917	11139.5	1.50888	1.29183e-15	MLEC	protein_coding	6438
ENSG00000228223	293.114	1.50837	7.99434e-21	HCG11	lncRNA	5696
ENSG00000268001	59.397	1.50799	7.00963e-07	CARD8-AS1	lncRNA	1969
ENSG00000008517	97.4295	1.50765	7.78589e-06	IL32	protein_coding	3209
ENSG00000112308	4302.02	1.50758	5.29326e-32	C6orf62	protein_coding	2591
ENSG00000232098	637.458	1.50725	8.59597e-30		lncRNA	3417
ENSG00000087460	20497.3	1.50717	2.96752e-38	GNAS	protein_coding	14145
ENSG00000204228	281.037	1.50714	1.29877e-06	HSD17B8	protein_coding	1158
ENSG00000102225	16671.5	1.50677	1.05788e-55	CDK16	protein_coding	6531
ENSG00000163083	100.45	1.50623	3.11859e-08	INHBB	protein_coding	3206
ENSG00000273045	74.1119	1.5058	1.15725e-07	C2orf15	protein_coding	2098
ENSG00000164604	126.928	1.50571	1.47081e-12	GPR85	protein_coding	7396
ENSG00000125991	7374.2	1.50527	1.06238e-28	ERGIC3	protein_coding	6012
ENSG00000064490	1188.19	1.5043	2.70796e-40	RFXANK	protein_coding	2503
ENSG00000263272	289.086	1.50391	1.61589e-10		lncRNA	1938
ENSG00000198668	7980.01	1.50387	3.87738e-19	CALM1	protein_coding	7833
ENSG00000155961	255.589	1.50308	2.14113e-15	RAB39B	protein_coding	3413
ENSG00000197451	10157.3	1.50232	6.45812e-16	HNRNPAB	protein_coding	2118
ENSG00000172318	277.201	1.50158	1.79912e-18	B3GALT1	protein_coding	5094
ENSG00000163623	362.948	1.50099	6.34629e-20	NKX6-1	protein_coding	3086
ENSG00000178093	81.9083	1.50082	4.06595e-07	TSSK6	protein_coding	1529
ENSG00000127125	728.835	1.50063	1.75527e-33	PPCS	protein_coding	3412
ENSG00000186184	4373.4	1.50051	9.46368e-58	POLR1D	protein_coding	11210
ENSG00000170604	1771.89	1.499	4.15366e-39	IRF2BP1	protein_coding	2534
ENSG00000123975	7316.17	1.49872	8.69828e-15	CKS2	protein_coding	616
ENSG00000113387	8853.93	1.49865	1.96433e-17	SUB1	protein_coding	9266
ENSG00000106348	6297.82	1.49859	4.90834e-18	IMPDH1	protein_coding	3662
ENSG00000088256	3953.74	1.49845	6.14163e-24	GNA11	protein_coding	6285
ENSG00000165572	1866.65	1.4984	1.84504e-11	KBTBD6	protein_coding	5234
ENSG00000203875	4864.89	1.49821	2.3077e-30	SNHG5	lncRNA	12604
ENSG00000133597	1883.22	1.49802	2.127e-39	ADCK2	protein_coding	3110
ENSG00000138061	385.156	1.49745	2.07736e-22	CYP1B1	protein_coding	5985
ENSG00000103111	1722.44	1.49737	1.98413e-24	MON1B	protein_coding	6935
ENSG00000126698	6857.68	1.49716	2.23123e-20	DNAJC8	protein_coding	2892
ENSG00000230844	328.639	1.49656	8.29555e-23	ZNF674-AS1	lncRNA	2566
ENSG00000119630	297.8	1.49631	1.16572e-20	PGF	protein_coding	5804
ENSG00000108786	82.2526	1.4959	5.35595e-09	HSD17B1	protein_coding	5658
ENSG00000181610	3214.92	1.49514	1.06948e-20	MRPS23	protein_coding	6379
ENSG00000137168	3671.51	1.49471	2.63956e-23	PPIL1	protein_coding	1589
ENSG00000177733	6490.77	1.49449	1.13718e-19	HNRNPA0	protein_coding	8713
ENSG00000182747	79.0299	1.49443	5.7742e-08	SLC35D3	protein_coding	2343
ENSG00000198843	3457.22	1.49433	1.36752e-20	SELENOT	protein_coding	4135
ENSG00000013563	471.442	1.49404	1.89885e-13	DNASE1L1	protein_coding	4132
ENSG00000073150	122.247	1.49392	2.93979e-08	PANX2	protein_coding	3103
ENSG00000160691	1614.06	1.49345	2.74205e-27	SHC1	protein_coding	4342
ENSG00000186470	977.089	1.49323	1.29442e-20	BTN3A2	protein_coding	7042
ENSG00000182534	5018.42	1.49314	9.00179e-59	MXRA7	protein_coding	9257
ENSG00000104660	2576.9	1.4931	1.01202e-20	LEPROTL1	protein_coding	5411
ENSG00000182054	1035.8	1.49291	4.70601e-12	IDH2	protein_coding	2787
ENSG00000110092	7327.76	1.49267	1.12448e-10	CCND1	protein_coding	4761
ENSG00000169228	937.495	1.49267	5.12892e-40	RAB24	protein_coding	2065
ENSG00000172725	1109.98	1.49221	2.2569e-32	CORO1B	protein_coding	5327
ENSG00000164778	1969.2	1.4922	6.92993e-16	EN2	protein_coding	3395
ENSG00000111540	3719.69	1.4921	7.87455e-32	RAB5B	protein_coding	6525
ENSG00000162377	3618.81	1.49073	9.04026e-15	COA7	protein_coding	4148
ENSG00000025772	2950.71	1.49049	1.5589e-28	TOMM34	protein_coding	1973
ENSG00000135632	1874.33	1.49	1.05961e-13	SMYD5	protein_coding	3364
ENSG00000102870	4834.6	1.48996	2.89761e-27	ZNF629	protein_coding	6083
ENSG00000140391	11968.8	1.48968	3.83833e-54	TSPAN3	protein_coding	8400
ENSG00000198585	1476.89	1.48934	8.55351e-36	NUDT16	protein_coding	7029
ENSG00000167747	8547.37	1.48929	1.9568e-55	C19orf48	transcribed_unitary_pseudogene	3256
ENSG00000204386	966.159	1.48919	5.78751e-35	NEU1	protein_coding	4738
ENSG00000105327	1082.24	1.48879	2.067e-18	BBC3	protein_coding	3185
ENSG00000186283	2570.96	1.48848	7.93913e-20	TOR3A	protein_coding	3224
ENSG00000116455	8090.36	1.4883	6.93772e-12	WDR77	protein_coding	2685
ENSG00000120333	2378.54	1.48826	7.66925e-37	MRPS14	protein_coding	2594
ENSG00000182173	1878.36	1.48821	1.92829e-29	TSEN54	protein_coding	3435
ENSG00000258738	86.9667	1.48817	1.8679e-08		lncRNA	2117
ENSG00000165689	8262.11	1.48806	6.92823e-45	ENTR1	protein_coding	3138
ENSG00000137463	578.84	1.48801	1.39805e-34	MGARP	protein_coding	1224
ENSG00000105514	772.954	1.48779	1.99387e-26	RAB3D	protein_coding	4384
ENSG00000185432	282.176	1.48705	2.32881e-10	METTL7A	protein_coding	4076
ENSG00000257727	4326.04	1.48659	2.51942e-32	CNPY2	protein_coding	3019
ENSG00000173039	2448.52	1.48645	7.97899e-18	RELA	protein_coding	5459
ENSG00000051523	3808.75	1.48633	1.655e-48	CYBA	protein_coding	3253
ENSG00000253716	103.028	1.48547	1.72033e-07	MINCR	lncRNA	1530
ENSG00000117984	4635.24	1.48488	9.77779e-43	CTSD	protein_coding	3079
ENSG00000129932	764.771	1.48463	4.64986e-15	DOHH	protein_coding	2121
ENSG00000137094	136.81	1.48454	1.34429e-13	DNAJB5	protein_coding	5891
ENSG00000120149	580.301	1.48427	1.35158e-17	MSX2	protein_coding	2224
ENSG00000198937	1278.86	1.48367	4.49148e-36	CCDC167	protein_coding	572
[truncated: 8,506 more rows]
