# Supplementary material for: Nuclear and cytoplasmic poly(A) binding proteins (PABPs) favor distinct transcripts and isoforms
Source: Nucleic Acids Res. 2022 Apr 19;50(8):4685–702. doi: 10.1093/nar/gkac263 (PMC9071453; doi:10.1093/nar/gkac263)
Supplement: gkac263_Supplemental_Files [file gkac263_supplemental_files.zip › Table_S3.xlsx]

## Sheet: depleted_bothIPs
ENSEMBL	baseMean.PABPC	log2FoldChange.PABPC	padj.PABPC	baseMean.PABPN	log2FoldChange.PABPN	padj.PABPN	external_gene_name	gene_biotype	Length.exonic
ENSG00000011426	5049.95	-0.500847	0.00173565	5582.43	-0.703632	1.16333e-09	ANLN	protein_coding	5997
ENSG00000198886	18964.6	-0.513624	0.00134603	15338.7	-2.50245	1.57757e-91	MT-ND4	protein_coding	1378
ENSG00000167182	962.292	-0.513885	5.72357e-05	1126.45	-0.509029	0.000278474	SP2	protein_coding	3642
ENSG00000144749	4277.68	-0.515113	8.53624e-06	5015.67	-0.504984	0.000331338	LRIG1	protein_coding	7032
ENSG00000102038	888.148	-0.518601	9.65994e-05	1009.22	-0.625327	0.000200007	SMARCA1	protein_coding	4363
ENSG00000156642	4965.36	-0.521023	1.52378e-06	5816.77	-0.514667	5.48481e-07	NPTN	protein_coding	4032
ENSG00000198363	7724.21	-0.521343	1.47843e-06	8973.49	-0.544181	5.71603e-07	ASPH	protein_coding	20047
ENSG00000164961	3089.04	-0.522675	2.04957e-05	3432.97	-0.70746	3.68689e-08	WASHC5	protein_coding	4763
ENSG00000107581	15179.4	-0.52311	9.23947e-05	16857.2	-0.709968	5.32957e-08	EIF3A	protein_coding	7101
ENSG00000091009	3756.51	-0.537378	0.00182316	4275.8	-0.632216	9.32302e-06	RBM27	protein_coding	6664
ENSG00000151503	7977.35	-0.53845	2.2068e-05	9224.6	-0.577179	7.55858e-06	NCAPD3	protein_coding	10970
ENSG00000181458	669.252	-0.539488	0.000338544	789.395	-0.507069	3.96523e-05	TMEM45A	protein_coding	6005
ENSG00000187498	3868.51	-0.542627	1.03699e-06	4206.97	-0.814181	1.34014e-09	COL4A1	protein_coding	14662
ENSG00000150093	5847.03	-0.544139	3.84087e-08	6153.92	-0.951083	1.54313e-23	ITGB1	protein_coding	6012
ENSG00000183873	778.484	-0.548301	2.05402e-06	911.128	-0.545108	2.3246e-05	SCN5A	protein_coding	10028
ENSG00000136068	11363.3	-0.548994	9.90747e-05	13017.3	-0.625298	3.0981e-10	FLNB	protein_coding	13952
ENSG00000163811	8738.9	-0.549199	0.00185212	10231.1	-0.542392	0.00113702	WDR43	protein_coding	4103
ENSG00000044574	4579.06	-0.550965	0.00827784	3718.94	-2.55719	4.17365e-30	HSPA5	protein_coding	3921
ENSG00000197822	754.235	-0.554816	2.62977e-06	811.989	-0.871016	2.14174e-13	OCLN	protein_coding	6761
ENSG00000197386	10032.2	-0.556105	7.16289e-08	11866.6	-0.516255	1.54367e-06	HTT	protein_coding	19796
ENSG00000136960	340.07	-0.557319	0.00067696	369.998	-0.833514	1.44359e-07	ENPP2	protein_coding	6729
ENSG00000042088	3005.06	-0.56406	7.47082e-06	3325.93	-0.769183	1.46223e-13	TDP1	protein_coding	6223
ENSG00000077380	2990.38	-0.56964	1.3765e-06	3321.16	-0.761037	5.49251e-12	DYNC1I2	protein_coding	4695
ENSG00000115233	5582.62	-0.580127	0.000281934	6514.55	-0.585255	4.14207e-05	PSMD14	protein_coding	7311
ENSG00000112742	3439.94	-0.584917	4.05758e-05	3943.99	-0.655645	1.87545e-08	TTK	protein_coding	4579
ENSG00000156535	2026.5	-0.587732	4.03475e-05	2298.65	-0.704656	7.59994e-08	CD109	protein_coding	9782
ENSG00000100714	8818.98	-0.590167	2.56854e-07	9589.44	-0.868247	7.41832e-15	MTHFD1	protein_coding	12208
ENSG00000135829	17823.1	-0.596218	0.000137041	19026.4	-0.949388	6.54738e-10	DHX9	protein_coding	5898
ENSG00000124126	327.743	-0.596785	0.000719173	369.722	-0.736328	1.34668e-05	PREX1	protein_coding	7509
ENSG00000117523	21956.1	-0.597765	6.95972e-05	25052.2	-0.686518	1.37365e-07	PRRC2C	protein_coding	14173
ENSG00000070182	698.23	-0.597787	1.19456e-05	814.076	-0.611386	2.2706e-06	SPTB	protein_coding	14796
ENSG00000175216	13292	-0.607312	5.10746e-08	14769.6	-0.800119	6.44452e-12	CKAP5	protein_coding	8538
ENSG00000115425	619.061	-0.608773	4.61965e-06	744.458	-0.511217	0.000174824	PECR	protein_coding	3196
ENSG00000151151	2022.69	-0.61165	0.000144037	2432.19	-0.510214	7.32233e-05	IPMK	protein_coding	6093
ENSG00000112769	547.347	-0.61209	8.71262e-05	632.516	-0.660266	6.56869e-07	LAMA4	protein_coding	11983
ENSG00000197081	20092.4	-0.617962	2.67478e-09	21736.7	-0.921968	2.15665e-15	IGF2R	protein_coding	17843
ENSG00000228253	777.559	-0.641427	0.00158277	745.014	-1.5323	4.34351e-31	MT-ATP8	protein_coding	207
ENSG00000072110	3548.8	-0.641823	1.1189e-05	3843.95	-0.94118	2.79875e-08	ACTN1	protein_coding	10626
ENSG00000184110	166.989	-0.642733	0.00317367	173.898	-1.12715	5.31852e-09	EIF3C	protein_coding	6925
ENSG00000110713	8735.94	-0.646711	3.81245e-06	10284.5	-0.620417	1.18943e-05	NUP98	protein_coding	9904
ENSG00000117419	11379.1	-0.64737	4.79969e-10	13622.8	-0.562058	7.81314e-09	ERI3	protein_coding	2785
ENSG00000197102	33886.4	-0.650714	8.83077e-08	37817.1	-0.831142	7.93483e-17	DYNC1H1	protein_coding	36789
ENSG00000138095	15231.2	-0.652904	6.54686e-07	18153	-0.581501	0.000111681	LRPPRC	protein_coding	10028
ENSG00000004864	4785.62	-0.655453	6.56709e-07	5810.38	-0.518454	8.91174e-05	SLC25A13	protein_coding	3710
ENSG00000011376	5277.19	-0.657848	6.19599e-05	6392.39	-0.527973	0.00140792	LARS2	protein_coding	12407
ENSG00000085563	2381.49	-0.659186	1.2222e-08	2743.46	-0.714555	1.33594e-09	ABCB1	protein_coding	6422
ENSG00000108055	6273.61	-0.663064	1.68841e-08	7246.35	-0.708529	5.14112e-10	SMC3	protein_coding	5683
ENSG00000250519	140.432	-0.664881	0.000847067	159.309	-0.775169	0.000317431		lncRNA	5342
ENSG00000130347	993.632	-0.668198	1.81985e-05	1149.38	-0.706243	4.33718e-10	RTN4IP1	protein_coding	3185
ENSG00000150961	1096.9	-0.669234	7.39428e-06	1284.79	-0.660111	9.7628e-07	SEC24D	protein_coding	9920
ENSG00000165304	2802.79	-0.669385	6.51992e-08	3423.77	-0.511456	6.26872e-06	MELK	protein_coding	3087
ENSG00000172379	914.056	-0.671107	1.70385e-06	1100.57	-0.569003	7.80165e-07	ARNT2	protein_coding	7737
ENSG00000133135	1175.25	-0.672305	1.33484e-08	1292.21	-0.913944	3.95913e-16	RNF128	protein_coding	3418
ENSG00000115306	16807.1	-0.678374	2.43698e-09	19042.5	-0.80046	5.32351e-17	SPTBN1	protein_coding	18473
ENSG00000116120	4765.72	-0.678493	6.12512e-06	5502.73	-0.724526	1.6635e-08	FARSB	protein_coding	6761
ENSG00000055130	6463.84	-0.68115	8.73834e-06	7927.11	-0.507268	0.000176872	CUL1	protein_coding	4152
ENSG00000163513	1233.72	-0.68129	2.13512e-07	1461.96	-0.629736	1.2676e-06	TGFBR2	protein_coding	6850
ENSG00000076201	1340.21	-0.687688	1.48234e-06	1583.67	-0.646322	7.84373e-05	PTPN23	protein_coding	5975
ENSG00000134871	7941.87	-0.694263	6.8235e-11	8949.97	-0.838228	7.76604e-11	COL4A2	protein_coding	19271
ENSG00000118217	6292.85	-0.695773	3.53086e-13	7629.37	-0.563173	2.47135e-09	ATF6	protein_coding	7864
ENSG00000136738	1848.55	-0.699433	1.1229e-06	2153.35	-0.711793	3.6258e-09	STAM	protein_coding	4130
ENSG00000248527	917.938	-0.701488	0.000150767	783.48	-2.47741	2.42306e-85	MTATP6P1	unprocessed_pseudogene	681
ENSG00000136143	2714.8	-0.708532	2.25903e-05	3357.16	-0.501967	0.00317055	SUCLA2	protein_coding	8879
ENSG00000157653	79.6942	-0.714939	0.0054179	91.3929	-0.782154	0.00137744	C9orf43	protein_coding	2290
ENSG00000137642	1621.9	-0.720281	2.33508e-09	2003.87	-0.521933	5.96586e-06	SORL1	protein_coding	19408
ENSG00000134014	3804.78	-0.738023	1.40858e-10	4511.46	-0.684575	2.43889e-11	ELP3	protein_coding	5161
ENSG00000088812	2378.97	-0.761697	2.10785e-12	2947.96	-0.546966	7.34115e-06	ATRN	protein_coding	8771
ENSG00000173905	4102.47	-0.768018	1.11701e-07	4837.77	-0.733542	2.82476e-08	GOLIM4	protein_coding	4584
ENSG00000243789	647.875	-0.769191	2.58447e-06	792.396	-0.606153	2.9295e-05	JMJD7	protein_coding	1964
ENSG00000177119	5285.55	-0.797581	8.27777e-15	6518.42	-0.596395	7.66402e-08	ANO6	protein_coding	8235
ENSG00000120526	1824.2	-0.801237	1.77432e-06	2211.84	-0.659632	1.02632e-05	NUDCD1	protein_coding	4172
ENSG00000128641	4084.59	-0.801589	5.98248e-11	5032.58	-0.602544	9.98205e-08	MYO1B	protein_coding	9533
ENSG00000095002	5374.25	-0.801702	3.4538e-12	6576.75	-0.627727	2.74275e-09	MSH2	protein_coding	13674
ENSG00000142192	17248.4	-0.808211	6.39516e-17	20237.7	-0.794971	4.85256e-15	APP	protein_coding	6316
ENSG00000038427	5009.58	-0.808404	3.93433e-14	6276.36	-0.549279	1.06028e-06	VCAN	protein_coding	14678
ENSG00000041982	39543.7	-0.820313	5.27307e-06	46096.2	-0.835784	4.11061e-15	TNC	protein_coding	9639
ENSG00000196455	2572.99	-0.823269	4.5385e-09	3161.16	-0.631836	2.27201e-06	PIK3R4	protein_coding	5377
ENSG00000198246	551.418	-0.823774	5.90227e-11	670.917	-0.670435	5.86954e-07	SLC29A3	protein_coding	5438
ENSG00000173692	6635.38	-0.83061	2.13302e-05	7653.69	-0.882108	1.60241e-06	PSMD1	protein_coding	5187
ENSG00000006125	7448.67	-0.835197	2.07342e-17	8598.36	-0.888449	5.78184e-22	AP2B1	protein_coding	7591
ENSG00000100393	5894.63	-0.835222	4.93386e-13	7490.43	-0.522616	8.42669e-05	EP300	protein_coding	11692
ENSG00000006715	4867.27	-0.835717	1.00818e-13	6126.54	-0.556887	3.53711e-08	VPS41	protein_coding	7752
ENSG00000275700	4638.96	-0.841341	2.45873e-07	5756.88	-0.61149	1.11241e-05	AATF	protein_coding	4635
ENSG00000106066	2378.81	-0.845988	1.72966e-13	2760.18	-0.881133	9.33429e-13	CPVL	protein_coding	3336
ENSG00000166477	1476.92	-0.846544	7.94133e-10	1681.96	-0.955201	1.2417e-13	LEO1	protein_coding	2651
ENSG00000160633	5896.31	-0.847397	2.47434e-05	7286.65	-0.632129	9.05915e-06	SAFB	protein_coding	7036
ENSG00000197050	1087.79	-0.853606	2.16574e-10	1342.94	-0.642328	9.11359e-08	ZNF420	protein_coding	4077
ENSG00000069702	3094.33	-0.864793	7.18506e-11	3964.5	-0.51858	0.00061979	TGFBR3	protein_coding	8577
ENSG00000178445	1770.34	-0.870852	2.26829e-15	2200.76	-0.633617	3.21972e-09	GLDC	protein_coding	8882
ENSG00000088930	5002.89	-0.876198	1.95473e-11	6265.39	-0.609816	2.38448e-05	XRN2	protein_coding	3408
ENSG00000130638	6658.5	-0.878533	4.45719e-15	8607.53	-0.500747	8.77682e-08	ATXN10	protein_coding	5127
ENSG00000196116	909.888	-0.88248	6.81914e-13	1137.4	-0.622413	4.3907e-08	TDRD7	protein_coding	4174
ENSG00000123384	672.853	-0.885716	0.000153938	796.509	-0.845067	1.63427e-07	LRP1	protein_coding	20859
ENSG00000169604	4905.2	-0.887764	1.49326e-12	6188.86	-0.593671	1.61901e-06	ANTXR1	protein_coding	8185
ENSG00000173077	353.756	-0.891178	0.000290935	430.602	-0.741851	0.0013068	DELEC1	lncRNA	6650
ENSG00000131378	1593.54	-0.893269	1.18798e-13	2010.31	-0.599004	4.59185e-06	RFTN1	protein_coding	4769
ENSG00000287151	1133.32	-0.899914	5.41185e-12	1412.67	-0.647847	2.09502e-08	C2orf27A	lncRNA	7090
ENSG00000184613	7413.44	-0.904337	7.49162e-18	9598.66	-0.516728	1.59014e-06	NELL2	protein_coding	6424
ENSG00000213639	1397.45	-0.907986	7.73998e-17	1656.22	-0.852776	2.78908e-15	PPP1CB	protein_coding	5760
ENSG00000150893	902.454	-0.921081	5.55936e-16	1133.44	-0.642628	9.32961e-08	FREM2	protein_coding	16275
ENSG00000261150	4866.01	-0.927161	5.66805e-10	5741.13	-0.887412	1.00651e-06	EPPK1	protein_coding	16005
ENSG00000138829	8742.65	-0.9377	6.10486e-14	10695.7	-0.753823	5.37968e-07	FBN2	protein_coding	13218
ENSG00000120756	2431.39	-0.94695	9.97398e-17	3138.58	-0.563054	4.05189e-07	PLS1	protein_coding	5288
ENSG00000151657	753.354	-0.947912	6.43621e-11	984.336	-0.520191	3.74521e-05	KIN	protein_coding	6856
ENSG00000067141	4747.31	-0.950497	1.86044e-19	6014.21	-0.634646	5.77843e-09	NEO1	protein_coding	8137
ENSG00000088756	501.017	-0.964266	4.16061e-14	660.296	-0.5058	0.000121221	ARHGAP28	protein_coding	11910
ENSG00000164603	1427.15	-0.991311	2.77189e-13	1862.36	-0.560707	3.05443e-06	BMT2	protein_coding	4097
ENSG00000163297	1233.87	-0.993428	2.57253e-20	1626.43	-0.528093	5.5562e-07	ANTXR2	protein_coding	10010
ENSG00000166002	834.543	-1.00492	2.65256e-17	1103.49	-0.527324	4.34103e-06	SMCO4	protein_coding	1106
ENSG00000136891	4233.18	-1.00574	3.82979e-09	5635.12	-0.501624	0.000137726	TEX10	protein_coding	7264
ENSG00000039123	6425.29	-1.01057	1.39112e-16	7825.92	-0.838811	2.00233e-13	MTREX	protein_coding	6347
ENSG00000047249	2611.56	-1.01318	8.08103e-16	3269.88	-0.732296	4.18956e-08	ATP6V1H	protein_coding	5104
ENSG00000140694	3740.62	-1.02684	1.34438e-27	4928.46	-0.558179	1.41767e-08	PARN	protein_coding	9284
ENSG00000162407	1462.77	-1.03029	5.69242e-14	1954.31	-0.508379	0.00262338	PLPP3	protein_coding	5272
ENSG00000122970	1083.95	-1.03766	7.11445e-17	1455.3	-0.502044	0.00274137	IFT81	protein_coding	7001
ENSG00000156298	1657.35	-1.04578	4.85244e-21	2107.3	-0.706435	4.51532e-10	TSPAN7	protein_coding	3110
ENSG00000103226	340.56	-1.06214	1.3849e-10	364.768	-1.49682	1.55927e-18	NOMO3	protein_coding	8238
ENSG00000255468	231.235	-1.07279	3.41513e-09	311.335	-0.524412	0.00274561		lncRNA	2552
ENSG00000140750	4076.71	-1.07427	1.83113e-12	5372.99	-0.593033	4.39291e-07	ARHGAP17	protein_coding	9903
ENSG00000115363	107.12	-1.07775	4.83338e-06	131.265	-0.879236	4.24323e-05	EVA1A	protein_coding	2745
ENSG00000116729	6364.36	-1.08592	1.85166e-30	8412.56	-0.594032	7.35913e-10	WLS	protein_coding	4459
ENSG00000185164	410.547	-1.0955	2.92767e-12	448.768	-1.42641	7.48843e-15	NOMO2	protein_coding	6801
ENSG00000213085	163.053	-1.09747	4.17714e-08	218.794	-0.5479	0.00159395	CFAP45	protein_coding	2627
ENSG00000086200	5937.94	-1.10875	4.4137e-11	7909.2	-0.581987	1.17757e-05	IPO11	protein_coding	7540
ENSG00000112367	2055.34	-1.10942	1.15151e-24	2707.71	-0.624751	2.65274e-09	FIG4	protein_coding	3606
ENSG00000138641	970.049	-1.11365	2.76952e-16	1236.24	-0.751131	1.44644e-11	HERC3	protein_coding	6969
ENSG00000225630	356.121	-1.11856	3.19791e-07	334.312	-2.515	1.40147e-43	MTND2P28	unprocessed_pseudogene	1044
ENSG00000023318	2471.32	-1.1251	1.79694e-14	3287.72	-0.599031	3.65149e-06	ERP44	protein_coding	4808
ENSG00000241973	5009.84	-1.12918	2.22501e-28	6739.36	-0.565092	1.00211e-06	PI4KA	protein_coding	11407
ENSG00000122779	2587.71	-1.15295	4.11879e-18	3461.22	-0.60161	2.55754e-07	TRIM24	protein_coding	9301
ENSG00000048342	1046.35	-1.15484	3.44295e-22	1406.44	-0.58886	3.39666e-08	CC2D2A	protein_coding	9556
ENSG00000196081	996.341	-1.1607	2.58214e-19	1365.63	-0.520807	1.01662e-05	ZNF724	protein_coding	3326
ENSG00000154127	657.346	-1.16783	2.45712e-16	890.652	-0.565445	8.7157e-05	UBASH3B	protein_coding	8964
ENSG00000013503	2710.81	-1.16918	1.76484e-16	3546.95	-0.695579	8.42887e-07	POLR3B	protein_coding	4768
ENSG00000181218	2237.97	-1.16958	7.58666e-11	1957.33	-3.64561	3.44339e-152	H2AW	protein_coding	895
ENSG00000230021	303.083	-1.17174	3.3069e-12	405.592	-0.611595	2.54022e-05		transcribed_processed_pseudogene	5495
ENSG00000172348	193.437	-1.17257	4.88967e-10	262.111	-0.580457	0.000827649	RCAN2	protein_coding	3712
ENSG00000027001	2321.02	-1.17311	9.45141e-19	3182.41	-0.528508	8.10607e-05	MIPEP	protein_coding	3388
ENSG00000083857	12542.8	-1.17363	5.55318e-26	16288.4	-0.729437	3.72505e-09	FAT1	protein_coding	16167
ENSG00000080561	476.683	-1.17635	8.36408e-19	612.041	-0.776018	4.92098e-10	MID2	protein_coding	3097
ENSG00000163002	1866.91	-1.18943	8.08937e-13	2474.74	-0.662305	2.87422e-07	NUP35	protein_coding	4025
ENSG00000116991	2369.89	-1.19061	5.88206e-36	3196.67	-0.60359	8.45843e-10	SIPA1L2	protein_coding	7641
ENSG00000187955	723.728	-1.20849	2.62769e-10	935.852	-0.78317	8.72984e-06	COL14A1	protein_coding	10190
ENSG00000197566	277.265	-1.21303	1.68833e-15	347.654	-0.905509	5.85492e-09	ZNF624	protein_coding	5093
ENSG00000179029	677.153	-1.21867	1.00395e-09	785.601	-1.26099	4.14408e-16	TMEM107	protein_coding	3943
ENSG00000197372	883.49	-1.2291	2.07484e-22	1202.94	-0.595364	4.80868e-07	ZNF675	protein_coding	6785
ENSG00000125257	7233.29	-1.22927	2.78404e-20	9865.51	-0.589265	0.000131532	ABCC4	protein_coding	8629
ENSG00000132792	2692.49	-1.2355	3.35435e-12	3529.3	-0.74131	1.33372e-06	CTNNBL1	protein_coding	4148
ENSG00000181450	4500.8	-1.2387	1.91677e-24	6133.51	-0.601227	4.57827e-09	ZNF678	protein_coding	8915
ENSG00000082701	6302.51	-1.2515	5.41941e-17	8819.39	-0.514661	3.62119e-05	GSK3B	protein_coding	8188
ENSG00000262655	185.158	-1.25199	2.07623e-09	245.753	-0.723022	2.26679e-05	SPON1	protein_coding	5317
ENSG00000100578	2630.74	-1.25802	1.17924e-22	3603.85	-0.595298	8.05491e-08	KIAA0586	protein_coding	15821
ENSG00000235370	215.588	-1.26061	2.34454e-06	304.501	-0.504101	0.00831122	DNM1P51	transcribed_unprocessed_pseudogene	8796
ENSG00000166147	3002.18	-1.26142	3.54332e-31	4182.32	-0.538928	1.95772e-05	FBN1	protein_coding	16027
ENSG00000198088	1058.38	-1.27955	3.60123e-31	1443.68	-0.629011	2.81958e-08	NUP62CL	protein_coding	1867
ENSG00000235863	63.7979	-1.29832	1.48349e-05	70.1175	-1.62223	1.61585e-06	B3GALT4	protein_coding	2365
ENSG00000134371	4584.55	-1.30935	4.75433e-21	6501.11	-0.509493	8.97698e-06	CDC73	protein_coding	10512
ENSG00000145832	198.873	-1.32022	1.88334e-12	282.599	-0.516066	0.00617468	SLC25A48	protein_coding	8371
ENSG00000215712	4046.29	-1.32281	3.02101e-20	4843.91	-1.20478	1.44461e-19	TMEM242	protein_coding	5005
ENSG00000204120	7860.42	-1.32916	1.09645e-31	11196.7	-0.507817	6.15187e-06	GIGYF2	protein_coding	13446
ENSG00000115652	2993.47	-1.33034	1.84886e-26	4128	-0.624577	3.61607e-06	UXS1	protein_coding	7023
ENSG00000267040	85.5073	-1.33154	1.84198e-06	105.368	-1.0811	8.52967e-05		lncRNA	2397
ENSG00000076356	6993.2	-1.33724	2.79986e-35	9938.9	-0.521473	0.000541973	PLXNA2	protein_coding	13845
ENSG00000126216	7211.52	-1.34584	3.4688e-44	10172.8	-0.554574	4.83836e-09	TUBGCP3	protein_coding	7248
ENSG00000181222	10135.1	-1.34832	2.24107e-25	11697.2	-1.41419	4.3065e-20	POLR2A	protein_coding	8355
ENSG00000153107	4117.01	-1.36863	5.71364e-28	5740.79	-0.611122	5.00737e-08	ANAPC1	protein_coding	13984
ENSG00000157483	3944.32	-1.38181	2.22104e-36	5684.85	-0.502726	4.78735e-05	MYO1E	protein_coding	9077
ENSG00000276791	134.223	-1.38499	5.94237e-08	186.661	-0.650052	0.00902132		lncRNA	3250
ENSG00000166501	185.349	-1.38947	4.53068e-14	265.15	-0.540789	0.00162378	PRKCB	protein_coding	11049
ENSG00000018699	2241.84	-1.39955	2.16058e-12	3233.32	-0.508799	0.00681316	TTC27	protein_coding	3443
ENSG00000065534	865.583	-1.40543	1.17095e-12	1183.72	-0.718544	4.84688e-06	MYLK	protein_coding	22167
ENSG00000138182	3265.44	-1.42578	4.38777e-25	4680.85	-0.550068	2.07323e-05	KIF20B	protein_coding	6851
ENSG00000162542	380.524	-1.43319	3.64503e-12	538.595	-0.612816	0.00190511	TMCO4	protein_coding	4054
ENSG00000139263	2173.02	-1.45146	2.06859e-33	3160.32	-0.51645	0.000511383	LRIG3	protein_coding	5893
ENSG00000131773	1501.95	-1.46802	6.16222e-35	2188.69	-0.520882	1.5102e-05	KHDRBS3	protein_coding	8646
ENSG00000027075	639.768	-1.4726	2.07449e-30	938.419	-0.50538	2.13492e-05	PRKCH	protein_coding	8830
ENSG00000107338	4091.65	-1.49094	2.88321e-16	5764.98	-0.655287	0.00369106	SHB	protein_coding	6035
ENSG00000247092	1530.16	-1.49861	9.91436e-33	1897.96	-1.19624	3.19042e-29	SNHG10	lncRNA	5437
ENSG00000081479	2065.17	-1.49967	6.33799e-40	2912.41	-0.66119	9.65945e-08	LRP2	protein_coding	16109
ENSG00000197157	19139	-1.51015	7.69918e-40	25774.5	-0.845949	1.8683e-09	SND1	protein_coding	6486
ENSG00000167306	420.615	-1.51032	4.68259e-17	586.431	-0.718611	6.56549e-08	MYO5B	protein_coding	10566
ENSG00000036448	3530.85	-1.53159	1.66577e-46	5107.15	-0.591071	8.1146e-10	MYOM2	protein_coding	7056
ENSG00000266931	219.707	-1.54238	1.02043e-15	319.197	-0.583042	0.00490395		unprocessed_pseudogene	285
ENSG00000150938	4807.28	-1.54908	2.44179e-46	7144.46	-0.503412	0.000177626	CRIM1	protein_coding	7270
ENSG00000164694	60.6316	-1.55344	4.41057e-08	85.6807	-0.693094	0.00564385	FNDC1	protein_coding	6850
ENSG00000197061	6528.02	-1.55796	9.41241e-37	5973.3	-4.3718	2.04779e-271	H4C3	protein_coding	405
ENSG00000165730	1016.09	-1.57343	7.65969e-36	1491.67	-0.565542	2.85047e-08	STOX1	protein_coding	3914
ENSG00000231177	107.318	-1.5778	5.71316e-08	149.554	-0.755193	0.000557102	LINC00852	lncRNA	1328
ENSG00000170558	4835.98	-1.64292	1.20931e-48	7160.17	-0.573731	2.06404e-06	CDH2	protein_coding	4634
ENSG00000105889	1002.59	-1.66406	1.16499e-45	1493.15	-0.565755	3.88369e-07	STEAP1B	protein_coding	6478
ENSG00000247081	368.476	-1.68394	2.42247e-30	561.013	-0.500645	9.69843e-05	BAALC-AS1	lncRNA	15681
ENSG00000198732	1705.31	-1.68525	2.58657e-44	2520.22	-0.605038	1.9757e-07	SMOC1	protein_coding	4369
ENSG00000175093	1857.52	-1.69266	1.22672e-58	2660.61	-0.728316	8.00254e-10	SPSB4	protein_coding	3795
ENSG00000198786	9990.18	-1.72213	1.46194e-21	10211	-2.84375	9.85389e-89	MT-ND5	protein_coding	1812
ENSG00000287978	74.9558	-1.72341	2.21384e-09	91.1219	-1.47243	7.62969e-08		lncRNA	668
ENSG00000137821	1110.32	-1.73722	7.35214e-48	1690.69	-0.533421	0.000299856	LRRC49	protein_coding	9991
ENSG00000136861	10956.4	-1.73809	9.82412e-64	16821.8	-0.500953	2.44501e-06	CDK5RAP2	protein_coding	10080
ENSG00000255052	139.491	-1.73995	6.7935e-11	196.891	-0.832936	0.000496202	FAM66D	lncRNA	7347
ENSG00000136928	189.926	-1.74948	2.64749e-17	286.937	-0.561367	0.000979617	GABBR2	protein_coding	7343
ENSG00000188825	145.62	-1.77166	5.08019e-11	222.779	-0.543659	0.00181827	LINC00910	lncRNA	10895
ENSG00000140598	2755.16	-1.8291	2.76214e-45	4256.9	-0.526886	4.23549e-05	EFL1	protein_coding	4708
ENSG00000212907	2553.69	-1.86508	6.3239e-47	2561.35	-3.4159	6.4367e-123	MT-ND4L	protein_coding	297
ENSG00000149090	561.947	-1.87165	2.02298e-34	819.097	-0.77097	1.9317e-10	PAMR1	protein_coding	3863
ENSG00000137601	3591.16	-1.87311	5.64034e-71	5575.09	-0.535741	4.19536e-07	NEK1	protein_coding	8354
ENSG00000145703	2967.8	-1.88223	1.58626e-48	4627.22	-0.523332	5.79889e-05	IQGAP2	protein_coding	7868
ENSG00000145241	1958.48	-1.88743	2.18103e-78	3055.38	-0.526517	1.34966e-05	CENPC	protein_coding	8496
ENSG00000246350	87.5833	-1.88975	1.59522e-11	128.489	-0.745874	0.00284707		lncRNA	2874
ENSG00000129682	239.611	-1.94066	1.98413e-24	354.753	-0.753238	9.1805e-06	FGF13	protein_coding	20737
ENSG00000198121	1592.91	-1.94611	3.73929e-79	2493.25	-0.544918	3.26837e-08	LPAR1	protein_coding	4159
ENSG00000164318	339.617	-1.95536	1.48518e-27	535.586	-0.52783	0.000439888	EGFLAM	protein_coding	6183
ENSG00000080493	2052.79	-1.96796	6.4793e-65	3215.73	-0.551156	2.0904e-06	SLC4A4	protein_coding	9120
ENSG00000231023	53.6117	-1.97528	1.35538e-09	78.0317	-0.823306	0.00172818	LINC00326	lncRNA	6151
ENSG00000171444	6786.96	-1.9809	3.8639e-85	10535.6	-0.590975	1.18134e-07	MCC	protein_coding	10739
ENSG00000182752	1288.36	-1.99057	1.01562e-38	2012.72	-0.576915	9.59966e-09	PAPPA	protein_coding	11585
ENSG00000144668	566.654	-2.0108	1.50172e-37	832.803	-0.82081	1.96263e-12	ITGA9	protein_coding	8270
ENSG00000276180	84.6622	-2.01236	2.3186e-14	92.63	-2.5681	1.99735e-21	H4C9	protein_coding	1294
ENSG00000263001	3377.74	-2.0125	3.95427e-60	5346.85	-0.535625	5.52073e-06	GTF2I	protein_coding	11303
ENSG00000274750	89.4775	-2.01448	4.87701e-14	113.592	-1.49142	2.18999e-09	H3C6	protein_coding	2679
ENSG00000170965	1165.4	-2.02283	8.83495e-36	1798	-0.640092	8.78957e-06	PLAC1	protein_coding	1904
ENSG00000184678	3908.81	-2.03991	9.24284e-33	3902.56	-4.04171	1.08024e-193	H2BC21	protein_coding	2194
ENSG00000111880	7587.06	-2.04173	1.59555e-49	12091.6	-0.525807	3.05829e-05	RNGTT	protein_coding	5188
ENSG00000117643	345.728	-2.04735	1.45281e-37	549.512	-0.545648	0.000108848	MAN1C1	protein_coding	9026
ENSG00000196890	2111.99	-2.10582	1.96862e-24	2101.83	-4.37207	8.1291e-207	H2BU1	protein_coding	2364
ENSG00000204116	1988.11	-2.10585	1.79082e-56	3159.35	-0.566227	9.42398e-08	CHIC1	protein_coding	6939
ENSG00000091157	2815.65	-2.12281	2.33478e-45	4565.24	-0.502409	0.000131492	WDR7	protein_coding	15694
ENSG00000164162	2804.19	-2.12449	1.41389e-73	4500.4	-0.540345	8.23169e-07	ANAPC10	protein_coding	4522
ENSG00000129158	11219.8	-2.12712	3.70635e-70	17525.1	-0.640014	6.59879e-09	SERGEF	protein_coding	3387
ENSG00000198648	4583.08	-2.13067	4.37877e-107	7282.49	-0.580078	1.25818e-09	STK39	protein_coding	3701
ENSG00000159685	4170.44	-2.13771	9.58823e-46	6510.2	-0.645213	0.000404305	CHCHD6	protein_coding	2757
ENSG00000152404	2095	-2.14227	3.75343e-42	3338.93	-0.571459	3.87172e-05	CWF19L2	protein_coding	3581
ENSG00000075568	4481.09	-2.15819	3.70355e-82	6904.36	-0.705635	8.54533e-09	TMEM131	protein_coding	13042
ENSG00000186976	341.82	-2.16199	7.16645e-44	550.06	-0.549862	0.000332531	EFCAB6	protein_coding	8557
ENSG00000121621	1755.17	-2.18007	1.02466e-87	2817.44	-0.566005	1.00022e-06	KIF18A	protein_coding	4517
ENSG00000277224	987.301	-2.19469	2.13075e-34	997.008	-4.28959	5.27213e-151	H2BC7	protein_coding	1196
ENSG00000274641	2742.88	-2.19575	1.59406e-38	2739.3	-4.63818	1.51303e-240	H2BC17	protein_coding	467
ENSG00000013619	482.584	-2.19642	3.10853e-50	766.953	-0.610807	1.72556e-06	MAMLD1	protein_coding	5958
ENSG00000185130	1824.05	-2.20107	2.47377e-31	1817.19	-4.77567	5.22916e-203	H2BC13	protein_coding	488
ENSG00000169122	2850.52	-2.20113	6.82197e-55	4636.27	-0.526136	0.000429738	FAM110B	protein_coding	4943
ENSG00000281091	166.53	-2.21147	1.37241e-22	265.434	-0.608525	0.0041321		lncRNA	2720
ENSG00000260855	77.8263	-2.23986	4.87999e-15	121.356	-0.706409	0.00939807		lncRNA	3472
ENSG00000148219	1003.03	-2.24626	5.83687e-80	1574.2	-0.679007	1.83229e-09	ASTN2	protein_coding	8290
ENSG00000179241	5453.9	-2.29172	1.19726e-77	8993.82	-0.517052	0.000161129	LDLRAD3	protein_coding	4575
ENSG00000066827	1657.28	-2.30462	7.78607e-85	2619.19	-0.676728	1.58802e-07	ZFAT	protein_coding	8900
ENSG00000166833	681.559	-2.30885	5.69039e-64	1115.65	-0.555619	9.18573e-06	NAV2	protein_coding	15174
ENSG00000271147	790.12	-2.30889	5.33922e-53	1221.52	-0.762405	1.42913e-08	ARMCX5-GPRASP2	lncRNA	4244
ENSG00000101868	14445.1	-2.31009	1.16458e-115	23575.2	-0.56349	1.73926e-10	POLA1	protein_coding	6640
ENSG00000163637	645.058	-2.31636	1.40978e-67	1059.99	-0.544246	1.30586e-05	PRICKLE2	protein_coding	14738
ENSG00000233822	1285.12	-2.32334	8.88268e-47	1382.46	-3.28067	2.72543e-140	H2BC15	protein_coding	5477
ENSG00000165591	947.321	-2.33158	4.03526e-85	1514.14	-0.650563	1.26376e-06	FAAH2	protein_coding	2019
ENSG00000221866	63.0919	-2.33246	7.85346e-14	99.9928	-0.694256	0.00640696	PLXNA4	protein_coding	16372
ENSG00000269964	69.9108	-2.33717	1.49971e-14	113.368	-0.585015	0.00899139	MEI4	protein_coding	5290
ENSG00000151779	4261.87	-2.35256	1.49045e-100	6987.76	-0.562921	4.91764e-07	NBAS	protein_coding	8947
ENSG00000261617	56.3436	-2.35581	6.42433e-12	85.1094	-0.883633	0.000617768	LINC02177	lncRNA	5827
ENSG00000234684	1005.41	-2.35625	1.4818e-50	1642.1	-0.58429	0.00218845	SDCBP2-AS1	lncRNA	5308
ENSG00000134215	399.581	-2.36584	1.63693e-47	665.326	-0.510434	0.000300201	VAV3	protein_coding	7306
ENSG00000244642	246.861	-2.36957	0.00121008	249.956	-4.89515	4.90851e-72	RN7SL396P	misc_RNA	295
ENSG00000158089	52.8212	-2.36983	1.17767e-12	82.0941	-0.777608	0.00485807	GALNT14	protein_coding	4344
ENSG00000275379	218.651	-2.37159	2.43424e-29	223.828	-4.56327	2.89219e-76	H3C11	protein_coding	502
ENSG00000197837	803.772	-2.38386	7.7689e-49	870.957	-3.27164	6.9643e-118	H4-16	protein_coding	2578
ENSG00000262074	60.2526	-2.43485	2.59729e-09	85.6102	-1.15467	0.000283309	SNORD3B-2	snoRNA	791
ENSG00000114670	428.408	-2.43521	1.588e-52	719.454	-0.511611	0.000288676	NEK11	protein_coding	5355
ENSG00000065485	2160.7	-2.43598	1.44114e-63	3578.96	-0.557673	0.000615676	PDIA5	protein_coding	4067
ENSG00000197903	5469.66	-2.43614	6.84921e-74	5574.72	-4.95964	0	H2BC12	protein_coding	495
ENSG00000276903	1116	-2.46757	1.74137e-51	1153.38	-4.55755	3.26851e-188	H2AC16	protein_coding	482
ENSG00000254633	202.412	-2.47227	6.45983e-26	318.027	-0.78313	6.48944e-05		transcribed_unitary_pseudogene	1367
ENSG00000185973	1246.25	-2.48129	1.77642e-80	2068.59	-0.569357	3.41135e-06	TMLHE	protein_coding	5042
ENSG00000197467	744.992	-2.49798	2.24647e-65	1223.01	-0.621695	6.16009e-06	COL13A1	protein_coding	9884
ENSG00000164532	684.604	-2.50733	4.28844e-59	1114.4	-0.647652	9.31675e-06	TBX20	protein_coding	1828
ENSG00000158373	6402	-2.52412	5.94435e-58	6706.04	-4.28767	3.65752e-301	H2BC5	protein_coding	871
ENSG00000203814	3822.58	-2.52942	2.56083e-56	3971.88	-4.56802	2.51071e-259	H2BC18	protein_coding	3196
ENSG00000259326	68.1013	-2.54685	2.48873e-15	109.722	-0.695852	0.00924491		lncRNA	2129
ENSG00000158406	3162.89	-2.56094	6.62138e-48	3289.76	-4.63613	1.5016e-265	H4C8	protein_coding	2163
ENSG00000223546	2369.45	-2.5677	1.4012e-117	3914.71	-0.618739	3.14579e-10	LINC00630	lncRNA	11464
ENSG00000153093	226.483	-2.58181	1.13033e-39	382.955	-0.538962	0.000756895	ACOXL	protein_coding	5747
ENSG00000089177	2057.83	-2.58575	1.64371e-102	3378.51	-0.647575	4.80654e-09	KIF16B	protein_coding	7721
ENSG00000262202	52.9335	-2.59571	3.03252e-13	73.8896	-1.33313	7.86921e-07		lncRNA	637
ENSG00000180573	2992.38	-2.59611	3.9219e-40	3134.4	-4.53723	9.16151e-238	H2AC6	protein_coding	1668
ENSG00000232546	166.035	-2.59932	3.92104e-15	238.822	-1.22979	0.000141191		unprocessed_pseudogene	298
ENSG00000174891	6296.91	-2.60628	6.14841e-76	10781	-0.504268	1.84236e-06	RSRC1	protein_coding	5117
ENSG00000278705	3990.76	-2.6079	5.8153e-45	4113.37	-5.25785	4.44688e-277	H4C2	protein_coding	438
ENSG00000231952	212.523	-2.63328	1.52321e-34	361.024	-0.535039	0.00114686	DPY19L1P2	unprocessed_pseudogene	915
ENSG00000275221	557.767	-2.63981	1.83835e-33	605.357	-3.73364	2.64651e-96	H2AC15	protein_coding	496
ENSG00000277075	4350.55	-2.6597	3.16845e-33	4536.08	-4.96506	0	H2AC8	protein_coding	509
ENSG00000149548	621.215	-2.66181	1.1777e-50	1032.72	-0.637196	0.00278688	CCDC15	protein_coding	4823
ENSG00000259649	91.4214	-2.68163	3.58718e-20	150.373	-0.69294	0.00421005		lncRNA	744
ENSG00000154928	2163.8	-2.70528	2.55161e-121	3675.07	-0.567457	2.31126e-07	EPHB1	protein_coding	6958
ENSG00000180596	3493.07	-2.72973	1.11728e-64	3683.13	-4.75246	1.26948e-262	H2BC4	protein_coding	834
ENSG00000278677	2204.29	-2.73034	1.90527e-65	2343.95	-4.44737	1.00012e-213	H2AC17	protein_coding	487
ENSG00000274210	139.99	-2.73915	7.01758e-28	210.409	-1.05454	4.76427e-08	RNVU1-27	snRNA	165
ENSG00000053108	187.642	-2.75269	3.26295e-28	323.663	-0.539366	0.0093982	FSTL4	protein_coding	6711
ENSG00000158258	52.8964	-2.75984	7.08942e-15	79.2635	-1.09579	5.0715e-05	CLSTN2	protein_coding	14596
ENSG00000276216	121.365	-2.7846	7.63495e-26	181.549	-1.09491	8.85082e-07		lncRNA	347
ENSG00000124610	436.864	-2.7885	3.08681e-34	486.668	-3.44	4.76493e-69	H1-1	protein_coding	756
ENSG00000104324	147.722	-2.80141	8.56674e-31	250.568	-0.614546	0.000478217	CPQ	protein_coding	3442
ENSG00000172456	709.796	-2.81144	1.0104e-56	1201.06	-0.621446	0.00164686	FGGY	protein_coding	12174
ENSG00000175356	266.171	-2.81432	2.73818e-56	464.57	-0.508262	0.000297518	SCUBE2	protein_coding	7992
ENSG00000284906	358.227	-2.82431	1.91338e-70	615.432	-0.562894	6.16009e-06		protein_coding	2297
ENSG00000182132	79.0778	-2.82688	8.22303e-20	129.694	-0.749718	0.00798186	KCNIP1	protein_coding	3351
ENSG00000276966	5365.34	-2.83555	1.27073e-48	5669.47	-5.05168	5.53514e-199	H4C5	protein_coding	1487
ENSG00000077092	1285.97	-2.84707	2.68422e-75	2241.95	-0.524158	0.00132714	RARB	protein_coding	3697
ENSG00000275713	2486.42	-2.85659	5.31623e-62	2654.84	-4.69975	1.64503e-285	H2BC9	protein_coding	2060
ENSG00000196787	6947	-2.87493	4.07523e-72	7473.71	-4.46522	1.01539e-226	H2AC11	protein_coding	2250
ENSG00000266844	54.6887	-2.88423	3.62157e-16	86.3857	-0.895127	0.00152717		lncRNA	2478
ENSG00000274997	5375.46	-2.89944	1.71406e-73	5758.84	-4.66811	1.60494e-175	H2AC12	protein_coding	457
ENSG00000278463	890.337	-2.90278	2.0501e-76	956.996	-4.58819	4.56492e-180	H2AC4	protein_coding	527
ENSG00000273542	158.967	-2.91344	1.18085e-31	173.873	-4.13086	1.904e-58	H4C12	protein_coding	387
ENSG00000196747	5527.95	-2.93062	3.77649e-41	5880.75	-5.13063	3.07811e-303	H2AC13	protein_coding	503
ENSG00000158458	907.577	-2.93806	9.04425e-118	1528.32	-0.67374	2.48998e-10	NRG2	protein_coding	4601
ENSG00000197409	1881.66	-2.94739	1.02433e-52	2004.29	-5.14341	1.58701e-233	H3C4	protein_coding	503
ENSG00000278637	753.95	-2.95344	7.86602e-42	799.59	-5.4419	3.48049e-160	H4C1	protein_coding	402
ENSG00000184270	1044.27	-2.95998	3.93419e-61	1124.49	-4.70011	7.91977e-194	H2AC21	protein_coding	497
ENSG00000168298	12177.9	-2.96913	5.36463e-127	13569.7	-3.7504	8.82224e-225	H1-4	protein_coding	787
ENSG00000110328	5726.33	-2.97579	2.60451e-81	9487.82	-0.740953	0.000154171	GALNT18	protein_coding	3626
ENSG00000124575	1203.38	-2.98091	2.09767e-123	1346.23	-3.68216	3.74784e-190	H1-3	protein_coding	776
ENSG00000239039	513.731	-2.98137	3.02475e-34	565.468	-4.05979	2.32363e-101	SNORD13	snoRNA	104
ENSG00000207205	101.521	-3.00094	6.77438e-24	137.163	-1.72195	7.25177e-11	RNVU1-15	snRNA	165
ENSG00000270022	142.317	-3.01972	4.68661e-32	204.321	-1.38814	2.13747e-07		lncRNA	664
ENSG00000278932	166.783	-3.05432	1.42508e-41	273.753	-0.804051	1.49396e-05		lncRNA	1901
ENSG00000259404	362.517	-3.06485	8.44949e-79	610.878	-0.705094	4.68421e-09	EFL1P1	transcribed_unprocessed_pseudogene	1798
ENSG00000124635	5596.82	-3.09149	5.50114e-91	6038.51	-5.02921	7.3832e-286	H2BC11	protein_coding	1046
ENSG00000187837	10634.7	-3.09292	1.39763e-146	11660.4	-4.41161	0	H1-2	protein_coding	731
ENSG00000147255	1447.69	-3.10063	2.77537e-161	2577.18	-0.516391	1.00875e-06	IGSF1	protein_coding	7573
ENSG00000196866	3004.59	-3.12441	4.6646e-88	3247.05	-5.06191	1.92286e-261	H2AC7	protein_coding	510
ENSG00000145087	1294.65	-3.12639	4.92209e-84	2293.93	-0.543455	0.005583	STXBP5L	protein_coding	11085
ENSG00000272328	372.135	-3.13394	6.29324e-84	626.394	-0.730278	1.6082e-09		lncRNA	916
ENSG00000286895	169.991	-3.14379	4.00627e-41	299.279	-0.573327	0.00141634		lncRNA	1090
ENSG00000184178	6432.74	-3.15341	6.2508e-59	11408.6	-0.538227	0.00468542	SCFD2	protein_coding	3176
ENSG00000184260	3746.2	-3.15533	5.47748e-77	4095.59	-4.67609	2.00791e-245	H2AC20	protein_coding	494
ENSG00000276368	59.8853	-3.15624	3.96886e-18	66.4392	-4.26127	8.38724e-26	H2AC14	protein_coding	476
ENSG00000259732	209.68	-3.16674	7.91902e-47	350.705	-0.754413	2.36475e-07		lncRNA	633
ENSG00000229953	107.979	-3.18272	1.3676e-18	151.881	-1.60804	5.94224e-07		lncRNA	758
ENSG00000215912	52.1331	-3.19214	1.85751e-14	80.2978	-1.13484	0.000367569	TTC34	protein_coding	8814
ENSG00000105523	63.7725	-3.19312	5.53473e-21	97.6965	-1.14055	1.38164e-06	FAM83E	protein_coding	2529
ENSG00000104044	2638.9	-3.21291	2.47996e-157	4718.78	-0.527443	1.33298e-06	OCA2	protein_coding	3256
ENSG00000184347	123.13	-3.22927	3.62146e-30	212.096	-0.679259	0.0015644	SLIT3	protein_coding	14270
ENSG00000275714	2030.46	-3.2547	3.59863e-94	2233.56	-4.65043	5.35771e-130	H3C1	protein_coding	508
ENSG00000133067	91.948	-3.26389	1.12241e-16	131.241	-1.55606	8.77058e-08	LGR6	protein_coding	4583
ENSG00000239437	56.8523	-3.26689	3.05552e-18	61.6803	-5.41754	5.4716e-22	RN7SL752P	misc_RNA	287
ENSG00000185842	9681.19	-3.27547	9.83637e-150	17367.5	-0.53006	4.96991e-07	DNAH14	protein_coding	19693
ENSG00000227407	131.198	-3.28412	5.18068e-38	227.566	-0.657019	0.000250153		lncRNA	529
ENSG00000278828	4695.54	-3.30242	8.55614e-86	5122.68	-5.2067	0	H3C10	protein_coding	1237
ENSG00000179603	359.353	-3.30369	3.92436e-82	647.704	-0.519144	0.000102663	GRM8	protein_coding	6256
ENSG00000257489	187.548	-3.32069	1.32004e-30	325.302	-0.677373	8.81633e-05		transcribed_unprocessed_pseudogene	1405
ENSG00000257759	185.958	-3.34041	1.67932e-37	311.485	-0.800339	4.72274e-05		lncRNA	565
ENSG00000288029	160.827	-3.34341	2.03322e-44	280.949	-0.648378	6.95594e-05		lncRNA	3934
ENSG00000282863	64.7457	-3.36694	2.53908e-22	104.584	-0.960695	1.78808e-05		lncRNA	1370
ENSG00000286522	6222.42	-3.37567	2.18608e-85	6779.96	-5.58204	0	H3C2	protein_coding	511
ENSG00000286786	251.951	-3.38912	3.25173e-61	418.983	-0.835981	1.16461e-07		lncRNA	6449
ENSG00000183598	1065.11	-3.47507	5.76013e-91	1175.57	-5.11747	6.33632e-180	H3C13	protein_coding	469
ENSG00000175344	1307.45	-3.48249	1.032e-140	2382.76	-0.517108	2.51713e-05	CHRNA7	protein_coding	20978
ENSG00000275401	53.5593	-3.48478	2.67074e-15	82.2001	-1.20127	4.99457e-05		lncRNA	720
ENSG00000267322	340.459	-3.49167	1.50962e-66	548.247	-1.01161	7.76352e-07	SNHG22	lncRNA	2593
ENSG00000149256	836.685	-3.49168	2.03233e-127	1516.87	-0.543234	6.44256e-06	TENM4	protein_coding	16414
ENSG00000273802	4537.98	-3.49782	3.93028e-114	5041.63	-4.86953	3.11725e-275	H2BC8	protein_coding	1534
ENSG00000270722	1977.47	-3.55938	5.0165e-80	2940.16	-1.40238	1.418e-11	RNVU1-31	snRNA	164
ENSG00000196912	1020.46	-3.56723	6.64875e-167	1811.06	-0.631179	1.66568e-09	ANKRD36B	protein_coding	6771
ENSG00000277775	3004.74	-3.59509	1.04232e-156	3315.85	-5.54667	0	H3C7	protein_coding	494
ENSG00000277157	2525.42	-3.62762	1.81229e-157	2789.42	-5.56827	0	H4C4	protein_coding	403
ENSG00000269113	4028.72	-3.67698	2.88301e-258	6894.15	-0.791583	2.7808e-14	TRABD2B	protein_coding	7524
ENSG00000173406	1787.66	-3.70206	4.60235e-214	3306.03	-0.509348	2.41139e-06	DAB1	protein_coding	7548
ENSG00000144868	2048.65	-3.71062	8.84594e-244	3773.04	-0.525046	5.20458e-08	TMEM108	protein_coding	8425
ENSG00000202538	1698.75	-3.71775	1.87185e-177	2491.11	-1.52049	3.47481e-10	RNU4-2	snRNA	141
ENSG00000184005	4970.23	-3.71856	2.98865e-259	9149.18	-0.527128	1.18595e-06	ST6GALNAC3	protein_coding	7212
ENSG00000249476	124.076	-3.76133	1.41378e-39	226.141	-0.562566	0.00804906		lncRNA	5862
ENSG00000263934	10345.9	-3.76648	2.35391e-133	11731.2	-4.62961	1.0303e-205	SNORD3A	snoRNA	699
ENSG00000288067	106.255	-3.78291	4.86769e-31	187.101	-0.694122	0.00348444		lncRNA	2785
ENSG00000270141	1352.89	-3.84232	1.35687e-160	1631.9	-3.27867	2.24584e-138	TERC	lncRNA	541
ENSG00000156113	110.375	-3.85091	9.67574e-37	195.094	-0.701372	0.000130678	KCNMA1	protein_coding	35644
ENSG00000229151	383.704	-3.85159	8.30103e-82	704.269	-0.558229	0.00139479		lncRNA	2211
ENSG00000200795	1060.5	-3.85553	1.31166e-130	1526.06	-1.66601	1.02034e-13	RNU4-1	snRNA	141
ENSG00000174501	2663.88	-3.87409	5.33325e-262	4738.27	-0.679561	1.03801e-08	ANKRD36C	protein_coding	8574
ENSG00000201098	582.443	-3.88146	3.58995e-100	661.365	-4.75016	3.45879e-22	RNY1	misc_RNA	113
ENSG00000258344	82.7296	-3.90248	9.63141e-28	148.182	-0.659213	0.00237607		lncRNA	567
ENSG00000282728	379.923	-3.94546	1.32902e-95	698.619	-0.565089	1.07876e-05	PGR-AS1	lncRNA	1794
ENSG00000135976	3604.59	-3.96243	9.05291e-225	6311.37	-0.754782	5.70933e-11	ANKRD36	protein_coding	11284
ENSG00000227240	208.97	-3.97736	8.65162e-56	387.012	-0.542933	0.0071407		lncRNA	1595
ENSG00000254733	153.4	-4.01459	1.06726e-44	276.585	-0.640038	0.0010399		lncRNA	411
ENSG00000280870	171.361	-4.02743	2.40465e-50	315.174	-0.582927	0.00607045	MIR325HG	lncRNA	4172
ENSG00000287291	156.616	-4.03106	7.45299e-45	292.789	-0.518531	0.00502185		lncRNA	2128
ENSG00000227110	1022.75	-4.04507	1.39001e-97	1904.48	-0.542608	0.00028931	LMCD1-AS1	lncRNA	11257
ENSG00000231672	391.544	-4.08742	3.14883e-81	725.832	-0.563375	0.00326679	DIRC3	lncRNA	6871
ENSG00000227456	235.341	-4.12208	2.9392e-68	442.911	-0.507633	0.00355534	LINC00310	lncRNA	3280
ENSG00000253807	128.638	-4.20267	6.52454e-42	241.9	-0.529363	0.0091442	LINC01170	lncRNA	3850
ENSG00000254226	299.18	-4.26866	2.97245e-62	546.648	-0.62826	0.00206008	LINC01933	lncRNA	5415
ENSG00000269821	5645	-4.36854	0	9807.82	-0.842553	2.74551e-15	KCNQ1OT1	lncRNA	91667
ENSG00000227486	396.97	-4.4443	5.31518e-109	742.243	-0.57527	0.000266428		lncRNA	12464
ENSG00000283982	450.547	-4.47633	1.91919e-95	834.569	-0.607292	6.16117e-06		lncRNA	4805
ENSG00000288545	89.8047	-4.5009	7.3232e-30	163.838	-0.66147	0.00414603		lncRNA	731
ENSG00000225882	576.196	-4.52249	3.15549e-98	1079.91	-0.580095	0.0013808	LINC01456	lncRNA	708
ENSG00000278771	5519.64	-4.58416	1.99804e-134	6239.7	-7.05088	0	RN7SL3	misc_RNA	299
ENSG00000263740	377.852	-4.61298	8.16498e-86	427.353	-7.40468	1.03781e-77	RN7SL4P	misc_RNA	295
ENSG00000221676	286.08	-4.67141	3.15205e-70	371.602	-2.68932	1.51303e-31	RNU6ATAC	snRNA	126
ENSG00000198929	2444.17	-4.67147	0	4548.07	-0.613431	4.44875e-09	NOS1AP	protein_coding	7854
ENSG00000233008	53.1249	-4.69389	4.52207e-20	94.6747	-0.782361	0.00191564	LINC01725	lncRNA	12430
ENSG00000282885	69857.6	-4.71803	8.27998e-166	79125.9	-7.5113	0		lncRNA	2034
ENSG00000236212	2618.44	-4.75691	9.13926e-263	4982.87	-0.541971	3.96113e-06		lncRNA	2104
ENSG00000276168	57646.4	-4.78898	6.44751e-142	65404.3	-7.63406	0	RN7SL1	misc_RNA	299
ENSG00000230928	90.0837	-4.83445	8.00283e-31	136.251	-1.55698	1.64834e-12		lncRNA	1168
ENSG00000214651	94.0743	-4.88979	8.32409e-32	148.771	-1.3211	1.56015e-08		processed_pseudogene	1463
ENSG00000269900	90085.5	-4.89057	6.886e-152	104711	-5.19759	0	RMRP	lncRNA	268
TRL-TAA4-1	87.3543	-4.96005	8.97252e-24	115.786	-2.52732	2.46898e-10	NA	tRNA	83
ENSG00000251562	20335.5	-5.01378	0	33508.5	-1.14705	3.82365e-14	MALAT1	lncRNA	8829
ENSG00000223396	96.1172	-5.02203	9.31661e-29	168.711	-0.881601	0.00200128	RPS10P7	transcribed_processed_pseudogene	3018
ENSG00000275585	72.4382	-5.15054	4.06618e-23	94.0791	-2.80248	1.43092e-19	PDE4DIPP4	transcribed_unprocessed_pseudogene	1314
ENSG00000200312	105.651	-5.42188	1.6314e-07	126.738	-4.34539	5.66072e-45	RN7SKP255	misc_RNA	313
ENSG00000253190	97.2968	-5.45081	3.68618e-27	123.259	-3.17031	5.0545e-24		lncRNA	2819
TRL-TAG3-1	68.8358	-5.55571	1.57926e-20	87.322	-3.20994	7.80316e-21	NA	tRNA	82
TRI-TAT2-3	81.6926	-5.81563	2.33796e-23	98.0766	-4.47339	2.24907e-32	NA	tRNA	74
ENSG00000202198	207119	-5.90483	0	249498	-4.40736	0	7SK	misc_RNA	331
TRH-GTG1-1	67.103	-6.17381	5.33276e-17	80.2244	-4.62487	3.13733e-24	NA	tRNA	72
ENSG00000259001	81868.1	-6.57473	0	97204.7	-5.27147	0		lncRNA	638
TRS-GCT4-2	65.5501	-6.92061	7.5331e-15	77.1922	-6.11113	1.77499e-23	NA	tRNA	82

## Sheet: enriched_bothIPs
ENSEMBL	baseMean.PABPC	log2FoldChange.PABPC	padj.PABPC	baseMean.PABPN	log2FoldChange.PABPN	padj.PABPN	external_gene_name	gene_biotype	Length.exonic
ENSG00000267100	888.751	2.63372	7.04122e-64	659.726	1.83515	5.35242e-28	ILF3-DT	lncRNA	1983
ENSG00000144485	625.489	2.5148	3.22599e-77	309.111	0.877748	5.77859e-07	HES6	protein_coding	1954
ENSG00000173511	673.074	2.51001	3.18804e-65	448.088	1.49212	4.70184e-29	VEGFB	protein_coding	1545
ENSG00000260442	339.418	2.45722	1.01971e-51	192.135	1.09547	3.92897e-07	ATP2A1-AS1	lncRNA	583
ENSG00000266208	444.131	2.4478	1.19321e-24	209.336	0.673818	0.00195878		lncRNA	2094
ENSG00000169241	672.488	2.42985	1.8771e-70	330.436	0.75063	2.62911e-06	SLC50A1	protein_coding	2340
ENSG00000157778	3873.4	2.37456	8.92029e-122	2276.23	1.07544	2.95423e-27	PSMG3	protein_coding	1973
ENSG00000104886	5694.1	2.34814	6.3042e-132	2757.9	0.606872	1.00017e-06	PLEKHJ1	protein_coding	4655
ENSG00000090971	858.644	2.33999	3.0711e-37	421.772	0.62495	0.00200146	NAT14	protein_coding	1979
ENSG00000171159	859.546	2.30918	2.93849e-85	415.262	0.544925	0.000255118	C9orf16	protein_coding	1653
ENSG00000270170	809.78	2.28904	2.44079e-72	407.098	0.614936	3.3441e-05	NCBP2AS2	protein_coding	870
ENSG00000103024	2020.16	2.27412	3.6063e-72	1213.91	0.997715	3.50704e-14	NME3	protein_coding	1445
ENSG00000148362	2667.77	2.24554	4.0783e-51	1954.2	1.37807	2.91036e-28	PAXX	protein_coding	1363
ENSG00000173621	2079.8	2.24088	9.10551e-68	1165.31	0.802952	1.01827e-06	LRFN4	protein_coding	3087
ENSG00000158552	775.561	2.23685	3.26475e-67	430.401	0.775227	2.77134e-08	ZFAND2B	protein_coding	3398
ENSG00000141858	1518.39	2.20659	4.40859e-51	888.144	0.856188	2.61164e-05	SAMD1	protein_coding	2295
ENSG00000163132	2749.19	2.19942	5.0265e-89	1528.17	0.730168	3.55246e-08	MSX1	protein_coding	2121
ENSG00000214706	5683.29	2.18879	2.14503e-59	2913.88	0.524605	0.00369328	IFRD2	protein_coding	3712
ENSG00000197191	96.2405	2.18563	2.47967e-14	61.8516	1.02561	0.000705635	CYSRT1	protein_coding	1301
ENSG00000214087	1009.13	2.17922	1.08099e-41	707.202	1.21215	3.21813e-16	ARL16	protein_coding	2597
ENSG00000184887	2385.64	2.17824	1.03797e-95	1566.52	1.07238	3.00435e-14	BTBD6	protein_coding	2392
ENSG00000173581	750.458	2.17719	4.82226e-71	405.923	0.634138	9.5158e-06	CCDC106	protein_coding	2709
ENSG00000198435	11230.3	2.17496	3.90071e-128	6635.5	0.836487	1.44573e-10	NRARP	protein_coding	2641
ENSG00000186222	745.689	2.17362	7.02837e-62	422.025	0.736804	8.23821e-05	BLOC1S4	protein_coding	1491
ENSG00000165644	1152.7	2.16694	2.32437e-51	952.983	1.52417	1.50658e-32	COMTD1	protein_coding	1908
ENSG00000103254	592.343	2.16493	1.44479e-60	317.776	0.598978	0.00399259	ANTKMT	protein_coding	1912
ENSG00000129911	1758.23	2.16333	2.51834e-40	1046.74	0.841167	0.000544502	KLF16	protein_coding	2966
ENSG00000130731	2251.41	2.15899	1.29123e-78	1228.31	0.632246	2.69459e-07	METTL26	protein_coding	1830
ENSG00000170175	193.265	2.14037	1.0431e-30	111.688	0.738312	0.00283968	CHRNB1	protein_coding	4332
ENSG00000261455	149.596	2.12527	2.26051e-15	114.82	1.32462	8.39656e-08	LINC01003	lncRNA	1764
ENSG00000239911	207.91	2.10396	1.41007e-27	150.494	1.18988	3.25134e-09	PRKAG2-AS1	lncRNA	1163
ENSG00000149932	1125.81	2.10354	5.48372e-57	614.148	0.554429	0.00277373	TMEM219	protein_coding	2377
ENSG00000107872	1397	2.09936	1.93045e-59	965.092	1.08315	3.37097e-17	FBXL15	protein_coding	2593
ENSG00000162073	1416.01	2.09144	5.08165e-45	822.802	0.688008	3.92369e-06	PAQR4	protein_coding	2942
ENSG00000064961	2863.5	2.07648	2.03548e-73	2134.42	1.21739	1.02678e-18	HMG20B	protein_coding	3857
ENSG00000160404	606.447	2.07017	3.02537e-39	373.622	0.794457	2.75102e-06	TOR2A	protein_coding	3790
ENSG00000259877	132.369	2.06618	2.31651e-17	161.016	2.12846	8.4522e-19		lncRNA	2443
ENSG00000163348	2412.24	2.05569	4.85492e-48	1420.03	0.675909	5.62124e-06	PYGO2	protein_coding	3664
ENSG00000163794	102.907	2.0534	2.92362e-18	132.714	2.22165	7.22758e-22	UCN	protein_coding	795
ENSG00000125458	1676.39	2.0495	1.22703e-73	1376.36	1.38208	5.19186e-30	NT5C	protein_coding	1533
ENSG00000188290	4119.17	2.04258	3.91204e-20	3606.04	1.49825	4.8344e-15	HES4	protein_coding	1118
ENSG00000267317	254.605	2.02704	5.74446e-21	145.406	0.557922	0.00778089		lncRNA	911
ENSG00000237172	59.4865	2.02291	5.34418e-08	66.5442	1.95238	1.64259e-08	B3GNT9	protein_coding	2702
ENSG00000197063	2241.8	2.02287	1.08173e-71	2555.62	1.97672	1.29691e-37	MAFG	protein_coding	5241
ENSG00000130734	1133.08	2.01923	9.82741e-63	737.968	0.859735	3.22092e-08	ATG4D	protein_coding	2278
ENSG00000160813	824.968	2.0161	8.19276e-49	528.32	0.815478	7.86554e-08	PPP1R35	protein_coding	1119
ENSG00000141504	1133.56	2.01465	1.01227e-63	792.643	1.01051	9.17376e-18	SAT2	protein_coding	1643
ENSG00000139266	964.941	2.01191	1.44561e-68	827.166	1.42713	9.20465e-31	MARCHF9	protein_coding	4004
ENSG00000277161	1941.15	2.00962	4.38126e-37	1138.65	0.606737	0.000601432	PIGW	protein_coding	2832
ENSG00000087152	3689.31	2.00618	3.66792e-74	2084.22	0.509976	0.000837397	ATXN7L3	protein_coding	5301
ENSG00000161999	2072.58	2.00131	1.77965e-31	1243.41	0.644726	2.73347e-05	JMJD8	protein_coding	2628
ENSG00000169220	250.491	1.99748	8.87695e-34	146.216	0.580427	0.00573185	RGS14	protein_coding	3705
ENSG00000234327	226.144	1.99534	5.06511e-25	136.684	0.660308	0.00253905	ZNF232-AS1	lncRNA	2006
ENSG00000176170	386.564	1.98259	1.48615e-43	244.386	0.746004	2.40379e-05	SPHK1	protein_coding	4416
ENSG00000260231	110.152	1.97707	1.29551e-18	76.3242	0.939834	0.000549077	KDM7A-DT	lncRNA	2457
ENSG00000048140	1302.7	1.97027	1.61522e-52	807.123	0.68407	3.03885e-05	TSPAN17	protein_coding	5215
ENSG00000172922	3515.17	1.96273	1.79762e-55	2651.03	1.11091	9.40667e-25	RNASEH2C	protein_coding	4972
ENSG00000215717	1072.34	1.95929	7.40851e-59	724.652	0.86865	1.74983e-08	TMEM167B	protein_coding	3613
ENSG00000259330	1127.76	1.95809	1.23079e-65	666.391	0.555062	0.00107917	INAFM2	protein_coding	3024
ENSG00000130222	1335.37	1.95422	5.8288e-51	900.075	0.85361	5.28522e-11	GADD45G	protein_coding	1323
ENSG00000115307	6931.39	1.95276	1.24724e-32	4065.2	0.53094	0.00135528	AUP1	protein_coding	2455
ENSG00000103260	218.494	1.94713	2.13225e-22	136.72	0.671453	0.00962986	METRN	protein_coding	3689
ENSG00000005513	195.729	1.94258	4.27983e-26	134.563	0.881439	3.16115e-05	SOX8	protein_coding	4470
ENSG00000173349	689.764	1.94196	4.66965e-26	417.88	0.589878	0.00258514	SFT2D3	protein_coding	3746
ENSG00000168936	2579.9	1.94096	2.4915e-28	1626.94	0.683801	4.66458e-07	TMEM129	protein_coding	3442
ENSG00000070404	191.4	1.93864	1.44757e-23	144.557	1.07962	3.44126e-08	FSTL3	protein_coding	3033
ENSG00000224870	1399.6	1.93542	6.14053e-46	835.211	0.547051	6.20647e-05	MRPL20-AS1	lncRNA	2527
ENSG00000225733	4458.59	1.93171	4.2252e-84	2686.32	0.566341	1.10625e-08	FGD5-AS1	lncRNA	5162
ENSG00000006015	1147.82	1.92471	5.03539e-46	914.749	1.17944	2.34964e-23	REX1BD	protein_coding	3370
ENSG00000198355	3548.58	1.91948	1.28211e-94	2163.8	0.578686	0.000174725	PIM3	protein_coding	2198
ENSG00000152669	104.39	1.91043	5.67009e-16	105.164	1.63363	5.03312e-13	CCNO	protein_coding	1737
ENSG00000100908	712.86	1.9082	1.86829e-55	442.01	0.603556	1.60612e-05	EMC9	protein_coding	1591
ENSG00000107140	358.393	1.90814	9.52206e-31	246.809	0.846849	3.89903e-05	TESK1	protein_coding	3341
ENSG00000179859	295.275	1.9081	3.46389e-30	267.219	1.42246	2.12649e-13	RNF227	protein_coding	2953
ENSG00000095906	3169.97	1.90755	2.44821e-83	2177.99	0.84082	2.61881e-14	NUBP2	protein_coding	4947
ENSG00000161920	757.085	1.9029	5.48691e-36	512.595	0.803493	5.53631e-07	MED11	protein_coding	1475
ENSG00000099849	439.493	1.90088	2.36905e-33	321.05	0.968871	3.01379e-08	RASSF7	protein_coding	2514
ENSG00000159069	6439.63	1.89927	1.20332e-45	3925.94	0.551653	0.000454617	FBXW5	protein_coding	3294
ENSG00000184162	746.947	1.89889	2.72208e-17	541.009	0.951842	1.596e-05	NR2C2AP	protein_coding	1791
ENSG00000146670	4197.51	1.88739	2.70153e-27	2543.54	0.522845	0.00182585	CDCA5	protein_coding	3901
ENSG00000198324	558.012	1.88508	4.49835e-41	336.31	0.506319	0.00183509	PHETA1	protein_coding	3361
ENSG00000265688	110.595	1.88221	5.88202e-17	83.6793	1.02211	0.000198095	MAFG-DT	lncRNA	1895
ENSG00000090238	370.6	1.88209	4.06085e-17	318.247	1.28256	2.32302e-07	YPEL3	protein_coding	3181
ENSG00000204237	874.996	1.87974	1.4443e-22	636.808	0.931107	5.05551e-07	OXLD1	protein_coding	1600
ENSG00000071889	1112.98	1.87967	4.69145e-44	678.172	0.522394	0.000234444	FAM3A	protein_coding	5098
ENSG00000110011	212.165	1.87966	3.69402e-20	156.47	0.958611	5.44568e-05	DNAJC4	protein_coding	2807
ENSG00000177685	312.908	1.87855	7.44396e-36	228.299	0.937232	4.02236e-06	CRACR2B	protein_coding	4224
ENSG00000165802	14151.2	1.87675	3.62481e-91	10339.8	0.940355	1.0483e-11	NSMF	protein_coding	4915
ENSG00000100836	6319.47	1.87346	1.01189e-37	4495.65	0.878527	3.88158e-11	PABPN1	protein_coding	3876
ENSG00000240990	246.28	1.87069	6.57316e-29	184.59	0.990927	6.52876e-08	HOXA11-AS	lncRNA	3128
ENSG00000280114	170.134	1.86012	1.14327e-14	127.359	0.979625	7.76717e-06		unprocessed_pseudogene	1351
ENSG00000173917	280.423	1.86011	1.20495e-30	206.878	0.944204	7.59023e-08	HOXB2	protein_coding	2336
ENSG00000160888	1567.96	1.86002	8.61952e-54	1107.12	0.842658	1.17469e-10	IER2	protein_coding	3079
ENSG00000125520	1346.62	1.85981	4.41702e-62	901.562	0.721628	3.48729e-08	SLC2A4RG	protein_coding	2874
ENSG00000160753	2039.73	1.85181	3.53906e-49	1498.63	0.923709	8.75644e-12	RUSC1	protein_coding	5429
ENSG00000172366	1267.64	1.84657	9.64602e-39	1062.06	1.19881	5.58722e-21	MCRIP2	protein_coding	5019
ENSG00000221990	208.785	1.84167	2.59677e-17	149.275	0.84486	0.000193682	EXOC3-AS1	lncRNA	1663
ENSG00000288062	142.837	1.83748	8.91363e-14	110.987	1.02453	0.00013758		lncRNA	2920
ENSG00000064995	2315.4	1.83257	9.59373e-30	1494.59	0.603506	6.86735e-07	TAF11	protein_coding	1989
ENSG00000224287	250.943	1.83194	9.65482e-26	167.851	0.684985	0.00222988	MSL3P1	transcribed_processed_pseudogene	2278
ENSG00000254682	339.584	1.83122	1.24484e-35	253.929	0.935369	3.62421e-09		lncRNA	680
ENSG00000214999	98.3375	1.82561	3.34547e-14	86.544	1.2714	3.36671e-07		lncRNA	1804
ENSG00000117280	896.984	1.82356	1.17938e-18	679.539	0.959765	6.39658e-06	RAB29	protein_coding	3904
ENSG00000185340	124.221	1.82167	1.28474e-16	93.2476	0.933096	0.000308411	GAS2L1	protein_coding	4481
ENSG00000076604	3986.42	1.81846	1.03417e-57	2660.33	0.663251	2.29202e-05	TRAF4	protein_coding	4573
ENSG00000178919	102.775	1.8172	9.23737e-11	86.8237	1.17455	7.34744e-05	FOXE1	protein_coding	3492
ENSG00000246089	226.346	1.80687	6.64872e-25	153.192	0.677882	0.000969213		lncRNA	2934
ENSG00000135245	713.205	1.80647	3.12151e-46	538.977	0.931608	1.56694e-12	HILPDA	protein_coding	2070
ENSG00000234608	975.672	1.80048	6.11266e-51	635.093	0.580332	2.43996e-05	MAPKAPK5-AS1	lncRNA	3139
ENSG00000189114	460.634	1.79749	6.30384e-39	339.489	0.865014	2.05121e-07	BLOC1S3	protein_coding	3376
ENSG00000230798	112.361	1.78869	1.62673e-13	87.5677	0.974701	0.000774942	FOXD3-AS1	lncRNA	1208
ENSG00000137310	2437.89	1.78209	3.6291e-67	1834.03	0.891615	5.01216e-18	TCF19	protein_coding	3533
ENSG00000165943	783.987	1.77569	3.48187e-53	614.347	0.972885	4.19283e-15	MOAP1	protein_coding	2529
ENSG00000185127	3669.2	1.77384	1.35167e-67	2493.32	0.648178	1.25671e-06	C6orf120	protein_coding	2667
ENSG00000156381	1204.66	1.77165	9.61379e-61	1111.02	1.31045	4.14388e-21	ANKRD9	protein_coding	7208
ENSG00000188938	2163.72	1.76836	4.08106e-58	1543.64	0.756022	3.47738e-11	FAM120AOS	protein_coding	10144
ENSG00000008283	344.583	1.76703	3.33422e-32	249.787	0.788068	3.19842e-06	CYB561	protein_coding	5296
ENSG00000183307	116.714	1.76608	1.46323e-14	104.21	1.2322	1.79457e-07	TMEM121B	protein_coding	5071
ENSG00000238045	600.65	1.76377	2.82292e-28	402.978	0.606064	0.000648892		lncRNA	4039
ENSG00000198885	1488.29	1.75829	4.01748e-20	1062.16	0.746672	5.55406e-05	ITPRIPL1	protein_coding	4652
ENSG00000185669	93.1533	1.75757	3.50768e-11	72.2963	0.924784	0.0018653	SNAI3	protein_coding	1740
ENSG00000142444	1052.4	1.75605	9.26043e-37	812.909	0.920921	2.46476e-13	TIMM29	protein_coding	1785
ENSG00000138172	312.284	1.75233	2.5474e-24	214.031	0.636356	0.000587247	CALHM2	protein_coding	3108
ENSG00000225439	194.553	1.74968	6.26422e-22	167.567	1.14574	7.28923e-08	BOLA3-AS1	lncRNA	3727
ENSG00000153048	2850.86	1.74938	3.61308e-60	1878.95	0.544825	7.06154e-05	CARHSP1	protein_coding	5577
ENSG00000188760	214.217	1.74812	7.08634e-11	245.622	1.70378	2.23681e-16	TMEM198	protein_coding	2578
ENSG00000184207	1521.78	1.74717	7.19326e-45	1012.61	0.565422	0.00143337	PGP	protein_coding	3164
ENSG00000183186	137.032	1.74691	1.09199e-12	138.108	1.45511	6.31401e-09	C2CD4C	protein_coding	3099
ENSG00000232093	78.3824	1.7468	7.12607e-08	68.3858	1.16026	0.000406433	DCST1-AS1	lncRNA	822
ENSG00000141971	1523.89	1.74507	5.11957e-55	1016.69	0.566634	6.27322e-07	MVB12A	protein_coding	3280
ENSG00000143320	327.012	1.74323	1.07992e-25	452.704	2.05053	1.10772e-38	CRABP2	protein_coding	1082
ENSG00000272447	143.25	1.74305	1.65023e-16	104.076	0.762213	0.00133353		lncRNA	1701
ENSG00000203497	110.431	1.74286	1.53962e-12	122.949	1.6435	9.40779e-08	PDCD4-AS1	lncRNA	778
ENSG00000172663	190.181	1.73962	2.1924e-22	134.473	0.699066	0.00245595	TMEM134	protein_coding	5892
ENSG00000176749	985.363	1.73462	1.51976e-35	669.792	0.601134	0.00699997	CDK5R1	protein_coding	3948
ENSG00000126953	976.484	1.73326	3.50639e-23	774.117	0.952252	1.06703e-09	TIMM8A	protein_coding	3082
ENSG00000106077	455.303	1.72433	4.23991e-39	368.099	0.98068	2.75512e-11	ABHD11	protein_coding	2289
ENSG00000205808	627.808	1.71525	4.36064e-22	507.36	0.967046	2.36823e-10	PLPP6	protein_coding	2965
ENSG00000196371	548.343	1.70518	2.14897e-39	391.418	0.679623	0.00218842	FUT4	protein_coding	6059
ENSG00000175970	3909.36	1.69787	3.12685e-45	2676.02	0.567789	4.01978e-06	UNC119B	protein_coding	5172
ENSG00000197622	5115.25	1.69561	5.57425e-28	3408.87	0.502808	0.000160949	CDC42SE1	protein_coding	4184
ENSG00000197448	995.01	1.69471	2.41331e-54	967.828	1.3353	6.32774e-35	GSTK1	protein_coding	4214
ENSG00000242732	83.1355	1.68467	7.84111e-12	64.6962	0.852734	0.00295954	RTL5	protein_coding	4779
ENSG00000159753	624.648	1.68424	2.1024e-42	452.611	0.688299	1.57199e-05	CARMIL2	protein_coding	7630
ENSG00000273344	273.455	1.68224	1.72953e-22	399.793	2.08715	3.02783e-29	PAXIP1-DT	lncRNA	2256
ENSG00000149743	530.409	1.67719	8.9853e-31	409.811	0.822703	9.1949e-08	TRPT1	protein_coding	2210
ENSG00000197355	1061.24	1.67667	6.35319e-53	1258.54	1.70248	6.70592e-40	UAP1L1	protein_coding	5267
ENSG00000286388	954.524	1.67349	2.94626e-13	688.245	0.657302	0.00261204		lncRNA	3302
ENSG00000188070	3181.75	1.67194	7.69777e-30	2210.86	0.574427	0.000182679	C11orf95	protein_coding	5948
ENSG00000119431	1067.03	1.66575	6.52749e-41	1209.12	1.60633	1.15571e-39	HDHD3	protein_coding	2105
ENSG00000144021	5702.02	1.66516	3.29819e-39	5432.86	1.26307	7.18149e-27	CIAO1	protein_coding	4828
ENSG00000278376	57.1286	1.66155	8.01789e-08	62.0379	1.51659	1.41686e-06		lncRNA	1884
ENSG00000161958	275.542	1.65839	5.2755e-24	269.118	1.30864	2.28096e-14	FGF11	protein_coding	5080
ENSG00000287808	57.5029	1.64858	1.75218e-08	78.9852	1.941	1.05332e-12		lncRNA	1000
ENSG00000254615	301.18	1.64791	3.21542e-19	287.256	1.24948	2.72426e-13	NA	NA	1422
ENSG00000116273	2065.38	1.64743	1.54082e-30	1610.06	0.812677	3.89192e-10	PHF13	protein_coding	3632
ENSG00000122952	8122	1.64351	9.57884e-26	6887.26	0.994484	5.25912e-15	ZWINT	protein_coding	2377
ENSG00000184857	576.931	1.63883	8.82301e-41	417.83	0.6298	1.11122e-05	TMEM186	protein_coding	1972
ENSG00000120709	4652.14	1.63049	9.35207e-39	3590.06	0.768447	2.45176e-15	FAM53C	protein_coding	7051
ENSG00000160345	308.913	1.627	3.61213e-27	262.048	0.974904	1.94664e-07	C9orf116	protein_coding	1864
ENSG00000135469	795.978	1.62156	3.21917e-42	842.178	1.42651	1.44317e-31	COQ10A	protein_coding	3243
ENSG00000240024	314.166	1.61934	3.33394e-15	236.495	0.691983	0.000361888	LINC00888	transcribed_unprocessed_pseudogene	2131
ENSG00000124659	584.176	1.61636	2.00831e-26	482.952	0.908787	1.04898e-05	TBCC	protein_coding	1606
ENSG00000169951	985.081	1.61334	8.63585e-37	916.129	1.15682	4.28071e-18	ZNF764	protein_coding	3113
ENSG00000261188	425.064	1.61273	3.07075e-22	489.836	1.5817	3.08913e-20	TFIP11-DT	lncRNA	2032
ENSG00000203993	1596.92	1.61245	1.59516e-54	1500.4	1.1755	1.44787e-23	ARRDC1-AS1	lncRNA	3545
ENSG00000120314	1805.84	1.61181	8.65804e-43	1904.52	1.41097	5.2335e-17	WDR55	protein_coding	7675
ENSG00000125841	727.745	1.60902	3.74749e-43	519.529	0.556813	1.43768e-05	NRSN2	protein_coding	2933
ENSG00000253304	63.1479	1.60872	1.41511e-07	64.2011	1.32189	8.08291e-06	TMEM200B	protein_coding	2606
ENSG00000256537	896.362	1.60811	6.80629e-36	685.435	0.719954	1.05359e-06	SMIM10L1	protein_coding	4823
ENSG00000065054	1170.23	1.60674	9.86168e-47	827.33	0.531481	0.00360578	SLC9A3R2	protein_coding	3516
ENSG00000220205	697.466	1.60227	1.60324e-33	756.81	1.45454	6.13578e-21	VAMP2	protein_coding	3241
ENSG00000267757	63.8368	1.601	3.40916e-07	70.0315	1.47174	5.46785e-06	EML2-AS1	lncRNA	1235
ENSG00000269352	795.053	1.59992	7.74782e-28	1921.87	2.87593	6.95417e-98	PTOV1-AS2	lncRNA	1023
ENSG00000134222	1135.56	1.59856	5.7209e-23	864.019	0.698621	4.84908e-06	PSRC1	protein_coding	2855
ENSG00000158773	2133.68	1.59762	1.10545e-21	1509.88	0.52482	0.00587715	USF1	protein_coding	2336
ENSG00000225953	316.435	1.59608	1.4238e-20	275.051	0.988884	4.34572e-08	SATB2-AS1	lncRNA	6000
ENSG00000123933	5033.47	1.59442	7.79347e-71	3746.98	0.639664	2.09731e-06	MXD4	protein_coding	6873
ENSG00000167118	2253.62	1.59231	1.30143e-23	1620.21	0.556295	0.00189081	URM1	protein_coding	4368
ENSG00000171443	182.67	1.59195	6.73217e-11	169.494	1.11995	7.7881e-07	ZNF524	protein_coding	1441
ENSG00000272449	213.184	1.58838	7.21349e-09	197.369	1.11036	1.64199e-08		lncRNA	1531
ENSG00000236753	146.887	1.58811	1.50769e-10	119.405	0.828845	0.00516669	MKLN1-AS	lncRNA	8638
ENSG00000143390	5021.73	1.58786	2.13252e-32	3919.68	0.744235	9.932e-07	RFX5	protein_coding	4586
ENSG00000277283	192.624	1.58777	5.17455e-15	181.849	1.15413	8.22281e-10		lncRNA	2094
ENSG00000069812	704.703	1.58774	4.39525e-22	636.016	1.06117	1.45965e-10	HES2	protein_coding	5407
ENSG00000168887	1616.35	1.58694	6.62725e-37	1471.41	1.07974	2.37065e-17	C2orf68	protein_coding	5813
ENSG00000197858	1289.97	1.58367	8.10133e-25	1022.83	0.772644	4.25558e-09	GPAA1	protein_coding	3268
ENSG00000140474	2866.44	1.58136	9.13922e-47	3444.85	1.634	1.91967e-43	ULK3	protein_coding	3514
ENSG00000287104	69.6952	1.58065	6.05162e-07	85.3241	1.6584	1.08242e-08		lncRNA	1111
ENSG00000287126	92.3047	1.57774	7.67577e-08	79.4438	0.944655	0.00697745		lncRNA	3700
ENSG00000167842	1423.17	1.57606	2.00062e-18	1211.96	0.927907	3.00827e-10	MIS12	protein_coding	3157
ENSG00000071655	8982.43	1.575	1.81563e-54	6433.06	0.522132	1.89144e-07	MBD3	protein_coding	7909
ENSG00000227640	213.895	1.57209	4.87293e-17	162.222	0.654775	0.00239488	SOX21-AS1	lncRNA	4852
ENSG00000161265	187.491	1.57061	1.1404e-15	214.609	1.52497	5.27601e-16	U2AF1L4	protein_coding	2875
ENSG00000248008	271.92	1.56721	3.07117e-22	265.733	1.21009	1.05189e-13	NRAV	lncRNA	4156
ENSG00000169733	1007.5	1.56714	1.91231e-27	1097.51	1.42641	9.17009e-40	RFNG	protein_coding	3865
ENSG00000078399	2484.87	1.55966	2.46153e-28	3306.42	1.80525	1.18222e-47	HOXA9	protein_coding	3033
ENSG00000109083	1106.41	1.55943	2.30503e-37	850.57	0.672778	0.000150088	IFT20	protein_coding	3227
ENSG00000185818	2100.02	1.55869	1.8306e-27	1614.32	0.673421	0.00306613	NAT8L	protein_coding	6056
ENSG00000124074	665.392	1.55659	1.37728e-29	569.734	0.912413	1.08892e-08	ENKD1	protein_coding	2665
ENSG00000168890	215.784	1.55357	7.56027e-20	201.708	1.10406	1.38094e-10	TMEM150A	protein_coding	3095
ENSG00000226479	1595.47	1.54896	2.93185e-40	1201.71	0.612848	0.00099723	TMEM185B	protein_coding	5922
ENSG00000157916	4524.05	1.54574	1.14978e-41	3644.74	0.766127	5.15802e-07	RER1	protein_coding	5689
ENSG00000077463	655.862	1.5426	2.96309e-36	584.255	0.98621	1.34573e-11	SIRT6	protein_coding	2749
ENSG00000165782	1002.09	1.54181	4.0793e-29	808.892	0.767285	3.94485e-09	PIP4P1	protein_coding	3803
ENSG00000167925	763.859	1.54179	9.44407e-29	557.204	0.523317	0.00036619	GHDC	protein_coding	4019
ENSG00000165915	940.53	1.54063	1.70183e-21	812.918	0.914423	2.83669e-13	SLC39A13	protein_coding	4579
ENSG00000225151	100.148	1.54006	1.23911e-10	82.5957	0.81802	0.00409649	GOLGA2P7	transcribed_unprocessed_pseudogene	4915
ENSG00000242259	1327.34	1.53986	1.38704e-25	1148.51	0.918358	2.205e-16	C22orf39	protein_coding	6943
ENSG00000148331	5188.97	1.53965	1.00916e-16	3954.1	0.630879	0.00152347	ASB6	protein_coding	4622
ENSG00000243302	208.848	1.53628	3.01039e-19	635.762	3.19287	1.25432e-110		processed_pseudogene	1150
ENSG00000130066	1436.36	1.53617	9.56762e-34	1332.46	1.064	5.33659e-13	SAT1	protein_coding	2498
ENSG00000272084	625.02	1.52897	1.09928e-35	557.702	0.973938	6.87797e-15		lncRNA	3402
ENSG00000143793	1454.96	1.52733	3.6486e-44	1310.83	0.992655	1.55138e-18	C1orf35	protein_coding	4308
ENSG00000183935	129.63	1.5273	2.95716e-11	137.613	1.32996	1.12439e-10	HTR7P1	transcribed_processed_pseudogene	4411
ENSG00000160051	484.563	1.52631	1.3915e-29	602.903	1.64343	5.07864e-38	IQCC	protein_coding	2478
ENSG00000237149	361.56	1.52627	8.67696e-24	354.504	1.17445	1.57572e-12	ZNF503-AS2	lncRNA	3348
ENSG00000185507	192.682	1.52506	4.47449e-17	159.968	0.807352	4.77348e-05	IRF7	protein_coding	2612
ENSG00000166170	2824.65	1.5224	3.91121e-18	2163.41	0.621393	0.00165715	BAG5	protein_coding	5271
ENSG00000132254	2972.03	1.52187	1.21574e-23	2227.39	0.568401	8.43719e-05	ARFIP2	protein_coding	5312
ENSG00000216775	928.838	1.51957	3.41198e-31	924.516	1.19377	4.78707e-20		transcribed_unprocessed_pseudogene	3821
ENSG00000164088	298.262	1.51782	4.0391e-08	299.175	1.20312	0.000138895	PPM1M	protein_coding	3607
ENSG00000103253	440.596	1.51614	7.62787e-15	509.275	1.48912	2.29234e-28	HAGHL	protein_coding	5287
ENSG00000133275	5985.45	1.51536	1.42609e-39	6237.83	1.28659	3.02711e-12	CSNK1G2	protein_coding	3781
ENSG00000130299	3299.8	1.51281	5.55839e-23	2504.75	0.588068	0.000140149	GTPBP3	protein_coding	4528
ENSG00000152192	2832.89	1.51158	1.64914e-56	4024.02	1.87831	9.2366e-73	POU4F1	protein_coding	4539
ENSG00000163795	559.571	1.51121	1.69467e-31	562.388	1.20818	6.30826e-19	ZNF513	protein_coding	2370
ENSG00000262049	400.764	1.50943	2.29333e-17	436.921	1.36826	4.36113e-17		lncRNA	1977
ENSG00000232098	637.458	1.50725	8.59597e-30	595.812	1.05033	1.50581e-15		lncRNA	3417
ENSG00000178093	81.9083	1.50082	4.06595e-07	68.3023	0.780432	0.00864271	TSSK6	protein_coding	1529
ENSG00000127125	728.835	1.50063	1.75527e-33	558.195	0.593084	4.40424e-05	PPCS	protein_coding	3412
ENSG00000088256	3953.74	1.49845	6.14163e-24	3023.46	0.587648	0.0053603	GNA11	protein_coding	6285
ENSG00000103111	1722.44	1.49737	1.98413e-24	1330.03	0.609989	0.000481284	MON1B	protein_coding	6935
ENSG00000230844	328.639	1.49656	8.29555e-23	478.977	1.91107	1.52382e-39	ZNF674-AS1	lncRNA	2566
ENSG00000108786	82.2526	1.4959	5.35595e-09	71.3253	0.866535	0.00182146	HSD17B1	protein_coding	5658
ENSG00000013563	471.442	1.49404	1.89885e-13	417.77	0.914599	7.70325e-06	DNASE1L1	protein_coding	4132
ENSG00000073150	122.247	1.49392	2.93979e-08	105.43	0.848732	0.000503616	PANX2	protein_coding	3103
ENSG00000186470	977.089	1.49323	1.29442e-20	1024.26	1.27722	4.54136e-22	BTN3A2	protein_coding	7042
ENSG00000169228	937.495	1.49267	5.12892e-40	807.131	0.854554	1.19951e-12	RAB24	protein_coding	2065
ENSG00000198585	1476.89	1.48934	8.55351e-36	1312.72	0.922067	1.08224e-11	NUDT16	protein_coding	7029
ENSG00000105327	1082.24	1.48879	2.067e-18	863.646	0.671944	2.5939e-05	BBC3	protein_coding	3185
ENSG00000182173	1878.36	1.48821	1.92829e-29	1579.69	0.797418	2.5798e-10	TSEN54	protein_coding	3435
ENSG00000165689	8262.11	1.48806	6.92823e-45	7179.79	0.869688	4.69181e-20	ENTR1	protein_coding	3138
ENSG00000253716	103.028	1.48547	1.72033e-07	88.0597	0.819908	0.00640059	MINCR	lncRNA	1530
ENSG00000167700	1063.26	1.48081	2.345e-16	801.757	0.527311	4.46232e-05	MFSD3	protein_coding	1827
ENSG00000119559	1813.9	1.47829	3.19472e-42	2057.94	1.41881	3.46553e-20	C19orf25	protein_coding	4774
ENSG00000099958	137.365	1.47807	4.37376e-13	203.417	1.92046	5.65631e-21	DERL3	protein_coding	3796
ENSG00000278730	1301.17	1.47608	5.97946e-35	1003.9	0.578019	2.1745e-06		lncRNA	2921
ENSG00000137135	885.97	1.47542	1.71313e-31	751.67	0.80211	1.8681e-11	ARHGEF39	protein_coding	6405
ENSG00000273253	110.659	1.47354	1.53209e-06	143.297	1.65777	1.97126e-11		lncRNA	1001
ENSG00000254726	1688.55	1.47316	2.20092e-22	1472.51	0.862165	1.57293e-07	MEX3A	protein_coding	6591
ENSG00000051620	4410.4	1.47273	1.76493e-27	3600.7	0.710785	5.79403e-06	HEBP2	protein_coding	10352
ENSG00000172346	182.128	1.47182	3.30357e-09	177.177	1.08984	1.92481e-06	CSDC2	protein_coding	3003
ENSG00000227372	2551.32	1.47158	1.72142e-43	2218.82	0.85304	3.7379e-14	TP73-AS1	transcribed_unitary_pseudogene	9701
ENSG00000105722	1620.53	1.46581	6.1563e-22	1533.13	1.03248	1.48184e-08	ERF	protein_coding	3269
ENSG00000197296	542.138	1.45827	4.89003e-31	435.299	0.652808	1.58354e-06	FITM2	protein_coding	4628
ENSG00000174151	591.444	1.45784	5.57014e-31	655.071	1.34894	3.753e-27	CYB561D1	protein_coding	5690
ENSG00000185386	237.713	1.45722	6.32657e-08	292.636	1.54971	1.0629e-11	MAPK11	protein_coding	2688
ENSG00000114779	528.221	1.4563	1.57554e-11	475.835	0.907894	1.51007e-05	ABHD14B	protein_coding	3161
ENSG00000168591	1144.72	1.45594	1.15297e-42	1077.96	1.00946	1.17263e-17	TMUB2	protein_coding	3709
ENSG00000280046	1703.57	1.45561	2.53689e-18	1464.78	0.810688	1.14352e-06		TEC	7141
ENSG00000133678	589.091	1.45453	4.58074e-31	500.712	0.779376	8.68854e-06	TMEM254	protein_coding	2996
ENSG00000172819	322.079	1.45446	2.35505e-23	265.577	0.712498	3.14376e-05	RARG	protein_coding	5127
ENSG00000165863	101.658	1.45405	9.21152e-10	82.4186	0.664569	0.00983359	C10orf82	protein_coding	2411
ENSG00000257218	5101.33	1.45376	2.94488e-34	4126.05	0.666108	1.56149e-09	GATC	protein_coding	4416
ENSG00000198794	313.206	1.45168	8.68119e-15	246.026	0.587133	0.00311899	SCAMP5	protein_coding	4862
ENSG00000107819	921.148	1.45167	1.65078e-23	739.98	0.643709	0.000458684	SFXN3	protein_coding	4631
ENSG00000162062	886.578	1.45048	1.14646e-33	814.589	0.950794	9.41009e-16	TEDC2	protein_coding	2848
ENSG00000129925	1798.35	1.44832	3.83697e-32	1654.8	0.9511	1.85767e-09	PGAP6	protein_coding	4428
ENSG00000167969	3294.31	1.4477	8.18295e-33	2690.92	0.679947	2.09502e-08	ECI1	protein_coding	3204
ENSG00000148297	4624.35	1.44758	1.3557e-49	4223.66	0.933463	4.33931e-19	MED22	protein_coding	7235
ENSG00000229320	243.201	1.44644	5.73854e-20	259.133	1.25671	6.49807e-15	KRT8P12	transcribed_processed_pseudogene	2047
ENSG00000074582	2124.96	1.44615	3.0445e-25	2030.31	1.03207	6.05343e-17	BCS1L	protein_coding	3379
ENSG00000147883	475.063	1.44595	3.31372e-24	473.105	1.12067	1.07333e-15	CDKN2B	protein_coding	4000
ENSG00000124104	541.903	1.44547	6.93943e-28	535.656	1.10208	3.08554e-13	SNX21	protein_coding	4078
ENSG00000180592	419.542	1.44464	2.88757e-17	429.123	1.17527	4.15462e-12	SKIDA1	protein_coding	6703
ENSG00000176165	639.937	1.44238	9.67314e-17	591.05	0.955863	1.27807e-06	FOXG1	protein_coding	3491
ENSG00000142208	4720.93	1.44152	2.91798e-51	4347.6	0.945424	6.14852e-08	AKT1	protein_coding	11162
ENSG00000179526	864.587	1.44117	1.13856e-32	850.455	1.08531	5.11882e-20	SHARPIN	protein_coding	2783
ENSG00000140995	3627.2	1.44087	2.15481e-36	3234.79	0.874283	2.06964e-15	DEF8	protein_coding	6565
ENSG00000109736	2050.44	1.43839	1.23036e-33	1881.27	0.933376	2.03603e-18	MFSD10	protein_coding	3134
ENSG00000196422	2004.71	1.43836	3.78261e-40	1750.62	0.822552	1.17337e-10	PPP1R26	protein_coding	5307
ENSG00000168476	1494.33	1.43617	1.37056e-44	1141.01	0.505223	1.28898e-05	REEP4	protein_coding	2266
ENSG00000153885	2499.61	1.43609	5.41627e-46	2267.65	0.905568	8.19756e-20	KCTD15	protein_coding	6388
ENSG00000272106	145.465	1.43375	3.35023e-09	183.494	1.57429	1.04097e-14		lncRNA	2038
ENSG00000099864	881.87	1.43366	6.7131e-15	717.421	0.650789	1.5561e-06	PALM	protein_coding	4912
ENSG00000167748	55.6518	1.43076	0.000137019	62.4203	1.33445	0.00103594	KLK1	protein_coding	2380
ENSG00000239382	368.85	1.43015	4.02974e-21	364.098	1.08119	7.02798e-12	ALKBH6	protein_coding	4293
ENSG00000100124	1695.52	1.42817	7.44695e-44	1387.33	0.662007	1.04127e-08	ANKRD54	protein_coding	4390
ENSG00000260708	130.945	1.42325	2.0151e-11	141.759	1.2644	5.84634e-10		lncRNA	670
ENSG00000160948	1014.71	1.41304	1.30557e-24	864.24	0.734968	3.65141e-10	VPS28	protein_coding	3769
ENSG00000162032	1254.53	1.41146	5.38445e-22	1153.87	0.90665	7.28974e-13	SPSB3	protein_coding	3099
ENSG00000163499	56.0568	1.41117	3.01292e-06	60.0729	1.22573	0.00202879	CRYBA2	protein_coding	1455
ENSG00000263647	113.905	1.41059	4.08227e-10	363.756	3.1715	4.84096e-80	BPTFP1	unprocessed_pseudogene	492
ENSG00000174080	353.544	1.40842	3.28391e-14	286.96	0.614012	0.00209064	CTSF	protein_coding	2905
ENSG00000204789	541.04	1.40753	4.52955e-26	580.648	1.23254	6.01165e-14	ZNF204P	processed_pseudogene	2397
ENSG00000179523	354.058	1.40546	2.86242e-13	345.874	1.02927	3.19455e-07	EIF3J-DT	lncRNA	3453
ENSG00000111665	1712.38	1.40541	1.62649e-18	1568.39	0.895145	2.81413e-14	CDCA3	protein_coding	5653
ENSG00000070423	2860.21	1.40526	7.92401e-34	2522.99	0.809446	4.95901e-05	RNF126	protein_coding	3452
ENSG00000280187	124.447	1.40488	1.53476e-06	163.844	1.62663	2.90563e-08		TEC	3094
ENSG00000105655	3117.77	1.40379	2.09165e-39	3020.85	1.01486	4.50559e-16	ISYNA1	protein_coding	3150
ENSG00000156858	1464.6	1.40214	7.60132e-30	1293.91	0.808305	1.9608e-14	PRR14	protein_coding	3860
ENSG00000162585	1177.27	1.40117	5.19172e-28	977.098	0.664978	1.46654e-06	FAAP20	protein_coding	10916
ENSG00000204860	182.594	1.40043	8.8553e-10	279.119	1.9031	1.44249e-20	FAM201A	lncRNA	3847
ENSG00000136352	77.0931	1.39909	6.04743e-08	116.086	1.87509	2.48734e-16	NKX2-1	protein_coding	3165
ENSG00000111674	523.053	1.39403	9.23112e-26	531.632	1.10437	2.4237e-16	ENO2	protein_coding	4281
ENSG00000253669	194.406	1.39347	8.81788e-09	182.155	0.921591	0.000142993	GASAL1	lncRNA	3143
ENSG00000116017	2180.45	1.39093	1.06734e-39	1752.7	0.574041	3.95982e-07	ARID3A	protein_coding	7217
ENSG00000239857	2234.52	1.39028	1.35242e-30	1841.71	0.635038	3.30753e-06	GET4	protein_coding	5390
ENSG00000237441	619.749	1.39	4.60051e-21	609.414	1.02805	6.56816e-14	RGL2	protein_coding	4159
ENSG00000168876	654.216	1.38965	7.32565e-16	709.361	1.23956	2.47993e-15	ANKRD49	protein_coding	3171
ENSG00000109065	1589.72	1.38809	5.82935e-34	1667.92	1.16716	1.1224e-19	NAT9	protein_coding	4067
ENSG00000136816	1746.44	1.38335	1.8431e-36	1720.89	1.02948	2.99597e-20	TOR1B	protein_coding	2907
ENSG00000109705	159.099	1.38263	2.27955e-13	153.5	0.980009	2.94175e-06	NKX3-2	protein_coding	2259
ENSG00000235919	238.277	1.38023	8.21688e-14	314.639	1.61239	2.29067e-23	ASH1L-AS1	lncRNA	1209
ENSG00000234685	78.1217	1.3801	4.76912e-06	92.5475	1.39878	6.47075e-08	NUS1P2	processed_pseudogene	873
ENSG00000100445	1243.14	1.37949	2.05569e-26	1403.5	1.31001	6.30318e-27	SDR39U1	protein_coding	3099
ENSG00000189046	573.048	1.37798	6.23328e-29	464.982	0.581052	9.20872e-05	ALKBH2	protein_coding	2290
ENSG00000144355	512.304	1.37412	1.24191e-20	479.321	0.907607	4.37368e-08	DLX1	protein_coding	3570
ENSG00000213888	219.737	1.37315	9.52853e-10	206.608	0.908322	2.25746e-05	LINC01521	lncRNA	1943
ENSG00000184486	1645.52	1.36875	2.38641e-19	1436.99	0.745692	7.74755e-05	POU3F2	protein_coding	4885
ENSG00000164402	5230.71	1.36847	7.30079e-41	4710.92	0.813902	9.16735e-13	SEPTIN8	protein_coding	7709
ENSG00000133937	68.9206	1.36513	2.32945e-07	68.4034	1.02252	0.00557151	GSC	protein_coding	1264
ENSG00000120833	220.777	1.36408	4.02253e-15	179.846	0.575062	0.00493611	SOCS2	protein_coding	6477
ENSG00000257086	53.6275	1.36351	3.21522e-05	51.7646	0.958456	0.0067714		lncRNA	853
ENSG00000197785	4948.25	1.36343	3.55071e-24	4019.53	0.568606	0.000609444	ATAD3A	protein_coding	3344
ENSG00000225450	392.966	1.36147	8.53558e-22	979.038	2.72313	1.04427e-116		lncRNA	500
ENSG00000077721	2057.92	1.35659	5.50799e-20	1652.65	0.532703	4.03066e-05	UBE2A	protein_coding	5207
ENSG00000099622	3646.97	1.35619	4.64396e-11	3650.14	1.0296	9.28946e-07	CIRBP	protein_coding	6368
ENSG00000178026	162.609	1.34799	4.96376e-06	193.6	1.3742	1.27732e-06	LRRC75B	protein_coding	3422
ENSG00000178700	323.278	1.34776	2.13211e-20	284.548	0.737544	8.11224e-06	DHFR2	protein_coding	4423
ENSG00000128604	62.7493	1.34771	2.57274e-05	59.4421	0.890146	0.00306038	IRF5	protein_coding	4543
ENSG00000198917	2466.6	1.3477	1.46653e-15	2450.81	1.01034	7.41083e-09	SPOUT1	protein_coding	4566
ENSG00000126456	1473.34	1.34746	5.38841e-29	1541.97	1.12007	8.17186e-24	IRF3	protein_coding	3794
ENSG00000248593	60.5533	1.34665	4.3917e-06	70.1787	1.33187	1.39649e-05	DSTNP2	transcribed_unprocessed_pseudogene	1105
ENSG00000272686	149.601	1.3462	5.4433e-10	165.439	1.22564	1.16596e-07	WASL-DT	lncRNA	2099
ENSG00000180425	213.898	1.34257	1.21263e-09	219.904	1.06999	1.35595e-05	C11orf71	protein_coding	2203
ENSG00000271122	259.134	1.33961	1.10087e-09	354.42	1.63975	1.31142e-17	HERPUD2-AS1	lncRNA	4200
ENSG00000280670	248.661	1.33707	2.68042e-15	222.017	0.756893	0.00117068	CCDC163	protein_coding	2757
ENSG00000137841	539.862	1.33611	1.28479e-19	494.346	0.812112	9.47311e-08	PLCB2	protein_coding	7349
ENSG00000100276	91.4719	1.33552	1.81655e-08	83.0358	0.792318	0.002531	RASL10A	protein_coding	2181
ENSG00000163040	257.083	1.33383	1.50424e-13	235.23	0.806498	9.0578e-05	CCDC74A	protein_coding	3077
ENSG00000100441	2674.52	1.33205	3.21899e-40	2147.31	0.500691	1.26376e-06	KHNYN	protein_coding	8024
ENSG00000196810	574.267	1.33197	1.79036e-20	484.462	0.616971	1.81439e-05	CTBP1-DT	lncRNA	7820
ENSG00000178922	539.503	1.33176	4.49068e-22	473.654	0.713973	1.45028e-06	HYI	protein_coding	2740
ENSG00000258301	387.07	1.33094	1.00177e-20	433.953	1.24514	6.30824e-18	VASH1-AS1	lncRNA	1843
ENSG00000089818	2231.61	1.33003	2.29037e-23	1835.71	0.558637	1.10618e-05	NECAP1	protein_coding	8785
ENSG00000165724	6138.78	1.32799	2.02969e-45	5393.37	0.711093	4.48659e-15	ZMYND19	protein_coding	2392
ENSG00000188542	217.911	1.32784	1.23702e-14	198.222	0.790768	4.36281e-05	DUSP28	protein_coding	4951
ENSG00000189410	586.655	1.32708	4.71091e-13	742.249	1.48628	8.61261e-13	SH2D5	protein_coding	4487
ENSG00000166295	3213.35	1.32635	2.21851e-37	2679.52	0.584474	0.000883082	ANAPC16	protein_coding	4324
ENSG00000185252	1610.17	1.32498	2.72798e-23	1506.32	0.852259	1.13898e-08	ZNF74	protein_coding	6251
ENSG00000203879	3263.41	1.32482	2.71214e-29	2686.63	0.55399	4.16162e-07	GDI1	protein_coding	5256
ENSG00000184584	307.518	1.32433	1.06945e-18	287.188	0.844631	1.30143e-06	STING1	protein_coding	4798
ENSG00000130821	3920.33	1.32199	4.46633e-16	3263.42	0.578762	0.00488763	SLC6A8	protein_coding	5666
ENSG00000114745	1393.37	1.3201	5.23191e-20	1325.99	0.885667	1.36238e-10	GORASP1	protein_coding	6256
ENSG00000229891	73.4562	1.31992	1.26228e-06	77.4288	1.10166	2.79248e-05	LINC01315	lncRNA	1325
ENSG00000101150	7059.08	1.31831	6.32923e-35	6576.53	0.834795	1.26572e-14	TPD52L2	protein_coding	4694
ENSG00000146242	711.061	1.31782	4.95319e-23	713.469	0.999652	1.02317e-14	TPBG	protein_coding	3481
ENSG00000244300	3885.62	1.31651	4.45417e-26	4895.12	1.46343	3.9937e-52	GATA2-AS1	lncRNA	2905
ENSG00000131943	1031.47	1.31155	6.42579e-27	975.488	0.861751	3.74827e-15	C19orf12	protein_coding	5378
ENSG00000100417	639.415	1.3104	5.75274e-16	529.441	0.545844	5.39515e-05	PMM1	protein_coding	5057
ENSG00000185215	310.777	1.30868	1.58427e-09	353.258	1.24483	1.0312e-07	TNFAIP2	protein_coding	5029
ENSG00000244165	742.553	1.30538	2.71827e-20	832.95	1.22128	1.98415e-10	P2RY11	protein_coding	2140
ENSG00000108773	5094.33	1.30452	3.89745e-21	6503.47	1.48014	7.42814e-42	KAT2A	protein_coding	3775
ENSG00000244617	88.6306	1.30233	4.48492e-08	87.4128	0.946371	0.000205881	ASPRV1	protein_coding	2177
ENSG00000006194	2387.19	1.30116	5.17917e-13	2119.17	0.706857	1.01593e-05	ZNF263	protein_coding	6403
ENSG00000130511	2474.71	1.30108	2.45642e-31	2458.11	0.958108	6.95075e-10	SSBP4	protein_coding	2974
ENSG00000239887	394.731	1.29894	1.01972e-20	336.047	0.604737	9.43435e-05	C1orf226	protein_coding	4313
ENSG00000181885	125.788	1.29754	4.47387e-05	131.272	1.04946	0.0019925	CLDN7	protein_coding	2492
ENSG00000258708	76.5366	1.29576	0.000194761	128.153	1.96756	2.03386e-12	SLC25A21-AS1	lncRNA	1924
ENSG00000083838	701.703	1.29546	8.10692e-26	685.006	0.91241	6.90298e-12	ZNF446	protein_coding	4768
ENSG00000099942	8207.15	1.29298	3.27933e-22	6870.35	0.556624	0.00119557	CRKL	protein_coding	5342
ENSG00000159214	170.542	1.292	8.87414e-13	180.621	1.08461	1.28416e-09	CCDC24	protein_coding	3563
ENSG00000130590	132.271	1.29135	9.83293e-10	147.545	1.18886	1.61435e-08	SAMD10	protein_coding	2450
ENSG00000174695	3876.68	1.28897	9.6792e-11	3309.98	0.601272	0.00120478	TMEM167A	protein_coding	4865
ENSG00000225791	157.635	1.28841	1.62802e-10	137.911	0.649378	0.00343346	TRAM2-AS1	lncRNA	8603
ENSG00000099617	65.4318	1.28793	2.9467e-05	77.9467	1.31478	1.8632e-06	EFNA2	protein_coding	2424
ENSG00000173825	52.8018	1.28588	2.01432e-05	52.7475	0.958561	0.00275609	TIGD3	protein_coding	2028
ENSG00000100167	346.489	1.28577	3.39914e-13	293.62	0.572086	0.00148638	SEPTIN3	protein_coding	7153
ENSG00000270605	181.764	1.28057	5.36843e-10	390.324	2.40272	2.05372e-19		lncRNA	1945
ENSG00000133247	752.759	1.28043	5.07042e-11	709.658	0.814437	0.000212359	KMT5C	protein_coding	4776
ENSG00000160959	1524.1	1.2802	5.71459e-25	1669.43	1.14595	4.27269e-15	LRRC14	protein_coding	6130
ENSG00000170161	73.0056	1.28003	5.01002e-06	88.4416	1.34524	2.10527e-06		lncRNA	2737
ENSG00000188895	4594.07	1.2795	2.07693e-17	4900.74	1.08946	1.67078e-17	MSL1	protein_coding	7725
ENSG00000175376	1193.63	1.27704	1.31042e-12	995.468	0.530002	0.00827185	EIF1AD	protein_coding	3327
ENSG00000232442	240.224	1.27685	2.5534e-11	488.565	2.30342	8.1956e-32	MHENCR	lncRNA	801
ENSG00000135454	371.419	1.27567	8.74897e-19	348.499	0.804546	5.21118e-07	B4GALNT1	protein_coding	7888
ENSG00000178927	983.498	1.27503	5.73267e-26	1003.12	0.98639	6.04213e-17	CYBC1	protein_coding	7237
ENSG00000196968	1144.3	1.27467	2.64905e-17	1036.67	0.723711	2.37848e-07	FUT11	protein_coding	4925
ENSG00000185504	1980.44	1.27313	7.7815e-23	1741.57	0.650081	1.18527e-07	FAAP100	protein_coding	5353
ENSG00000263753	95.6322	1.27115	5.58864e-08	90.1368	0.808954	0.00107362	LINC00667	lncRNA	10094
ENSG00000067840	221.984	1.27098	1.26579e-07	275.612	1.38302	5.98236e-15	PDZD4	protein_coding	4341
ENSG00000233327	321.207	1.2702	3.71034e-14	932.043	2.89822	6.22612e-93	USP32P2	transcribed_unprocessed_pseudogene	6442
ENSG00000213347	589.68	1.26904	7.71199e-23	752.459	1.44201	9.05958e-28	MXD3	protein_coding	5154
ENSG00000196741	73.5679	1.26823	1.12227e-06	118.21	1.87855	2.10197e-16	LINC01560	lncRNA	1253
ENSG00000212719	3958.18	1.26747	2.20907e-13	3746.16	0.815544	1.61754e-05	LINC02693	lncRNA	17263
ENSG00000124120	1126.21	1.26718	6.11861e-19	1088.12	0.86129	2.62897e-09	TTPAL	protein_coding	7056
ENSG00000184208	483.629	1.26695	3.33868e-08	687.92	1.64676	1.15796e-13	C22orf46	transcribed_unitary_pseudogene	5387
ENSG00000204231	1491.73	1.26622	4.03313e-37	1495.77	0.940214	5.87208e-19	RXRB	protein_coding	3920
ENSG00000256092	57.8691	1.26311	1.0873e-05	101.212	2.03394	6.14158e-17	SBNO1-AS1	lncRNA	2246
ENSG00000165905	213.423	1.26228	8.35154e-12	250.66	1.26563	5.53957e-15	LARGE2	protein_coding	3151
ENSG00000281649	1987.77	1.26117	7.61171e-26	1958.33	0.897447	4.14014e-13	EBLN3P	lncRNA	10492
ENSG00000177602	1182.22	1.26108	7.21269e-19	986.494	0.511241	0.00849938	HASPIN	protein_coding	2797
ENSG00000245556	270.411	1.26091	8.46283e-10	329.971	1.34074	1.49013e-16	SCAMP1-AS1	lncRNA	5028
ENSG00000214174	267.296	1.26049	8.96154e-14	263.862	0.89644	2.03279e-05	AMZ2P1	transcribed_unprocessed_pseudogene	3858
ENSG00000242474	486.028	1.26012	3.47486e-18	506.27	1.01949	1.3656e-15		lncRNA	5013
ENSG00000157734	1123.07	1.25998	1.76896e-30	1331.16	1.28577	1.37654e-32	SNX22	protein_coding	5767
ENSG00000167792	6115.1	1.25766	2.05192e-35	5280.54	0.588355	4.00354e-08	NDUFV1	protein_coding	5057
ENSG00000284691	106.61	1.25758	3.84376e-08	118.218	1.14145	6.27997e-07		protein_coding	4333
ENSG00000160049	5632.19	1.25757	3.86747e-36	4903.55	0.608378	2.83971e-09	DFFA	protein_coding	6625
ENSG00000203279	62.2646	1.25667	7.00478e-06	76.8357	1.3599	2.0414e-07		lncRNA	855
ENSG00000255135	298.472	1.25575	1.25818e-14	403.598	1.54036	9.91845e-21		lncRNA	1056
ENSG00000187838	332.143	1.25473	4.82399e-17	284.68	0.563568	0.000379629	PLSCR3	protein_coding	2833
ENSG00000143420	10151.8	1.25472	1.13849e-38	8605.96	0.540567	3.40083e-08	ENSA	protein_coding	4619
ENSG00000120686	1264.29	1.25273	2.3747e-24	1121.25	0.647375	1.45797e-07	UFM1	protein_coding	4382
ENSG00000266820	421.684	1.25269	4.51762e-20	1157.91	2.79592	1.63419e-129	KPNA2P3	transcribed_unprocessed_pseudogene	848
ENSG00000167065	361.858	1.25222	7.57172e-15	406.183	1.17006	1.46223e-13	DUSP18	protein_coding	4450
ENSG00000247095	55.2365	1.25197	0.000105784	95.2344	1.98194	1.21579e-14	MIR210HG	lncRNA	2321
ENSG00000197461	543.575	1.24998	8.47341e-15	457.204	0.51224	0.000931689	PDGFA	protein_coding	4151
ENSG00000253123	146.724	1.24686	0.000153519	154.893	1.02195	0.00269314		lncRNA	4817
ENSG00000136444	2295.8	1.24493	5.58746e-33	2374.69	0.986232	7.35662e-20	RSAD1	protein_coding	4137
ENSG00000003137	82.176	1.24356	3.22568e-07	128.945	1.81812	2.05276e-14	CYP26B1	protein_coding	5015
ENSG00000142686	866.075	1.24333	6.7697e-23	1153.08	1.50378	1.20374e-31	C1orf216	protein_coding	3049
ENSG00000136950	2035.17	1.24312	1.96214e-17	2092.59	0.972685	1.63972e-13	ARPC5L	protein_coding	3610
ENSG00000088682	2186.46	1.24277	2.91308e-36	1836.1	0.502429	1.58881e-06	COQ9	protein_coding	4319
ENSG00000237380	191.602	1.24078	3.17495e-11	169.872	0.629924	0.00264362	HOXD-AS2	lncRNA	2071
ENSG00000240694	1773.53	1.23901	6.711e-12	1555.86	0.600986	0.000530813	PNMA2	protein_coding	5564
ENSG00000183828	352.564	1.23853	1.8336e-12	380.892	1.06903	6.76152e-13	NUDT14	protein_coding	1916
ENSG00000217930	1935.27	1.22944	1.6535e-20	1672.06	0.558232	0.000350655	PAM16	protein_coding	2331
ENSG00000100263	1786.48	1.22931	1.84954e-25	2269.93	1.39633	3.22862e-48	RHBDD3	protein_coding	2997
ENSG00000166707	75.291	1.22871	1.80695e-06	116.903	1.77999	9.50205e-16	ZCCHC18	protein_coding	3389
ENSG00000141295	759.422	1.22828	1.73161e-15	767.883	0.915343	6.27492e-10	SCRN2	protein_coding	2999
ENSG00000076984	1985.32	1.22517	1.66198e-32	1776.52	0.635648	1.38832e-06	MAP2K7	protein_coding	5145
ENSG00000240771	1556.77	1.22254	4.2413e-30	1374.35	0.598954	1.27221e-07	ARHGEF25	protein_coding	3391
ENSG00000259865	81.5279	1.22211	0.000133002	141.52	1.98961	4.53686e-16		lncRNA	1246
ENSG00000171160	535.796	1.22001	6.00402e-08	508.835	0.762873	0.00318033	MORN4	protein_coding	2512
ENSG00000164076	417.111	1.21923	1.25189e-16	450.746	1.05489	1.37164e-10	CAMKV	protein_coding	3613
ENSG00000213015	1050.19	1.21889	5.31869e-29	1158.62	1.09607	2.62944e-23	ZNF580	protein_coding	2604
ENSG00000164620	184.248	1.21666	2.46811e-11	189.03	0.93485	1.82491e-06	RELL2	protein_coding	2583
ENSG00000166821	821.03	1.21663	3.87935e-14	732.607	0.621431	1.02968e-06	PEX11A	protein_coding	3171
ENSG00000137700	3198.98	1.21336	3.43572e-29	2782.53	0.553075	2.4477e-06	SLC37A4	protein_coding	6186
ENSG00000135116	1865.56	1.21277	1.53746e-13	1609.34	0.529882	0.00206008	HRK	protein_coding	6853
ENSG00000185686	346.93	1.20979	6.2093e-18	372.847	1.03089	1.31373e-10	PRAME	protein_coding	3806
ENSG00000224032	1479.82	1.20824	2.06724e-20	1446.46	0.820525	3.93174e-07	EPB41L4A-AS1	lncRNA	3903
ENSG00000140939	173.529	1.20622	6.26812e-10	304.278	1.98007	3.15737e-25	NOL3	protein_coding	2992
ENSG00000273014	98.0996	1.20424	1.17378e-07	95.1408	0.800477	0.00139186		lncRNA	472
ENSG00000141570	635.563	1.20333	7.85037e-14	594.147	0.716122	0.000104723	CBX8	protein_coding	4125
ENSG00000125895	136.787	1.20075	4.52159e-06	233.835	1.92505	6.82196e-18	TMEM74B	protein_coding	2210
ENSG00000205643	430.609	1.20023	7.35277e-11	395.411	0.663091	0.000336738	CDPF1	protein_coding	1637
ENSG00000247516	255.144	1.2001	5.58558e-14	247.349	0.792012	1.75912e-06	MIR4458HG	lncRNA	7216
ENSG00000274605	514.013	1.19985	1.42267e-15	444.178	0.52437	0.000753929	PCCA-DT	lncRNA	2077
ENSG00000174599	111.272	1.19952	4.22271e-08	140.229	1.34745	3.91506e-11	TRAM1L1	protein_coding	2023
ENSG00000147813	824.539	1.1979	2.55831e-11	715.883	0.529914	4.75182e-05	NAPRT	protein_coding	2837
ENSG00000136802	6325.05	1.1973	7.42104e-20	5980.9	0.734796	7.67147e-07	LRRC8A	protein_coding	5230
ENSG00000125945	721.681	1.19718	1.61124e-15	631.552	0.552092	0.00153558	ZNF436	protein_coding	4786
ENSG00000162241	207.746	1.19696	3.08356e-09	288.191	1.53339	7.22785e-11	SLC25A45	protein_coding	7855
ENSG00000119523	934.244	1.1943	6.21076e-13	809.417	0.525006	0.000201968	ALG2	protein_coding	2970
ENSG00000146676	3156.75	1.19228	1.41988e-16	4495.97	1.58626	2.14355e-44	PURB	protein_coding	9232
ENSG00000128709	130.848	1.19138	1.14053e-07	317.098	2.53503	7.08439e-49	HOXD9	protein_coding	1871
ENSG00000174365	430.747	1.19022	1.63062e-17	451.099	0.952002	1.18595e-10	SNHG11	lncRNA	4525
ENSG00000143811	2724.91	1.18958	3.15503e-32	2535.27	0.68648	4.5302e-09	PYCR2	protein_coding	3602
ENSG00000273706	644.014	1.18827	6.74273e-22	610.703	0.73101	1.42856e-08	LHX1	protein_coding	4913
ENSG00000105255	1459.22	1.18814	6.14774e-26	1412.62	0.77621	3.63056e-14	FSD1	protein_coding	3113
ENSG00000166987	998.344	1.18653	9.36373e-20	1142.66	1.14193	1.25634e-25	MBD6	protein_coding	5566
ENSG00000178752	690.352	1.18598	1.47084e-07	757.72	1.04712	2.1397e-09	ERFE	protein_coding	3584
ENSG00000275185	123.418	1.18329	1.63951e-06	129.149	0.952327	6.53259e-05		lncRNA	542
ENSG00000160226	719.854	1.18267	8.74806e-23	694.841	0.763112	2.67592e-09	CFAP410	protein_coding	6063
ENSG00000167508	1098.87	1.18229	4.14506e-19	977.598	0.572133	0.000312216	MVD	protein_coding	4717
ENSG00000135686	1390.95	1.18228	2.40068e-31	1221.35	0.54029	5.1901e-07	KLHL36	protein_coding	10009
ENSG00000196981	310.206	1.18169	4.69587e-16	583.621	2.08883	1.99625e-62	WDR5B	protein_coding	4217
ENSG00000196436	78.0359	1.18127	3.58694e-05	180.901	2.44314	3.90144e-23	NPIPB15	protein_coding	1702
ENSG00000221838	426.327	1.18114	4.54946e-15	406.29	0.729646	2.12728e-07	AP4M1	protein_coding	4722
ENSG00000116691	1255.34	1.1803	1.39621e-16	1303.85	0.928422	1.59967e-10	MIIP	protein_coding	2821
ENSG00000185650	571.384	1.1789	6.43284e-18	500.945	0.533831	0.000237305	ZFP36L1	protein_coding	5160
ENSG00000181904	4433.31	1.17881	9.71337e-22	4510.32	0.880111	9.5947e-14	C5orf24	protein_coding	5759
ENSG00000163684	2493.68	1.17853	1.49428e-13	2259.88	0.614547	9.27208e-05	RPP14	protein_coding	8374
ENSG00000105643	537.905	1.17807	1.47218e-17	591.885	1.05137	1.29191e-11	ARRDC2	protein_coding	4637
ENSG00000255031	150.81	1.17577	2.90081e-09	314.328	2.26821	2.00835e-42		lncRNA	1209
ENSG00000217702	178.464	1.17237	4.01328e-05	268.577	1.66403	5.5365e-10		lncRNA	1626
ENSG00000223572	207.304	1.17073	4.86588e-10	190.828	0.638112	0.000926368	CKMT1A	protein_coding	2777
ENSG00000167528	1176.45	1.17065	2.82087e-22	1342.71	1.12022	1.14111e-26	ZNF641	protein_coding	8474
ENSG00000141569	3683.58	1.16715	1.20394e-34	3874.14	0.94011	8.05175e-18	TRIM65	protein_coding	3900
ENSG00000261840	192.57	1.16676	3.27411e-10	251.975	1.39147	1.39333e-12		lncRNA	1148
ENSG00000107404	6326.89	1.16666	1.81455e-23	6186.48	0.776796	6.25603e-05	DVL1	protein_coding	3882
ENSG00000177788	356.063	1.16392	5.10489e-12	514.788	1.58399	1.69522e-21		lncRNA	8197
ENSG00000178761	3670.31	1.16333	9.40581e-28	6494.14	1.9629	3.50401e-59	FAM219B	protein_coding	5015
ENSG00000270362	122.101	1.16118	8.81639e-07	147.878	1.22846	9.28946e-07	HMGN3-AS1	lncRNA	2946
ENSG00000181991	2287.53	1.16102	7.74451e-18	1999.43	0.506003	0.000781411	MRPS11	protein_coding	5628
ENSG00000124193	7145.2	1.1552	3.98286e-08	7790.81	1.00858	4.20375e-11	SRSF6	protein_coding	4894
ENSG00000187189	865.479	1.15507	1.34094e-11	1013.54	1.15432	1.34224e-10	TSPYL4	protein_coding	4112
ENSG00000182087	4878.9	1.1541	7.47709e-21	5402.98	1.03943	2.26865e-15	TMEM259	protein_coding	4031
ENSG00000179456	1591.4	1.15342	4.93462e-10	1595.5	0.821751	8.46117e-05	ZBTB18	protein_coding	3906
ENSG00000182749	205.25	1.15286	1.57145e-11	207.394	0.832077	3.04623e-06	PAQR7	protein_coding	3297
ENSG00000071575	136.388	1.15164	6.72814e-09	136.994	0.81971	7.62985e-05	TRIB2	protein_coding	4588
ENSG00000272654	106.801	1.15078	2.50676e-06	164.848	1.6944	1.17279e-13		lncRNA	1418
ENSG00000259943	294.265	1.1497	2.40728e-11	387.625	1.38815	1.2608e-14		lncRNA	1541
ENSG00000091138	1031.41	1.14923	4.34616e-08	1125.88	1.00408	1.30031e-12	SLC26A3	protein_coding	3382
ENSG00000164853	979.05	1.14751	5.67736e-19	914.216	0.648999	0.000757368	UNCX	protein_coding	2091
ENSG00000158292	745.154	1.14562	3.89412e-07	731.784	0.758287	1.1302e-06	GPR153	protein_coding	4198
ENSG00000223802	274.209	1.14547	1.00966e-11	271.594	0.779421	1.23536e-06	CERS1	protein_coding	3753
ENSG00000180667	3080.93	1.14477	6.36397e-07	2945.36	0.703635	0.00689137	YOD1	protein_coding	6521
ENSG00000013392	296.939	1.14475	1.23834e-12	300.331	0.830883	2.29039e-07	RWDD2A	protein_coding	3769
ENSG00000128602	2895.64	1.14326	3.34236e-26	2564.4	0.51649	1.33571e-06	SMO	protein_coding	4750
ENSG00000103510	1990.02	1.14302	1.13115e-25	1912.44	0.711195	1.08258e-10	KAT8	protein_coding	5726
ENSG00000162576	99.757	1.1386	5.44438e-05	103.53	0.86835	0.00296766	MXRA8	protein_coding	3622
ENSG00000276293	4463.08	1.13723	1.49169e-20	4305.98	0.714122	5.51902e-08	PIP4K2B	protein_coding	6135
ENSG00000099785	321.987	1.13581	3.42762e-11	339.405	0.907432	6.42542e-08	MARCHF2	protein_coding	2216
ENSG00000198960	213.15	1.13536	7.51607e-10	213.729	0.803331	6.13043e-05	ARMCX6	protein_coding	2489
ENSG00000230715	81.3355	1.13488	2.81733e-05	241.887	2.82907	1.3791e-48		processed_pseudogene	403
ENSG00000178498	268.356	1.13467	1.07442e-12	284.304	0.920453	1.64171e-08	DTX3	protein_coding	4087
ENSG00000198728	3931.18	1.13393	3.05076e-16	4048.61	0.859613	2.0365e-10	LDB1	protein_coding	3776
ENSG00000130244	228.081	1.13022	2.96977e-07	301.237	1.37144	1.57167e-14	FAM98C	protein_coding	4598
ENSG00000243679	102.765	1.12947	1.45043e-06	278.28	2.66971	8.46157e-38		processed_pseudogene	754
ENSG00000115073	2421.21	1.12633	5.93049e-13	2432.17	0.791613	3.72689e-10	ACTR1B	protein_coding	2853
ENSG00000268858	554.034	1.12623	1.95759e-08	687.371	1.24376	1.82063e-19		lncRNA	3082
ENSG00000173153	1944.65	1.12504	5.16595e-18	1978.43	0.822026	5.83756e-07	ESRRA	protein_coding	3105
ENSG00000185163	2454.23	1.12432	6.29193e-14	4222.39	1.88023	3.58088e-26	DDX51	protein_coding	6349
ENSG00000235092	92.1904	1.12151	0.000252936	112.988	1.20728	6.70221e-06	ID2-AS1	lncRNA	7084
ENSG00000170638	4892.81	1.12117	2.63864e-17	5692.75	1.11126	1.92394e-09	TRABD	protein_coding	3153
ENSG00000140983	4299.3	1.11865	1.15509e-23	5705.83	1.3782	2.76305e-34	RHOT2	protein_coding	5155
ENSG00000100258	1645.3	1.11835	6.28923e-17	1792.24	0.964176	1.11475e-18	LMF2	protein_coding	3065
ENSG00000104863	182.785	1.11823	7.38697e-10	294.515	1.74729	7.66128e-25	LIN7B	protein_coding	1753
ENSG00000143416	529.543	1.11789	4.41381e-10	599.194	1.0437	4.81432e-11	SELENBP1	protein_coding	3476
ENSG00000186834	1049.68	1.11767	6.03637e-08	1025.94	0.724976	0.000378143	HEXIM1	protein_coding	3625
ENSG00000135974	1333.62	1.11766	1.44212e-14	1226.72	0.579983	3.59486e-06	C2orf49	protein_coding	4595
ENSG00000168779	181.917	1.11671	1.9338e-10	232.87	1.30261	1.76399e-15	SHOX2	protein_coding	5045
ENSG00000118046	5712.71	1.11595	1.6093e-32	5189.11	0.545449	9.93091e-06	STK11	protein_coding	8811
ENSG00000123095	192.868	1.11536	2.3575e-09	181.174	0.625707	0.00210604	BHLHE41	protein_coding	3854
ENSG00000273466	168.794	1.11368	1.81612e-07	156.704	0.600844	0.00389351	NA	NA	759
ENSG00000093183	2540.96	1.11334	3.93357e-23	2421.76	0.658579	7.63452e-11	SEC22C	protein_coding	8159
ENSG00000176401	216.151	1.11176	2.65611e-11	315.488	1.55498	3.06662e-22	EID2B	protein_coding	1866
ENSG00000101412	3043.72	1.11013	3.12527e-24	2838.85	0.60219	2.22158e-09	E2F1	protein_coding	2690
ENSG00000156504	3005.59	1.10844	9.67746e-11	3798.73	1.27101	1.43208e-22	PABIR2	protein_coding	4404
ENSG00000177854	242.897	1.10798	7.11152e-06	231.385	0.642672	0.00981853	TMEM187	protein_coding	1496
ENSG00000115694	8013.16	1.10794	5.60682e-24	7846.06	0.715753	6.86735e-07	STK25	protein_coding	7588
ENSG00000165716	9222.44	1.10489	2.91054e-26	10450.4	1.03696	9.84015e-26	DIPK1B	protein_coding	3394
ENSG00000166965	1202.1	1.10412	1.5113e-18	1405.37	1.1011	3.6003e-17	RCCD1	protein_coding	4969
ENSG00000166997	427.968	1.1033	7.0391e-17	442.939	0.835858	5.17361e-10	CNPY4	protein_coding	2451
ENSG00000140104	377.214	1.10283	7.51985e-12	423.808	1.01357	1.05743e-08	CLBA1	protein_coding	5225
ENSG00000112511	335.698	1.10238	1.2476e-13	442.227	1.34844	5.26795e-19	PHF1	protein_coding	3596
ENSG00000148218	1330.84	1.10137	1.49546e-25	1352.18	0.793204	2.34106e-11	ALAD	protein_coding	4945
ENSG00000156521	1638.06	1.10091	1.74141e-14	1940.09	1.12566	1.59213e-23	TYSND1	protein_coding	4621
ENSG00000243335	753.014	1.09985	5.44966e-18	864.465	1.05943	1.17479e-20	KCTD7	protein_coding	7565
ENSG00000177225	4414.87	1.09872	2.53982e-25	7221.3	1.76266	9.83664e-78	GATD1	protein_coding	5510
ENSG00000261526	145.706	1.09816	7.3176e-07	217.011	1.59038	2.49054e-18		lncRNA	1299
ENSG00000204348	816.465	1.09691	3.98008e-21	924.517	1.02817	9.91232e-15	DXO	protein_coding	2481
ENSG00000240230	903.776	1.09496	1.04244e-19	1001.15	0.979244	5.21612e-09	COX19	protein_coding	6715
ENSG00000181264	495.969	1.09413	5.31362e-10	553.604	0.98973	1.6589e-09	TLCD5	protein_coding	4305
ENSG00000260285	100.961	1.0941	0.00292473	146.052	1.51223	7.19401e-06		lncRNA	4063
ENSG00000131788	1117.23	1.087	3.26533e-13	1077.13	0.657738	9.16152e-09	PIAS3	protein_coding	4806
ENSG00000127580	876.052	1.08589	1.08468e-13	918.673	0.846304	3.98912e-09	WDR24	protein_coding	3651
ENSG00000147535	296.538	1.08489	2.77375e-12	373.956	1.24377	1.41166e-18	PLPP5	protein_coding	4102
ENSG00000158717	1000.21	1.08479	5.26188e-16	912.026	0.516568	6.97968e-05	RNF166	protein_coding	4377
ENSG00000151353	1223.4	1.08192	7.09738e-16	1250.75	0.786046	2.58681e-07	TMEM18	protein_coding	8469
ENSG00000010404	1792.64	1.08113	3.309e-21	1821.7	0.769698	1.16353e-08	IDS	protein_coding	9294
ENSG00000236144	1358.03	1.08062	5.99772e-24	1524.75	0.993203	4.27429e-21	TMEM147-AS1	lncRNA	4919
ENSG00000227500	1392.31	1.08022	1.29695e-21	1490.16	0.88832	3.94786e-11	SCAMP4	protein_coding	6795
ENSG00000169860	1672.92	1.07812	7.26465e-18	2184.91	1.30813	3.21957e-16	P2RY1	protein_coding	6309
ENSG00000155858	1906.13	1.07765	1.66716e-24	1844.84	0.653432	4.91993e-08	LSM11	protein_coding	6567
ENSG00000234965	162.727	1.07686	3.64166e-05	237.077	1.51533	2.41381e-16	SHISA8	protein_coding	1405
ENSG00000134086	3794.63	1.07639	1.89489e-18	3904.38	0.793814	5.71227e-08	VHL	protein_coding	4890
ENSG00000108379	316.526	1.07596	2.70421e-07	357.086	0.991953	6.21942e-08	WNT3	protein_coding	4266
ENSG00000169992	1959.49	1.07427	9.96591e-23	3357.83	1.82806	3.64554e-63	NLGN2	protein_coding	5717
ENSG00000235688	59.257	1.0736	0.000976362	122.903	2.16235	2.88918e-08	SNTG2-AS1	lncRNA	539
ENSG00000287200	56.3058	1.07309	0.000745845	71.0032	1.21907	3.9005e-05		lncRNA	2042
ENSG00000100299	391.047	1.07284	3.09958e-12	780.247	2.10041	3.43685e-71	ARSA	protein_coding	4501
ENSG00000132613	4037.62	1.07142	2.63972e-13	4156.5	0.792532	2.31166e-05	MTSS2	protein_coding	4986
ENSG00000078902	1261.38	1.07054	1.5326e-23	1294.55	0.783379	4.95835e-05	TOLLIP	protein_coding	5983
ENSG00000102125	971.98	1.07033	1.67673e-15	1268.57	1.29677	2.8839e-18	TAZ	protein_coding	5977
ENSG00000269609	1532.99	1.06982	1.17888e-20	1929.95	1.22229	2.20327e-19	C10orf95-AS1	lncRNA	6160
ENSG00000125459	751.581	1.06956	9.06093e-11	834.731	0.960401	1.99158e-10	MSTO1	protein_coding	4192
ENSG00000063660	883.367	1.06438	1.62114e-11	833.13	0.575599	0.00475301	GPC1	protein_coding	6522
ENSG00000108813	200.167	1.0638	2.60734e-09	245.198	1.16023	2.60755e-07	DLX4	protein_coding	3628
ENSG00000260528	91.5735	1.06267	0.000411989	227.526	2.47236	8.17197e-31	FAM157C	lncRNA	7132
ENSG00000104081	869.253	1.06262	2.06474e-07	849.519	0.655674	0.00256094	BMF	protein_coding	5447
ENSG00000139574	52.6016	1.06199	0.001057	103.65	2.07702	3.07992e-17	NPFF	protein_coding	592
ENSG00000040608	175.748	1.06174	8.52918e-08	181.688	0.791255	0.00430859	RTN4R	protein_coding	3126
ENSG00000101190	3810.41	1.06111	9.67149e-26	3911.52	0.772458	1.41272e-15	TCFL5	protein_coding	3605
ENSG00000254473	96.4867	1.05999	5.39398e-06	95.9708	0.695164	0.0095252		lncRNA	1134
ENSG00000232119	2021.17	1.05974	2.42852e-10	2082.83	0.782417	5.54658e-10	MCTS1	protein_coding	10764
ENSG00000102401	1281.03	1.05683	2.85703e-17	1185.04	0.523999	1.09071e-05	ARMCX3	protein_coding	4239
ENSG00000071626	13046.6	1.05215	1.95496e-20	14813.7	0.988838	2.53866e-12	DAZAP1	protein_coding	9201
ENSG00000211584	378.054	1.05205	1.15145e-10	385.084	0.741081	4.22439e-05	SLC48A1	protein_coding	4912
ENSG00000198517	1607.97	1.05173	8.67512e-16	2194.58	1.37114	3.82889e-12	MAFK	protein_coding	4470
ENSG00000140265	2067.7	1.05164	2.56224e-16	2492.52	1.11684	5.22065e-14	ZSCAN29	protein_coding	6634
ENSG00000083457	1300.49	1.05087	1.0249e-18	1215.9	0.542514	1.88077e-05	ITGAE	protein_coding	6602
ENSG00000189339	2098.75	1.04993	4.59082e-11	2439.99	1.03452	1.12792e-16	SLC35E2B	protein_coding	8462
ENSG00000130024	10388.5	1.04621	4.28283e-12	10435.7	0.708563	1.02212e-08	PHF10	protein_coding	5982
ENSG00000099822	1260.95	1.04419	4.08964e-10	1210.72	0.597987	0.000388077	HCN2	protein_coding	3420
ENSG00000232445	428.678	1.04365	1.17413e-06	413.064	0.611342	0.00147961	EMSLR	lncRNA	4677
ENSG00000280433	55.2006	1.04175	0.000883327	60.1882	0.897009	0.00205519		protein_coding	5411
ENSG00000068971	626.435	1.04052	3.48947e-13	678.593	0.872649	2.83947e-11	PPP2R5B	protein_coding	3360
ENSG00000198205	206.081	1.04019	6.19502e-09	221.176	0.85668	3.61351e-05	ZXDA	protein_coding	4113
ENSG00000167840	462.045	1.04004	5.54971e-15	508.043	0.906757	5.53215e-12	ZNF232	protein_coding	2794
ENSG00000264247	290.516	1.03993	2.22121e-11	340.1	1.03939	2.21126e-11	ZNF407-AS1	lncRNA	5411
ENSG00000254505	550.004	1.03871	9.32615e-15	564.017	0.747707	1.60685e-08	CHMP4A	protein_coding	2342
ENSG00000171703	612.093	1.03805	3.15235e-08	643.807	0.799277	3.97579e-06	TCEA2	protein_coding	4788
ENSG00000253352	6193.47	1.03595	2.32942e-28	8120.78	1.27437	5.19306e-32	TUG1	protein_coding	10151
ENSG00000244560	172.269	1.03412	1.46237e-08	308.027	1.86987	2.78225e-28		transcribed_unprocessed_pseudogene	4288
ENSG00000128886	684.297	1.03193	1.98535e-18	644.178	0.535056	0.00102122	ELL3	protein_coding	2500
ENSG00000102871	243.287	1.03166	1.81668e-10	318.763	1.26656	1.75447e-16	TRADD	protein_coding	2173
ENSG00000071564	5825.1	1.03008	1.06488e-17	5854.28	0.691777	8.83092e-05	TCF3	protein_coding	6090
ENSG00000106333	110.018	1.02876	2.6859e-05	163.747	1.51199	2.922e-12	PCOLCE	protein_coding	3346
ENSG00000217801	95.0788	1.02359	0.00130472	103.873	0.861963	0.00346555		transcribed_unprocessed_pseudogene	2203
ENSG00000176994	3376.01	1.02352	3.26901e-17	3189.11	0.536624	0.00538556	SMCR8	protein_coding	8297
ENSG00000205903	2051.87	1.02226	8.41227e-23	2815.25	1.35396	7.3013e-20	ZNF316	protein_coding	7662
ENSG00000132879	614.779	1.02138	9.58304e-17	666.09	0.852197	9.74861e-07	FBXO44	protein_coding	3527
ENSG00000278175	70.3671	1.02085	0.000131836	73.4736	0.76456	0.00729811	GLIDR	lncRNA	6628
ENSG00000278662	134.442	1.02046	1.90243e-05	405.73	2.77341	2.01775e-62	GOLGA6L10	protein_coding	4720
ENSG00000263843	130.276	1.02001	0.00056149	133.912	0.721367	0.00166596	MIF4GD-DT	lncRNA	2527
ENSG00000152332	6665.53	1.01921	2.92635e-06	6332.26	0.547362	0.0034698	UHMK1	protein_coding	9248
ENSG00000041880	118.872	1.01798	0.00011027	130.982	0.876639	0.00166661	PARP3	protein_coding	2928
ENSG00000181027	1333.43	1.01775	2.70969e-18	1528.59	0.975007	1.04499e-11	FKRP	protein_coding	5171
ENSG00000156873	3026.61	1.01605	9.80895e-15	3737.76	1.13319	1.32569e-17	PHKG2	protein_coding	7486
ENSG00000153896	287.079	1.01594	2.71099e-10	274.308	0.554737	0.00291763	ZNF599	protein_coding	6799
ENSG00000139800	2282.32	1.01469	2.71078e-09	2296.52	0.679122	0.000874441	ZIC5	protein_coding	4639
ENSG00000154118	787.511	1.01294	1.17891e-13	793.09	0.675163	8.93245e-05	JPH3	protein_coding	6320
ENSG00000175265	2754.66	1.0126	4.0839e-08	8440.75	2.78882	1.92491e-98	GOLGA8A	protein_coding	6750
ENSG00000160087	3250.09	1.01211	6.58187e-09	3404.57	0.769045	3.89641e-05	UBE2J2	protein_coding	4691
ENSG00000176953	3787.9	1.01207	4.78619e-17	7646.73	2.07341	5.65014e-90	NFATC2IP	protein_coding	5738
ENSG00000188493	614.825	1.00982	3.52621e-10	600.448	0.596312	0.000468954	C19orf54	protein_coding	3736
ENSG00000151093	496.715	1.00807	6.5513e-15	470.145	0.522562	0.000267689	OXSM	protein_coding	2476
ENSG00000146215	379.432	1.00758	1.08041e-12	516.443	1.32234	7.69506e-25	CRIP3	protein_coding	2453
ENSG00000172638	112.175	1.00653	0.00265153	138.96	1.11624	5.26095e-07	EFEMP2	protein_coding	5397
ENSG00000168067	461.277	1.00584	4.56868e-11	444.794	0.562143	9.25951e-05	MAP4K2	protein_coding	7645
ENSG00000166140	747.007	1.00547	1.16047e-18	773.953	0.735229	2.91483e-10	ZFYVE19	protein_coding	4779
ENSG00000142632	99.7239	1.00498	8.19761e-06	116.488	0.999187	3.23745e-06	ARHGEF19	protein_coding	3788
ENSG00000122971	665.573	1.00111	1.9919e-06	634.76	0.528507	0.00148408	ACADS	protein_coding	2609
ENSG00000006377	205.45	1.00084	6.23907e-09	256.223	1.13776	3.71205e-11	DLX6	protein_coding	3445
ENSG00000144233	3086.91	0.998371	3.26805e-16	3028.25	0.59981	1.18366e-05	AMMECR1L	protein_coding	4795
ENSG00000129968	1484.71	0.997897	3.6167e-13	1829.01	1.10906	1.66007e-14	ABHD17A	protein_coding	6139
ENSG00000186666	501.45	0.997064	9.1361e-14	546.289	0.840262	4.71106e-09	BCDIN3D	protein_coding	3694
ENSG00000065802	1910.81	0.995404	2.0542e-23	2094.56	0.85274	4.33927e-14	ASB1	protein_coding	7407
ENSG00000186130	855.854	0.995395	9.95275e-08	907.602	0.780794	0.000749114	ZBTB6	protein_coding	4099
ENSG00000139679	142.125	0.994265	6.27219e-07	291.793	2.08631	9.46605e-38	LPAR6	protein_coding	4348
ENSG00000203880	3209.33	0.99412	1.56141e-20	4147.45	1.2039	3.42566e-27	PCMTD2	protein_coding	5993
ENSG00000158793	779.307	0.993873	6.70048e-14	875.158	0.902002	4.53871e-11	NIT1	protein_coding	3794
ENSG00000164211	905.333	0.992644	3.79382e-13	866.297	0.534299	6.00084e-05	STARD4	protein_coding	5684
ENSG00000177551	179.127	0.992563	1.47984e-07	253.511	1.38838	2.2354e-16	NHLH2	protein_coding	7541
ENSG00000237943	598.231	0.991764	1.35742e-13	569.248	0.51948	5.67366e-05	PRKCQ-AS1	lncRNA	5834
ENSG00000257135	104.67	0.991208	0.00617915	132.537	1.14788	4.87794e-05	ODC1-DT	lncRNA	4696
ENSG00000161091	3198.91	0.991025	3.80427e-12	3450.1	0.813247	3.62302e-05	MFSD12	protein_coding	5290
ENSG00000251595	486.146	0.990852	8.56304e-14	695.67	1.4097	1.19021e-28	ABCA11P	transcribed_processed_pseudogene	2790
ENSG00000101152	9027.06	0.990479	8.61229e-15	9033.38	0.638698	8.69551e-05	DNAJC5	protein_coding	5343
ENSG00000166860	1918.93	0.989675	1.04046e-14	1883.17	0.591044	0.00098302	ZBTB39	protein_coding	6268
ENSG00000260000	66.5588	0.988614	0.000816112	94.9641	1.39193	3.44792e-08		lncRNA	1517
ENSG00000155868	360.415	0.987292	1.30113e-10	396.06	0.851574	1.38595e-08	MED7	protein_coding	2776
ENSG00000157259	1812.46	0.984925	8.56553e-21	2137.44	1.0022	8.54705e-19	GATAD1	protein_coding	6337
ENSG00000164647	255.184	0.98417	3.03912e-06	253.763	0.621245	0.00195758	STEAP1	protein_coding	1544
ENSG00000011332	375.693	0.983408	1.81768e-10	393.299	0.737886	9.79365e-06	DPF1	protein_coding	4800
ENSG00000237289	229.197	0.981714	4.10514e-08	254.956	0.872368	5.11493e-07	CKMT1B	protein_coding	3310
ENSG00000185730	372.189	0.981266	1.81337e-12	392.246	0.749108	1.37787e-06	ZNF696	protein_coding	5903
ENSG00000137040	1382.49	0.981189	1.17335e-11	2176.72	1.58844	3.08398e-35	RANBP6	protein_coding	4601
ENSG00000175745	1010.64	0.980651	9.62963e-12	1006	0.616094	7.35973e-05	NR2F1	protein_coding	4312
ENSG00000224470	2831.22	0.978807	4.34531e-10	3420.17	1.05022	1.11992e-09	ATXN1L	protein_coding	8552
ENSG00000187266	194.675	0.977767	3.97348e-07	188.31	0.535543	0.00749201	EPOR	protein_coding	3077
ENSG00000164951	833.829	0.977666	1.67606e-13	811.761	0.559446	5.41362e-05	PDP1	protein_coding	5604
ENSG00000189127	58.4573	0.976156	0.000621257	66.5852	0.916374	0.00165024	ANKRD34B	protein_coding	3816
ENSG00000146083	1871.5	0.975417	1.58468e-23	2301.41	1.08315	4.20203e-27	RNF44	protein_coding	5627
ENSG00000148600	192.825	0.975171	1.72803e-05	363.917	1.91332	1.0913e-20	CDHR1	protein_coding	7729
ENSG00000162522	2106.55	0.974498	6.23019e-22	2052.32	0.556103	4.66678e-05	KIAA1522	protein_coding	6020
ENSG00000103037	2471.4	0.974401	1.53095e-13	3951.62	1.61152	3.91142e-31	SETD6	protein_coding	7739
ENSG00000125731	213.417	0.972081	1.81999e-08	230.727	0.798272	5.3047e-06	SH2D3A	protein_coding	5591
ENSG00000129351	29039.4	0.970831	1.19896e-14	31179.5	0.7813	1.20624e-05	ILF3	protein_coding	11022
ENSG00000174804	606.265	0.970449	4.48948e-14	812.803	1.25663	6.8624e-20	FZD4	protein_coding	7387
ENSG00000177822	631.846	0.969627	4.12238e-15	735.687	0.961246	5.51462e-15	TENM3-AS1	lncRNA	6149
ENSG00000007255	374.05	0.968193	0.000102716	367.874	0.563937	0.00839919	TRAPPC6A	protein_coding	933
ENSG00000224420	142.051	0.968071	0.000593261	232.525	1.65821	3.25922e-13	ADM5	protein_coding	1718
ENSG00000118162	383.155	0.967037	4.06556e-12	385.149	0.623554	3.04276e-05	KPTN	protein_coding	2115
ENSG00000198642	1672.41	0.964174	5.33111e-14	1674.65	0.611552	2.91629e-05	KLHL9	protein_coding	5740
ENSG00000182325	488.55	0.964114	1.34302e-12	728.716	1.46603	6.18503e-21	FBXL6	protein_coding	3375
ENSG00000167702	620.555	0.963338	3.13132e-14	1242.8	2.01696	6.87401e-79	KIFC2	protein_coding	4447
ENSG00000130312	2327.95	0.962469	6.59169e-10	2274.73	0.551243	7.34999e-06	MRPL34	protein_coding	1686
ENSG00000255389	96.3568	0.961821	0.000126122	124.175	1.17365	1.91742e-07		lncRNA	2421
ENSG00000261011	442.972	0.960973	0.000421913	1070.68	2.34183	5.25122e-22	AGAP11	transcribed_unprocessed_pseudogene	1740
ENSG00000225138	1779.74	0.959626	3.17039e-06	3939.77	2.19091	9.60186e-42	SLC9A3-AS1	lncRNA	4731
ENSG00000007541	2495.24	0.959041	1.17208e-08	3062.73	1.06229	1.20809e-25	PIGQ	protein_coding	7856
ENSG00000171469	1843.32	0.956928	9.88561e-10	2082.49	0.882488	6.73504e-08	ZNF561	protein_coding	6304
ENSG00000170100	1716.73	0.956346	8.54194e-13	1768.15	0.669872	9.96828e-05	ZNF778	protein_coding	11273
ENSG00000233922	269.075	0.955054	9.74836e-05	311.819	0.92781	3.36843e-06	LINC01694	lncRNA	7121
ENSG00000250616	70.4739	0.950143	0.000506259	78.2306	0.836648	0.00117068		lncRNA	1650
ENSG00000285967	1356.51	0.949761	1.22162e-11	2050.29	1.47698	8.75216e-26	NIPBL-DT	lncRNA	6939
ENSG00000215252	1279.65	0.94882	2.14603e-08	3896.83	2.7303	1.25458e-117	GOLGA8B	protein_coding	7670
ENSG00000283183	156.702	0.948059	0.00012289	276.914	1.76747	2.76223e-21		lncRNA	3011
ENSG00000198952	13329.4	0.947082	7.82546e-12	12886.3	0.507421	0.0010329	SMG5	protein_coding	5304
ENSG00000166402	4975.6	0.946085	3.79614e-11	5775.18	0.930855	2.16111e-12	TUB	protein_coding	7004
ENSG00000135451	2735.23	0.94554	3.06052e-10	3234.57	0.971201	9.51795e-14	TROAP	protein_coding	3954
ENSG00000159692	8487.04	0.942325	1.35328e-25	9883.97	0.932447	4.99394e-15	CTBP1	protein_coding	8361
ENSG00000173914	829.991	0.941821	1.96345e-11	938.306	0.868089	2.32009e-12	RBM4B	protein_coding	4291
ENSG00000182405	282.24	0.941454	2.04113e-09	563.129	1.99337	5.10214e-46	PGBD4	protein_coding	6604
ENSG00000179941	749.43	0.939783	9.30573e-13	1048.82	1.31465	1.26352e-24	BBS10	protein_coding	3568
ENSG00000166257	220.022	0.939219	3.75514e-06	265.592	1.00421	5.46536e-07	SCN3B	protein_coding	10003
ENSG00000254681	88.3976	0.938453	0.000133984	160.315	1.81814	3.7799e-12	PKD1P5	transcribed_unprocessed_pseudogene	10291
ENSG00000131470	968.002	0.937966	3.03364e-17	1014.26	0.687547	2.40972e-07	PSMC3IP	protein_coding	2573
ENSG00000182796	376.605	0.936352	5.36385e-06	609.367	1.59521	5.43606e-11	TMEM198B	transcribed_unitary_pseudogene	4377
ENSG00000250506	279.379	0.935648	6.43105e-09	549.477	1.96565	1.18346e-47	CDK3	protein_coding	1803
ENSG00000159147	2934.09	0.934348	4.96544e-17	2912.72	0.557519	1.56283e-07	DONSON	protein_coding	3511
ENSG00000161202	3287.36	0.933216	3.65058e-17	3471.56	0.702699	8.46907e-08	DVL3	protein_coding	6302
ENSG00000172375	901.909	0.929952	4.99369e-12	932.331	0.650446	9.18736e-06	C2CD2L	protein_coding	9216
ENSG00000176387	62.9059	0.929582	0.00139965	104.16	1.64477	1.89808e-11	HSD11B2	protein_coding	2670
ENSG00000135722	290.607	0.927512	1.01865e-06	395.043	1.24154	2.54687e-16	FBXL8	protein_coding	3129
ENSG00000230530	85.408	0.927299	0.00013816	92.1291	0.741438	0.00682823	LIMD1-AS1	lncRNA	4528
ENSG00000215883	1644.23	0.926859	9.5703e-20	1654.66	0.580183	7.08374e-08	CYB5RL	protein_coding	8926
ENSG00000246695	280.474	0.924934	1.65352e-08	383.252	1.25471	1.04347e-16	RASSF8-AS1	lncRNA	11316
ENSG00000163472	177.818	0.920808	0.000115538	180.19	0.582113	0.00297137	TMEM79	protein_coding	3032
ENSG00000185619	3760.7	0.920133	5.26419e-12	4705.56	1.06747	1.21439e-12	PCGF3	protein_coding	7425
ENSG00000233429	537.098	0.919894	1.97231e-13	875.211	1.59872	3.73108e-22	HOTAIRM1	lncRNA	1496
ENSG00000168301	655.596	0.919853	1.04544e-08	740.412	0.844646	1.49588e-09	KCTD6	protein_coding	3086
ENSG00000129991	86.8221	0.915075	0.000127063	115.292	1.19003	2.78909e-08	TNNI3	protein_coding	2034
ENSG00000140688	1316.29	0.913631	1.65851e-06	1369.49	0.642454	0.000959569	RUSF1	protein_coding	3608
ENSG00000186364	198.531	0.913596	5.00198e-08	324.721	1.60082	3.35996e-25	NUDT17	protein_coding	1657
ENSG00000196547	4463.32	0.912575	1.25342e-15	8868	1.96288	6.315e-42	MAN2A2	protein_coding	9763
ENSG00000164978	565.446	0.912484	2.67668e-12	568.137	0.56037	0.000119609	NUDT2	protein_coding	1073
ENSG00000183196	552.974	0.909045	7.11811e-13	678.737	1.0155	7.97718e-14	CHST6	protein_coding	8620
ENSG00000155850	2179	0.908939	1.03647e-19	2210.78	0.580644	4.63069e-08	SLC26A2	protein_coding	8580
ENSG00000174456	486.889	0.905267	4.91048e-09	543.019	0.795255	1.56489e-06	C12orf76	protein_coding	5061
ENSG00000102057	56.7338	0.901649	0.00210399	141.38	2.35706	4.3262e-27	KCND1	protein_coding	6082
ENSG00000063176	621.246	0.898104	5.95968e-14	630.866	0.570876	1.28093e-05	SPHK2	protein_coding	6009
ENSG00000205423	504.441	0.897326	1.77582e-11	526.336	0.635903	7.97535e-06	CNEP1R1	protein_coding	4178
ENSG00000165458	4201.44	0.896688	6.29969e-22	5550.8	1.15878	1.33764e-20	INPPL1	protein_coding	6574
ENSG00000132635	919.356	0.896473	6.65568e-07	1565.25	1.65937	3.00147e-22	PCED1A	protein_coding	2320
ENSG00000110583	2600.07	0.895927	2.82132e-14	3117.5	0.951219	5.59621e-17	NAA40	protein_coding	5312
ENSG00000129028	214.756	0.895902	3.17155e-06	215.327	0.542874	0.00299826	THAP10	protein_coding	2047
ENSG00000101181	2577.04	0.894443	2.91278e-16	2844.96	0.765058	1.82315e-10	MTG2	protein_coding	5209
ENSG00000171813	1063.33	0.891919	3.37916e-13	1323.2	1.02646	3.3669e-06	PWWP2B	protein_coding	2647
ENSG00000221968	563.791	0.891031	1.45701e-09	673.622	0.935027	2.28878e-14	FADS3	protein_coding	6294
ENSG00000108389	4695.98	0.888364	6.33026e-13	4964.22	0.65819	3.88023e-05	MTMR4	protein_coding	7475
ENSG00000149532	5533.43	0.888053	1.13874e-10	5605.28	0.556056	1.89515e-06	CPSF7	protein_coding	6036
ENSG00000184441	134.653	0.888002	0.000108113	162.415	0.961229	0.000339076		lncRNA	4354
ENSG00000184307	827.38	0.886797	6.43464e-07	1227.14	1.38859	9.60172e-23	ZDHHC23	protein_coding	7138
ENSG00000279088	277.472	0.885219	1.61461e-08	552.261	1.94128	4.33753e-39		TEC	1236
ENSG00000129473	1274.65	0.884802	1.95621e-14	1329.72	0.620226	3.74496e-08	BCL2L2	protein_coding	4110
ENSG00000183665	1059.24	0.8829	1.4775e-08	1198.86	0.811718	1.53268e-10	TRMT12	protein_coding	2331
ENSG00000163703	553.146	0.881508	1.89891e-07	716.678	1.09918	1.13451e-12	CRELD1	protein_coding	3795
ENSG00000119760	2227.72	0.881457	4.50913e-11	3373.73	1.42345	7.69742e-40	SUPT7L	protein_coding	5312
ENSG00000253508	181.748	0.880298	0.00051023	216.771	0.929515	0.000895936		lncRNA	556
ENSG00000196660	208.255	0.878051	6.84616e-05	284.492	1.21632	1.22603e-14	SLC30A10	protein_coding	8831
ENSG00000108784	999.087	0.878005	5.14586e-07	1442.98	1.32135	2.59408e-27	NAGLU	protein_coding	2935
ENSG00000149809	343.483	0.87713	2.78465e-07	363.075	0.640448	4.50433e-05	TM7SF2	protein_coding	3432
ENSG00000115275	2220.87	0.876619	2.22121e-11	2343.63	0.642127	3.62454e-05	MOGS	protein_coding	3584
ENSG00000177479	10872.4	0.876438	3.21639e-13	11207.7	0.585195	2.87799e-08	ARIH2	protein_coding	8017
ENSG00000105538	90.7896	0.875237	0.00190949	124.94	1.21963	4.95609e-06	RASIP1	protein_coding	4040
ENSG00000125826	1188.72	0.875229	1.39375e-09	1254.95	0.636969	1.73134e-05	RBCK1	protein_coding	5197
ENSG00000229589	89.2656	0.874517	0.00453273	100.679	0.782385	0.0091173	ACVR2B-AS1	lncRNA	2517
ENSG00000164638	324.279	0.872496	0.000154218	349.63	0.679396	0.00179202	SLC29A4	protein_coding	5811
ENSG00000142082	692.96	0.869103	6.25496e-10	913.059	1.12414	3.72122e-17	SIRT3	protein_coding	5553
ENSG00000228109	97.8389	0.867454	0.00831237	169.102	1.65459	3.98912e-09	MELTF-AS1	lncRNA	1139
ENSG00000177034	2313.71	0.86628	2.04984e-13	3368.66	1.33102	1.07785e-28	MTX3	protein_coding	7931
ENSG00000127452	903.447	0.865098	1.17862e-14	1004.88	0.750829	2.92291e-09	FBXL12	protein_coding	2913
ENSG00000198468	82.4838	0.864934	0.000704494	111.887	1.17523	3.51577e-07	FLVCR1-DT	lncRNA	4270
ENSG00000091651	1972.74	0.863698	5.5055e-17	2368.8	0.92215	2.13065e-15	ORC6	protein_coding	4309
ENSG00000249572	129.6	0.8586	3.96489e-05	185.193	1.28069	7.85769e-12		lncRNA	537
ENSG00000099899	2966.6	0.858317	9.36915e-16	3201.16	0.673585	9.47621e-11	TRMT2A	protein_coding	3954
ENSG00000100100	145.008	0.857849	6.88034e-06	172.904	0.900728	1.03699e-06	PIK3IP1	protein_coding	3804
ENSG00000185670	390.028	0.857588	5.54751e-10	479.399	0.968096	7.30659e-13	ZBTB3	protein_coding	3344
ENSG00000204172	1446.02	0.857458	2.47182e-13	3859.99	2.43811	5.60983e-97	AGAP9	protein_coding	2387
ENSG00000167113	2052.53	0.857185	1.10207e-10	2202.42	0.657027	0.000548035	COQ4	protein_coding	4806
ENSG00000160685	915.063	0.857083	9.38925e-12	928.964	0.52736	0.000161001	ZBTB7B	protein_coding	4303
ENSG00000088888	3102.06	0.856396	2.72876e-20	3356	0.677354	5.22683e-13	MAVS	protein_coding	11771
ENSG00000214046	2727.54	0.854978	8.62577e-14	2764.12	0.520685	1.48014e-06	SMIM7	protein_coding	6020
ENSG00000185133	367.026	0.853297	3.79035e-08	400.698	0.693251	1.2873e-06	INPP5J	protein_coding	4823
ENSG00000075043	1542.15	0.852882	1.09067e-11	2191.26	1.26925	6.19724e-11	KCNQ2	protein_coding	12775
ENSG00000214796	262.858	0.852432	1.63766e-07	277.116	0.610319	0.000142099	TUBA5P	transcribed_unprocessed_pseudogene	2958
ENSG00000244151	51.3318	0.851989	0.00716702	79.4378	1.43774	7.38566e-08		lncRNA	1230
ENSG00000184787	9540.81	0.851919	4.43489e-08	11455.8	0.91161	1.75413e-12	UBE2G2	protein_coding	7195
ENSG00000279329	137.949	0.851413	0.000219	183.693	1.12564	4.82978e-08		TEC	1865
ENSG00000204923	183.635	0.848164	0.000127397	275.506	1.3665	9.10174e-11	FBXO48	protein_coding	5699
ENSG00000260807	117.001	0.846503	7.03084e-05	228.381	1.87414	2.02889e-27	CEROX1	lncRNA	3905
ENSG00000272599	213.598	0.846125	6.20438e-07	364.518	1.62535	8.43085e-24		lncRNA	960
ENSG00000148341	5336.75	0.845783	3.73763e-11	6102.01	0.793493	2.6158e-15	SH3GLB2	protein_coding	6814
ENSG00000068354	875.101	0.845766	1.04323e-10	1008.76	0.813962	8.05016e-10	TBC1D25	protein_coding	3966
ENSG00000188529	9299.03	0.845034	6.00744e-09	11429.1	0.956091	8.07466e-18	SRSF10	protein_coding	11860
ENSG00000164896	1551.74	0.84407	9.84699e-10	1790.28	0.811897	5.32596e-14	FASTK	protein_coding	3805
ENSG00000275632	56.5641	0.844004	0.00758876	97.7875	1.65305	2.75512e-11		lncRNA	524
ENSG00000099625	258.959	0.84356	6.99498e-05	298.931	0.808276	1.44689e-05	CBARP	protein_coding	4591
ENSG00000140992	2055.39	0.841869	1.24846e-14	2399.56	0.838512	9.91257e-08	PDPK1	protein_coding	10911
ENSG00000182473	5751.89	0.841057	1.82067e-11	5849.6	0.513934	6.94895e-05	EXOC7	protein_coding	10116
ENSG00000135437	211.932	0.840445	1.09043e-06	301.104	1.25662	4.51682e-12	RDH5	protein_coding	2983
ENSG00000189050	780.685	0.838568	7.57919e-10	810.016	0.560982	1.40221e-05	RNFT1	protein_coding	3399
ENSG00000137504	5071.35	0.837837	3.0438e-14	5989.01	0.859757	1.29753e-14	CREBZF	protein_coding	5587
ENSG00000131845	851.075	0.837496	4.38056e-09	895.373	0.593401	0.00196257	ZNF304	protein_coding	4609
ENSG00000198792	3134.21	0.837373	1.3498e-09	3278.23	0.579253	0.00253688	TMEM184B	protein_coding	7056
ENSG00000176383	132.002	0.837285	0.000295357	145.872	0.701114	0.00110474	B3GNT4	protein_coding	4552
ENSG00000111358	3306.84	0.837242	5.46859e-17	3364.74	0.509066	6.26324e-06	GTF2H3	protein_coding	3994
ENSG00000234771	635.159	0.836546	6.13299e-05	1355.78	2.03348	1.2202e-27	SLC25A25-AS1	lncRNA	6391
ENSG00000104899	1103.1	0.834429	1.72504e-08	2132.88	1.84929	4.5476e-37	AMH	protein_coding	2587
ENSG00000149182	3148.02	0.832549	5.63682e-17	3325.62	0.596402	1.39203e-06	ARFGAP2	protein_coding	5918
ENSG00000171368	814.143	0.829411	8.77078e-13	973.562	0.878308	3.61025e-06	TPPP	protein_coding	5979
ENSG00000270804	118.879	0.829147	0.00360433	197.448	1.56544	2.25594e-14		transcribed_processed_pseudogene	936
ENSG00000223768	1488.34	0.828308	2.35642e-07	1713.22	0.789199	3.5488e-08	LINC00205	lncRNA	7619
ENSG00000243509	222.614	0.827027	0.000297695	474.102	2.01522	2.3474e-39	TNFRSF6B	protein_coding	1140
ENSG00000100580	4558.71	0.826843	1.92016e-18	4728.74	0.546073	1.33365e-08	TMED8	protein_coding	7761
ENSG00000008130	3685.71	0.824324	2.01599e-14	4018.68	0.662397	2.4991e-05	NADK	protein_coding	5570
ENSG00000131791	3008.06	0.823667	2.77307e-13	3828.41	1.01039	4.53703e-22	PRKAB2	protein_coding	5460
ENSG00000146006	168.749	0.822327	2.41741e-05	194.728	0.789194	6.73576e-06	LRRTM2	protein_coding	6097
ENSG00000141644	1709.01	0.822208	4.29035e-10	1930.57	0.744444	2.13796e-08	MBD1	protein_coding	6734
ENSG00000151498	858.847	0.821147	8.66653e-14	1142	1.1014	2.81204e-20	ACAD8	protein_coding	7121
ENSG00000187954	1511.16	0.820946	6.82178e-14	2016.23	1.10859	1.66287e-18	CYHR1	protein_coding	9787
ENSG00000187531	862.334	0.815513	4.04579e-07	1211.48	1.21342	6.4824e-13	SIRT7	protein_coding	6134
ENSG00000232956	2784.57	0.813474	2.04677e-11	3080.88	0.686905	7.33185e-08	SNHG15	lncRNA	3939
ENSG00000138111	1316.04	0.811282	2.35933e-11	1518.39	0.778147	1.54686e-10	MFSD13A	protein_coding	3526
ENSG00000273015	397.105	0.810725	3.29768e-08	597.834	1.34647	4.283e-23		lncRNA	9730
ENSG00000144354	3457.75	0.810638	1.53407e-18	3908.99	0.732459	1.92981e-12	CDCA7	protein_coding	3934
ENSG00000111237	2290.24	0.810088	6.35835e-15	2529.32	0.677854	0.000622	VPS29	protein_coding	3219
ENSG00000263235	114.008	0.809873	0.000153363	178.6	1.42825	3.01742e-10		lncRNA	1068
ENSG00000160310	2944.41	0.808028	8.54547e-11	3079.39	0.546613	6.38025e-06	PRMT2	protein_coding	7603
ENSG00000166888	1487.58	0.807415	2.67775e-13	1872.46	0.969556	4.08798e-20	STAT6	protein_coding	7298
ENSG00000172732	1357.88	0.806621	1.36924e-11	1449.78	0.595267	3.00256e-08	MUS81	protein_coding	5448
ENSG00000241839	571.97	0.806078	1.75928e-07	752.923	1.06897	1.19884e-14	PLEKHO2	protein_coding	3721
ENSG00000154134	177.151	0.80504	0.000108097	253.358	1.23256	5.97833e-07	ROBO3	protein_coding	6981
ENSG00000149646	142.965	0.80459	3.11074e-05	158.823	0.683558	0.00102403	CNBD2	protein_coding	5005
ENSG00000142396	2289.19	0.804458	3.2486e-05	2416.68	0.567603	0.000344413	ERVK3-1	protein_coding	5023
ENSG00000148384	4676.47	0.804091	1.74323e-12	8054.51	1.60637	5.13678e-37	INPP5E	protein_coding	6512
ENSG00000167535	441.77	0.804036	3.11859e-08	647.106	1.28316	2.67257e-19	CACNB3	protein_coding	7153
ENSG00000177406	144.97	0.80392	0.00649508	164.468	0.724376	0.0044552	NINJ2-AS1	lncRNA	4356
ENSG00000166509	277.464	0.803609	4.65655e-07	331.071	0.847045	1.50939e-05	CLEC3A	protein_coding	3002
ENSG00000049089	194.961	0.802734	0.00297909	256.349	1.05151	2.77376e-05	COL9A2	protein_coding	4215
ENSG00000196998	3033.41	0.802107	3.67946e-11	3381.07	0.690059	1.7235e-08	WDR45	protein_coding	4691
ENSG00000205476	4494.77	0.799457	9.24768e-08	5135.08	0.747314	0.00168782	CCDC85C	protein_coding	17620
ENSG00000213903	978.602	0.798561	7.4255e-11	2351.51	2.20867	6.87927e-99	LTB4R	protein_coding	4465
ENSG00000205707	492.987	0.798398	2.82891e-10	541.51	0.652543	0.000101702	ETFRF1	protein_coding	2474
ENSG00000273136	67.4962	0.797364	0.00734077	185.041	2.44646	1.21323e-35	NBPF26	protein_coding	6782
ENSG00000121417	545.952	0.796597	1.33637e-08	841.48	1.38422	5.50949e-31	ZNF211	protein_coding	4562
ENSG00000120889	7312.8	0.793801	9.17508e-09	8053.7	0.655926	1.67618e-06	TNFRSF10B	protein_coding	5010
ENSG00000184702	405.394	0.793267	0.000753489	464.948	0.742229	2.94865e-06	SEPTIN5	protein_coding	4564
ENSG00000126215	3564.5	0.792831	3.39095e-13	4671.04	1.04272	2.04958e-28	XRCC3	protein_coding	7507
ENSG00000172830	459.407	0.789256	3.61201e-06	596.158	1.01467	3.74186e-13	SSH3	protein_coding	3611
ENSG00000129347	3771.05	0.786881	3.1129e-06	4078.01	0.606113	0.000583151	KRI1	protein_coding	4254
ENSG00000234616	1747.91	0.786436	1.55826e-12	2869.88	1.49731	2.83081e-45	JRK	protein_coding	11229
ENSG00000120699	1223.24	0.784879	2.94615e-11	1298.53	0.555792	0.00623386	EXOSC8	protein_coding	3389
ENSG00000187961	1806.26	0.784612	4.37111e-10	3348.57	1.72947	1.2293e-47	KLHL17	protein_coding	3402
ENSG00000105963	618.583	0.782591	3.42338e-09	752.553	0.870007	5.78281e-07	ADAP1	protein_coding	5063
ENSG00000149636	1747.1	0.780824	3.28305e-11	1976.94	0.702948	4.39699e-05	DSN1	protein_coding	2739
ENSG00000184058	903.062	0.777766	3.15452e-07	1056.46	0.778969	5.71134e-05	TBX1	protein_coding	3580
ENSG00000218510	309.865	0.777757	4.77925e-05	360.727	0.762881	0.00184765	LINC00339	lncRNA	3764
ENSG00000116337	2975.08	0.777521	1.22907e-08	3404.49	0.728863	1.47352e-05	AMPD2	protein_coding	8938
ENSG00000122696	1522.92	0.776438	5.54798e-08	1652.63	0.603232	0.000166872	SLC25A51	protein_coding	3397
ENSG00000139289	93.1376	0.775842	0.00105721	120.666	1.00711	1.40805e-05	PHLDA1	protein_coding	8069
ENSG00000143869	516.358	0.775575	7.4976e-05	780.098	1.31889	1.3953e-18	GDF7	protein_coding	9267
ENSG00000140993	223.961	0.774664	1.88112e-05	390.55	1.60203	5.95487e-21	TIGD7	protein_coding	4140
ENSG00000167962	6983.71	0.773946	4.64416e-12	7329.86	0.517812	0.000370321	ZNF598	protein_coding	4699
ENSG00000180917	603.395	0.773411	4.24412e-06	832.497	1.13615	3.91825e-18	CMTR2	protein_coding	7582
ENSG00000163608	2018.3	0.773385	2.16243e-09	2128.04	0.53012	6.54541e-05	NEPRO	protein_coding	6490
ENSG00000214063	486.375	0.773014	6.5313e-07	766.504	1.40325	6.03818e-24	TSPAN4	protein_coding	5837
ENSG00000175691	643.445	0.772138	9.14036e-08	746.377	0.75375	5.11033e-05	ZNF77	protein_coding	2437
ENSG00000206417	810.576	0.771507	2.7585e-11	1166.98	1.22017	7.58671e-21	H1-10-AS1	lncRNA	3420
ENSG00000131381	3103.15	0.771154	2.21822e-12	3571.53	0.735055	4.69873e-11	RBSN	protein_coding	7921
ENSG00000111325	644.078	0.769935	7.67577e-08	840.27	1.01119	8.94828e-20	OGFOD2	protein_coding	4608
ENSG00000187607	1865.5	0.769203	6.93862e-06	2015.61	0.585651	0.000165405	ZNF286A	protein_coding	6754
ENSG00000178149	750.897	0.768977	2.14402e-07	835.801	0.651457	1.63526e-07	DALRD3	protein_coding	3686
ENSG00000235194	458.942	0.767699	4.04972e-09	889.103	1.79576	1.53536e-33	PPP1R3E	protein_coding	5550
ENSG00000154370	2220.81	0.767451	4.51117e-09	2461.19	0.643297	3.25094e-06	TRIM11	protein_coding	8488
ENSG00000203667	661.612	0.766696	2.11592e-10	735.867	0.649607	9.12462e-08	COX20	protein_coding	4570
ENSG00000255992	56.1781	0.766448	0.00875067	73.582	1.01848	0.000166578		lncRNA	426
ENSG00000243477	242.97	0.764843	4.71045e-05	295.98	0.850771	5.88153e-08	NAA80	protein_coding	2188
ENSG00000196118	542.759	0.764604	4.19268e-08	936.081	1.57297	8.40188e-33	CCDC189	protein_coding	2592
ENSG00000162066	1936	0.764477	5.97895e-09	3006.87	1.37006	2.41033e-22	AMDHD2	protein_coding	4366
ENSG00000166526	1883.38	0.763675	2.0878e-10	2474.14	1.02253	1.9151e-20	ZNF3	protein_coding	5424
ENSG00000259236	469.154	0.763281	5.7897e-08	583.136	0.900822	5.45848e-07	GOLGA8VP	unprocessed_pseudogene	1798
ENSG00000107816	2083.82	0.761789	7.72687e-13	2524.28	0.840719	2.64225e-17	LZTS2	protein_coding	6547
ENSG00000197961	8418.12	0.759508	2.10731e-08	15477.8	1.69392	5.58824e-41	ZNF121	protein_coding	7251
ENSG00000123570	97.3022	0.758572	0.00092467	140.649	1.22246	3.10477e-09	RAB9B	protein_coding	3772
ENSG00000280239	161.541	0.757618	0.00044616	378.96	2.13997	1.33144e-41		TEC	2027
ENSG00000275023	6655.51	0.757529	3.05727e-13	8977.69	1.07223	2.96757e-31	MLLT6	protein_coding	13576
ENSG00000116903	2133.36	0.754737	0.000120367	2414.04	0.680882	0.00250729	EXOC8	protein_coding	5100
ENSG00000179841	470.945	0.754435	3.49983e-06	506.118	0.5584	0.00110458	AKAP5	protein_coding	7512
ENSG00000100321	988.821	0.754302	5.24215e-10	1164.12	0.767481	5.81932e-10	SYNGR1	protein_coding	6940
ENSG00000204599	808.226	0.752716	1.82092e-11	871.549	0.560984	3.57514e-05	TRIM39	protein_coding	4226
ENSG00000108666	1398.96	0.752309	4.93812e-10	1594.13	0.690155	6.44285e-05	C17orf75	protein_coding	5742
ENSG00000174370	84.0931	0.750132	0.00544798	96.1805	0.688324	0.00632655	C11orf45	protein_coding	3784
ENSG00000103034	519.959	0.749225	3.55661e-05	609.166	0.748456	3.04482e-06	NDRG4	protein_coding	9647
ENSG00000273036	334.502	0.746974	7.16588e-06	664.613	1.82946	1.35414e-38		transcribed_processed_pseudogene	871
ENSG00000154144	1657.99	0.745545	2.0129e-07	2244.64	1.07113	2.06893e-14	TBRG1	protein_coding	7155
ENSG00000141756	7880.04	0.744509	2.96939e-12	10493	1.03225	2.57546e-25	FKBP10	protein_coding	4211
ENSG00000162878	401.377	0.742331	0.000157236	470.716	0.742547	2.69473e-06	PKDCC	protein_coding	3913
ENSG00000166169	1680.54	0.74223	4.84489e-10	1886.31	0.644091	2.09147e-06	POLL	protein_coding	5420
ENSG00000160117	108.609	0.741984	0.00561097	242.109	2.03944	2.39674e-23	ANKLE1	protein_coding	3569
ENSG00000008324	955.524	0.74158	9.449e-08	1047.9	0.591149	0.000155597	SS18L2	protein_coding	1298
ENSG00000183943	3787.81	0.739529	1.92199e-07	4082.22	0.547457	0.000751671	PRKX	protein_coding	6523
ENSG00000188599	290.899	0.739371	1.15339e-06	563.179	1.77189	8.86299e-33	NPIPP1	transcribed_unprocessed_pseudogene	1437
ENSG00000132436	2337.82	0.738428	7.91037e-07	2964.05	0.92208	2.7208e-15	FIGNL1	protein_coding	5034
ENSG00000178188	1993.99	0.738117	2.86638e-12	2293.56	0.699345	6.58693e-11	SH2B1	protein_coding	7145
ENSG00000173846	204.219	0.737208	9.0741e-05	282.122	1.10837	8.72046e-07	PLK3	protein_coding	3327
ENSG00000150433	642.343	0.734593	7.50445e-10	701.687	0.573103	1.60353e-05	TMEM218	protein_coding	5424
ENSG00000198563	15659.5	0.733342	3.56639e-12	19879.4	0.918831	2.97568e-21	DDX39B	protein_coding	7007
ENSG00000177051	1794.71	0.733217	4.52192e-12	2142.43	0.780636	3.89215e-14	FBXO46	protein_coding	3527
ENSG00000198783	523.798	0.730956	7.64198e-06	614.511	0.740741	3.7856e-06	ZNF830	protein_coding	2238
ENSG00000068078	4928.42	0.729135	3.53858e-12	8022.19	1.43222	2.25545e-26	FGFR3	protein_coding	4848
ENSG00000118503	273.894	0.727857	0.000430785	318.455	0.717753	0.00142484	TNFAIP3	protein_coding	5025
ENSG00000224940	235.088	0.727612	2.28708e-05	309.067	0.985462	3.50807e-09	PRRT4	protein_coding	3683
ENSG00000090924	1244.01	0.727177	3.41948e-08	1907.05	1.31194	3.30861e-26	PLEKHG2	protein_coding	9116
ENSG00000076826	635.144	0.726976	1.49249e-07	702.739	0.597759	9.61113e-05	CAMSAP3	protein_coding	4845
ENSG00000253200	145.502	0.723424	0.0007621	202.058	1.10562	3.36485e-07		lncRNA	2750
ENSG00000183513	1231.14	0.723385	7.81676e-09	1504.87	0.822268	1.69655e-11	COA5	protein_coding	2756
ENSG00000070610	1818.86	0.722958	2.88729e-08	1992.21	0.569309	8.75961e-05	GBA2	protein_coding	4803
ENSG00000237036	415.491	0.720636	0.00231241	548.117	0.984079	7.39762e-06	ZEB1-AS1	lncRNA	3861
ENSG00000101199	7262.24	0.720125	1.10405e-10	10645.5	1.21361	1.60209e-18	ARFGAP1	protein_coding	6610
ENSG00000134253	269.199	0.719306	2.7207e-05	456.953	1.50167	9.93312e-17	TRIM45	protein_coding	4368
ENSG00000188315	323.129	0.718346	6.79119e-05	584.793	1.63291	2.54679e-26	C3orf62	protein_coding	4142
ENSG00000271643	122.29	0.718107	0.000464745	182.416	1.24728	4.32596e-11	PDCD6IP-DT	lncRNA	4524
ENSG00000181873	1008.01	0.717911	5.33148e-09	1130.63	0.619131	0.000703999	IBA57	protein_coding	10230
ENSG00000100711	1505.53	0.715316	9.80923e-11	2431.96	1.4057	2.23454e-23	ZFYVE21	protein_coding	8390
ENSG00000253552	252.329	0.713888	1.53937e-05	369.858	1.20668	1.14673e-16	HOXA-AS2	lncRNA	5431
ENSG00000172840	1119.51	0.711355	4.1373e-05	1373.15	0.823131	7.50074e-06	PDP2	protein_coding	8215
ENSG00000010318	388.262	0.710355	0.00130166	607.494	1.33223	3.74425e-09	PHF7	protein_coding	3364
ENSG00000260852	559.797	0.710149	6.26362e-07	1281.51	2.05818	8.25771e-37	FBXL19-AS1	lncRNA	3951
ENSG00000105443	1813.52	0.709047	7.51996e-12	2194.5	0.787801	1.23837e-15	CYTH2	protein_coding	9333
ENSG00000142409	1999.36	0.708262	1.55821e-09	2652.54	0.99164	2.94286e-08	ZNF787	protein_coding	3686
ENSG00000206262	127.366	0.70813	0.000606771	232.429	1.63518	1.21319e-15	FOXL2NB	protein_coding	5123
ENSG00000103245	1422.82	0.707963	8.79448e-10	1805.66	0.894199	6.93229e-16	CIAO3	protein_coding	8094
ENSG00000088899	580.801	0.707894	1.49225e-06	769.523	0.984975	1.41153e-15	LZTS3	protein_coding	5395
ENSG00000130713	7138.22	0.707815	1.82209e-11	8114.67	0.641426	3.88158e-11	EXOSC2	protein_coding	4240
ENSG00000271936	95.2813	0.707761	0.00662111	113.438	0.751983	0.00179724		lncRNA	1108
ENSG00000249042	301.105	0.706089	9.80447e-06	366.685	0.797471	1.43074e-06		lncRNA	8625
ENSG00000268471	251.336	0.704509	7.83098e-05	520.976	1.87275	2.32294e-41	MIR4453HG	lncRNA	3000
ENSG00000011132	618.017	0.704336	7.01861e-08	673.733	0.533941	1.98688e-05	APBA3	protein_coding	5596
ENSG00000273559	1033.84	0.704219	3.08131e-05	1566.5	1.26881	1.31196e-23	CWC25	protein_coding	3715
ENSG00000272994	507.701	0.703648	1.77129e-06	1028.65	1.8317	1.91491e-58	C2orf49-DT	lncRNA	3449
ENSG00000234741	9248.76	0.703228	2.29501e-05	9963.9	0.50711	5.75493e-07	GAS5	lncRNA	4842
ENSG00000285887	77.013	0.702681	0.00779763	113.998	1.2112	2.5056e-08		lncRNA	4158
ENSG00000137218	173.304	0.701719	0.00361827	201.28	0.676519	0.00111084	FRS3	protein_coding	2858
ENSG00000179743	469.93	0.699826	1.41281e-07	630.712	1.00636	9.56435e-17	FLJ37453	lncRNA	2473
ENSG00000253549	154.367	0.698437	0.000571185	175.03	0.623942	0.00427763	CA3-AS1	lncRNA	3728
ENSG00000198933	1534.06	0.697981	1.87945e-10	2377.49	1.30735	8.99157e-30	TBKBP1	protein_coding	4280
ENSG00000221829	1081.14	0.697127	1.37442e-09	1301.09	0.763512	2.79411e-12	FANCG	protein_coding	3540
ENSG00000112763	1648.92	0.696513	3.26951e-07	1941.43	0.713637	2.08455e-07	BTN2A1	protein_coding	3787
ENSG00000087448	2914.05	0.696407	3.8351e-06	3518.55	0.771157	3.28441e-11	KLHL42	protein_coding	7594
ENSG00000181135	472.283	0.695488	7.03873e-06	612.433	0.932495	2.6572e-09	ZNF707	protein_coding	6327
ENSG00000177359	218.787	0.69523	6.10425e-05	256.962	0.700315	0.00211355		transcribed_unprocessed_pseudogene	7202
ENSG00000167625	789.232	0.694497	4.06834e-07	942.284	0.743713	1.18015e-05	ZNF526	protein_coding	4230
ENSG00000279069	168.125	0.692739	0.000332895	216.826	0.910679	3.04889e-07		TEC	1514
ENSG00000153443	1017.47	0.691562	8.02932e-05	1468.66	1.15802	2.71652e-10	UBALD1	protein_coding	3591
ENSG00000204946	1013.5	0.690024	3.6285e-07	1298.93	0.895282	1.25856e-11	ZNF783	protein_coding	6723
ENSG00000156239	928.455	0.689273	5.09979e-08	1016.05	0.528679	0.00100114	N6AMT1	protein_coding	4865
ENSG00000177082	2890.54	0.686598	4.81761e-11	4392.77	1.25789	1.57457e-37	WDR73	protein_coding	9622
ENSG00000182362	646.712	0.684523	1.69022e-07	777.644	0.747056	3.18442e-07	YBEY	protein_coding	1802
ENSG00000149582	653.045	0.684462	5.42005e-09	958.736	1.18295	2.71901e-22	TMEM25	protein_coding	5529
ENSG00000287737	99.5167	0.68375	0.00959195	234.488	2.08093	3.56757e-29		lncRNA	4273
ENSG00000068028	1194.86	0.683449	2.53305e-10	1813.45	1.25166	5.92148e-28	RASSF1	protein_coding	3683
ENSG00000137185	656.514	0.681404	8.41956e-06	1103.96	1.4577	2.1304e-36	ZSCAN9	protein_coding	3705
ENSG00000169871	471.913	0.677902	0.000106831	693.496	1.17646	3.06883e-13	TRIM56	protein_coding	11131
ENSG00000167720	293.632	0.677856	0.00166161	376.421	0.881452	0.000184158	SRR	protein_coding	3252
ENSG00000180448	163.019	0.677602	0.00204333	188.606	0.644193	0.00298319	ARHGAP45	protein_coding	6238
ENSG00000181404	333.443	0.676307	3.73106e-06	603.87	1.59375	5.33426e-37	WASHC1	protein_coding	2316
ENSG00000158106	326.561	0.672785	0.000393556	710.504	1.93187	2.84811e-50	RHPN1	protein_coding	4184
ENSG00000083454	194.585	0.671818	9.81844e-05	225.751	0.653561	0.000113203	P2RX5	protein_coding	4026
ENSG00000180758	766.604	0.670889	5.24523e-08	869.614	0.599592	1.13765e-06	GPR157	protein_coding	5304
ENSG00000162139	2872.92	0.670641	1.58447e-06	3836.3	0.971491	4.44446e-12	NEU3	protein_coding	7212
ENSG00000115507	133.944	0.670318	0.00106804	153.475	0.620477	0.00256261	OTX1	protein_coding	4833
ENSG00000214226	376.044	0.669987	5.89663e-05	502.295	0.965938	4.1069e-09	C17orf67	protein_coding	2434
ENSG00000204564	382.949	0.66903	1.01974e-05	471.408	0.7887	2.55499e-06	C6orf136	protein_coding	2118
ENSG00000090857	2322.83	0.667646	1.41643e-09	3504.26	1.22466	5.41176e-27	PDPR	protein_coding	9679
ENSG00000099377	168.745	0.665929	0.000797191	217.988	0.890356	1.35053e-06	HSD3B7	protein_coding	2490
ENSG00000180008	2948.65	0.662145	1.84869e-06	4336.06	1.16919	4.26591e-19	SOCS4	protein_coding	7044
ENSG00000230316	150.406	0.661956	0.000580891	292.261	1.71454	5.68369e-20	FEZF1-AS1	lncRNA	3355
ENSG00000160917	2697.88	0.661834	8.86838e-12	3126.75	0.639748	1.31022e-09	CPSF4	protein_coding	4252
ENSG00000225828	602.691	0.66095	9.87291e-07	1577.05	2.25327	7.87531e-69	FAM229A	protein_coding	2845
ENSG00000249915	6260.03	0.660625	7.21677e-08	7062.89	0.576085	1.64584e-05	PDCD6	protein_coding	9294
ENSG00000280195	119.729	0.659849	0.00723797	155.314	0.891291	4.80275e-05		lncRNA	1939
ENSG00000099949	3679.63	0.658939	7.79449e-09	5740.47	1.28753	5.39199e-16	LZTR1	protein_coding	8673
ENSG00000123427	361.812	0.65648	0.000163085	448.638	0.787382	1.43684e-05	EEF1AKMT3	protein_coding	3158
ENSG00000180867	113.057	0.652498	0.00469422	133.946	0.676774	0.0040395	PDIA3P1	transcribed_processed_pseudogene	3328
ENSG00000261351	163.47	0.652455	0.00117275	180.979	0.526252	0.00796736		lncRNA	2168
ENSG00000066735	2570.03	0.650589	9.62326e-10	2872.73	0.541999	0.00308115	KIF26A	protein_coding	6756
ENSG00000220323	207.287	0.650201	0.000425087	333.32	1.34493	1.71706e-19	H2BC19P	transcribed_unprocessed_pseudogene	3612
ENSG00000006118	1804.79	0.648408	7.60135e-06	2020.82	0.541583	3.58371e-06	TMEM132A	protein_coding	7271
ENSG00000175414	2633.98	0.648136	9.97308e-08	3655.88	1.03128	1.9029e-16	ARL10	protein_coding	11440
ENSG00000173264	845.867	0.647103	8.9942e-08	1135.11	0.958636	1.97588e-16	GPR137	protein_coding	4031
ENSG00000104936	1811.49	0.646764	4.36188e-09	3099.24	1.4615	4.9878e-30	DMPK	protein_coding	5815
ENSG00000174233	2087.2	0.645968	1.84358e-09	2462.26	0.66508	1.55303e-10	ADCY6	protein_coding	8410
ENSG00000213366	160.764	0.644773	0.000778838	183.329	0.582841	0.0072432	GSTM2	protein_coding	9116
ENSG00000214106	168.398	0.644078	0.00105537	205.352	0.737443	0.000779657	PAXIP1-AS2	lncRNA	8880
ENSG00000050426	2585.12	0.64392	2.3036e-05	4268.53	1.3867	4.57292e-34	LETMD1	protein_coding	6032
ENSG00000162065	1488.08	0.643813	1.04283e-06	1769.52	0.684393	2.30313e-06	TBC1D24	protein_coding	12213
ENSG00000168781	1259.39	0.641556	8.01464e-09	2113.01	1.41828	9.51674e-48	PPIP5K1	protein_coding	8075
ENSG00000143554	423.64	0.640802	1.35323e-05	494.326	0.631507	1.07731e-05	SLC27A3	protein_coding	5470
ENSG00000256806	177.744	0.637442	0.00084764	204.661	0.595287	0.00134547	C17orf100	protein_coding	2433
ENSG00000249115	2539.77	0.6366	7.76536e-08	3634.24	1.0866	3.00425e-25	HAUS5	protein_coding	5090
ENSG00000169609	1382.13	0.636474	1.24441e-07	1529.85	0.501398	0.00211481	C15orf40	protein_coding	13899
ENSG00000271576	135.886	0.635726	0.00371962	292.843	1.88337	1.44535e-16	PRKACB-DT	lncRNA	1601
ENSG00000136856	960.398	0.635501	3.40249e-05	1212.15	0.814064	1.70139e-05	SLC2A8	protein_coding	3928
ENSG00000158805	3311.54	0.635499	1.77864e-06	5306.67	1.32203	4.9828e-20	ZNF276	protein_coding	7456
ENSG00000277476	161.98	0.635446	0.0024044	246.891	1.21458	6.75326e-10		lncRNA	2735
ENSG00000187626	393.705	0.635269	1.49325e-05	461.083	0.640279	5.69439e-05	ZKSCAN4	protein_coding	5346
ENSG00000170113	2397.3	0.634398	1.41921e-08	2873.89	0.693428	2.76221e-10	NIPA1	protein_coding	8686
ENSG00000196123	828.802	0.634242	0.000101586	1328.31	1.31741	5.0348e-18	KIAA0895L	protein_coding	4783
ENSG00000197587	202.853	0.63401	0.000874655	281.247	1.0117	4.9085e-09	DMBX1	protein_coding	5068
ENSG00000108590	810.765	0.629383	2.14741e-05	1081.86	0.932441	1.34042e-15	MED31	protein_coding	2107
ENSG00000245146	114.818	0.629151	0.0029336	139.949	0.726087	0.000463013	MALINC1	lncRNA	7185
ENSG00000160447	4229.19	0.62902	1.82715e-10	6731.53	1.30201	9.83257e-20	PKN3	protein_coding	3393
ENSG00000181896	711.268	0.627494	1.57095e-06	809.359	0.562764	1.52059e-05	ZNF101	protein_coding	6560
ENSG00000184205	957.56	0.625753	2.48842e-06	1667.72	1.47932	1.11544e-39	TSPYL2	protein_coding	4948
ENSG00000215788	109.523	0.625598	0.00860751	219.016	1.73555	5.84031e-19	TNFRSF25	protein_coding	4283
ENSG00000181396	1461.12	0.624073	9.08549e-09	1842.11	0.797695	2.09212e-09	OGFOD3	protein_coding	6404
ENSG00000234072	483.167	0.621336	1.01415e-05	744.36	1.22699	2.33812e-14		lncRNA	3412
ENSG00000126603	261.331	0.621198	0.000840066	338.206	0.854212	0.000393163	GLIS2	protein_coding	4469
ENSG00000103042	1150.49	0.620526	0.000222306	1380.18	0.682945	0.00230095	SLC38A7	protein_coding	6657
ENSG00000106261	3511.56	0.619775	3.59803e-10	5061.3	1.08818	2.82603e-28	ZKSCAN1	protein_coding	10319
ENSG00000072135	1341.33	0.619487	2.3156e-05	1622.5	0.695996	9.24172e-07	PTPN18	protein_coding	5732
ENSG00000204524	1400.28	0.618213	3.43315e-05	1812.02	0.853454	8.73168e-07	ZNF805	protein_coding	10169
ENSG00000112715	1249.39	0.617893	0.00653035	1763.62	1.03759	6.9697e-07	VEGFA	protein_coding	14431
ENSG00000278224	123.031	0.617464	0.0048232	256.568	1.81211	1.46908e-27	PRICKLE4	protein_coding	2778
ENSG00000164093	679.996	0.616643	5.09059e-06	876.227	0.842263	4.49235e-08	PITX2	protein_coding	5787
ENSG00000168758	1004.69	0.614964	2.84133e-05	1312.09	0.867923	2.86887e-08	SEMA4C	protein_coding	6264
ENSG00000171448	765.201	0.613773	1.47532e-06	1268.91	1.37045	5.39288e-30	ZBTB26	protein_coding	4657
ENSG00000156345	177.688	0.613333	0.00157516	270.793	1.19587	3.5643e-13	CDK20	protein_coding	5727
ENSG00000124508	1116.7	0.612851	2.55862e-05	1348.75	0.685865	1.55667e-08	BTN2A2	protein_coding	6398
ENSG00000130751	1111.09	0.612684	9.03371e-07	1507.57	0.950985	3.77281e-15	NPAS1	protein_coding	2565
ENSG00000183426	176.728	0.612499	0.00492486	337.899	1.64182	1.16867e-17	NPIPA1	protein_coding	7366
ENSG00000109046	3467.44	0.612409	4.91044e-07	5677.13	1.34442	3.54441e-20	WSB1	protein_coding	8602
ENSG00000102901	2207.19	0.611754	1.15501e-08	3871.79	1.48157	3.40949e-53	CENPT	protein_coding	5660
ENSG00000103168	1999.08	0.61095	6.74448e-05	3640.55	1.555	1.92551e-25	TAF1C	protein_coding	5577
ENSG00000197119	349.144	0.610855	0.00556883	576.456	1.35508	2.32328e-09	SLC25A29	protein_coding	7446
ENSG00000073670	1855.14	0.610666	1.22835e-06	2599.68	1.01917	1.59442e-21	ADAM11	protein_coding	4813
ENSG00000094631	1893.57	0.610572	3.90891e-07	2864.44	1.18073	1.74175e-21	HDAC6	protein_coding	10602
ENSG00000165810	544.96	0.610221	9.44587e-06	1104.61	1.75441	1.04065e-45	BTNL9	protein_coding	5563
ENSG00000163521	229.691	0.609912	0.00907821	280.745	0.70691	0.000911003	GLB1L	protein_coding	3419
ENSG00000092758	1121.21	0.609147	0.00229012	1359.75	0.690344	0.00173912	COL9A3	protein_coding	4841
ENSG00000214413	1123.81	0.607836	7.02599e-06	1281.56	0.545223	0.00431582	BBIP1	protein_coding	8442
ENSG00000070444	1496.16	0.605983	2.3599e-07	2116.03	1.03536	5.87877e-18	MNT	protein_coding	8701
ENSG00000105136	503.385	0.605836	1.82567e-06	863.024	1.43125	3.30795e-35	ZNF419	protein_coding	8008
ENSG00000105221	7509.11	0.604823	1.06293e-10	8745.74	0.593934	3.62384e-10	AKT2	protein_coding	15902
ENSG00000106009	2171.18	0.604796	6.41478e-08	2435.14	0.503739	5.51424e-06	BRAT1	protein_coding	6673
ENSG00000167377	596.572	0.604747	1.56669e-06	928.659	1.23599	2.76716e-25	ZNF23	protein_coding	7285
ENSG00000196812	161.755	0.602977	0.00278789	204.692	0.787913	7.81594e-05	ZSCAN16	protein_coding	1279
ENSG00000100209	639.962	0.601784	2.95544e-06	824.27	0.826639	4.10368e-11	HSCB	protein_coding	1454
ENSG00000275741	173.288	0.596542	0.00563139	260.829	1.15227	6.73234e-10		lncRNA	518
ENSG00000147454	3241.46	0.59397	1.13484e-05	5983.65	1.5668	2.76233e-35	SLC25A37	protein_coding	7996
ENSG00000116035	865.374	0.591682	4.84631e-06	982.816	0.520663	0.000147314	VAX2	protein_coding	2975
ENSG00000213995	2706.05	0.588733	2.2474e-09	3833.83	1.02393	1.76825e-19	NAXD	protein_coding	2847
ENSG00000198855	184.706	0.586944	0.000961626	219.192	0.618745	0.00115564	FICD	protein_coding	4175
ENSG00000267152	165.481	0.5844	0.00246962	236.83	1.04253	7.04207e-09		lncRNA	1360
ENSG00000107281	2841.93	0.581644	5.12868e-08	4379.73	1.19462	8.01825e-37	NPDC1	protein_coding	2720
ENSG00000137411	1977.79	0.580066	6.86999e-09	3256.84	1.32915	5.81432e-29	VARS2	protein_coding	6467
ENSG00000172716	6442.63	0.578512	6.98185e-07	7326.65	0.510468	5.63184e-07	SLFN11	protein_coding	5982
ENSG00000142156	2086.28	0.577512	0.00117552	2758.75	0.859699	9.03526e-11	COL6A1	protein_coding	5311
ENSG00000037757	2286	0.576428	8.4563e-08	2995.19	0.840944	3.75998e-12	MRI1	protein_coding	3466
ENSG00000161395	547.419	0.576068	0.000325951	686.154	0.735268	6.07379e-08	PGAP3	protein_coding	3619
ENSG00000159556	967.062	0.571485	5.71429e-05	1475.84	1.16368	1.1722e-25	ISL2	protein_coding	2171
ENSG00000120925	859.348	0.57096	0.000457529	988.142	0.525934	0.00321442	RNF170	protein_coding	6055
ENSG00000160221	287.873	0.570888	0.000213719	413.018	1.03477	1.12786e-12	GATD3A	protein_coding	7947
ENSG00000174915	4667.78	0.570576	4.56838e-08	6262.63	0.88843	9.25627e-09	PTDSS2	protein_coding	6114
ENSG00000167716	2331.07	0.570002	1.91599e-06	2868	0.691151	9.74862e-05	WDR81	protein_coding	7913
ENSG00000160679	6575.52	0.569155	4.79193e-05	7596.9	0.540718	2.51724e-05	CHTOP	protein_coding	5625
ENSG00000197852	363.4	0.568942	0.000297695	478.092	0.846068	3.02241e-07	INKA2	protein_coding	6393
ENSG00000183718	559.993	0.567664	0.00145697	927.919	1.33376	2.32469e-25	TRIM52	protein_coding	6562
ENSG00000213676	1590.76	0.567577	7.1653e-08	2106.2	0.854811	6.15162e-11	ATF6B	protein_coding	3629
ENSG00000119547	2868.75	0.564635	0.000811552	3307.58	0.531866	0.000827872	ONECUT2	protein_coding	16546
ENSG00000125741	1518.67	0.564035	0.000477437	1822.26	0.627843	0.000250486	OPA3	protein_coding	9999
ENSG00000164331	540.162	0.561913	0.000234555	650.405	0.627825	0.00366866	ANKRA2	protein_coding	2785
ENSG00000261716	425.203	0.560517	0.000221027	566.214	0.864657	1.33025e-10	H2BC20P	transcribed_unprocessed_pseudogene	6440
ENSG00000172432	2451.86	0.559854	1.88314e-05	3544.15	1.03953	2.88197e-24	GTPBP2	protein_coding	4726
ENSG00000177380	1207.36	0.558855	7.19469e-07	1652.54	0.922495	1.28405e-11	PPFIA3	protein_coding	6296
ENSG00000176222	213.037	0.558286	0.00283899	431.047	1.7147	3.15737e-25	ZNF404	protein_coding	2477
ENSG00000204344	508.611	0.558175	2.20721e-05	782.463	1.17187	2.34109e-19	STK19	protein_coding	3954
ENSG00000164002	614.375	0.557362	0.00015557	728.575	0.593304	1.71588e-05	EXO5	protein_coding	3092
ENSG00000108821	320.195	0.555424	0.00211229	455.491	0.999418	2.15819e-12	COL1A1	protein_coding	9007
ENSG00000280071	310.834	0.554641	0.000419205	460.601	1.08843	1.71124e-14	GATD3B	protein_coding	3094
ENSG00000065457	1220.56	0.554375	5.63941e-07	1400.01	0.507375	1.0937e-05	ADAT1	protein_coding	4486
ENSG00000111752	623.25	0.552501	3.90706e-06	775.773	0.700358	1.27491e-08	PHC1	protein_coding	6134
ENSG00000197774	3114.13	0.550689	8.84701e-08	6231.29	1.6858	2.80908e-60	EME2	protein_coding	7306
ENSG00000180423	161.095	0.550403	0.00486201	199.742	0.693822	0.00018128	HARBI1	protein_coding	2662
ENSG00000101194	172.831	0.550346	0.00702162	249.912	1.02804	5.42582e-10	SLC17A9	protein_coding	5461
ENSG00000185000	737.785	0.55005	0.000591367	944.577	0.761375	4.65166e-06	DGAT1	protein_coding	4131
ENSG00000099814	2675.36	0.549252	4.97683e-06	4073.99	1.1432	1.53227e-09	CEP170B	protein_coding	7211
ENSG00000196459	1381.42	0.548422	2.54524e-07	1782.5	0.779445	1.05571e-11	TRAPPC2	protein_coding	6107
ENSG00000281991	327.827	0.547508	0.00459618	489.386	1.10334	2.30641e-09	TMEM265	protein_coding	1649
ENSG00000108509	1905.28	0.546902	7.70721e-08	3006.13	1.21317	7.54165e-32	CAMTA2	protein_coding	6022
ENSG00000146828	1095.24	0.54679	1.24483e-06	1437.43	0.816696	4.99177e-11	SLC12A9	protein_coding	8901
ENSG00000089335	1193.85	0.546743	1.84495e-06	1843.98	1.1699	6.09101e-19	ZNF302	protein_coding	5032
ENSG00000104907	3007.69	0.543021	0.00176469	3881.59	0.77738	3.06543e-05	TRMT1	protein_coding	3364
ENSG00000168906	8349.37	0.541905	0.00407438	12744.2	1.1426	7.66931e-18	MAT2A	protein_coding	4485
ENSG00000170037	2481.35	0.540636	1.23269e-06	3020.11	0.635889	1.01591e-09	CNTROB	protein_coding	6236
ENSG00000124802	3653.92	0.53782	0.00273059	4672.08	0.750704	3.3624e-09	EEF1E1	protein_coding	2088
ENSG00000183060	1059.51	0.537125	3.42299e-06	1562.91	1.06376	1.21111e-22	LYSMD4	protein_coding	5697
ENSG00000140451	1055.34	0.536762	0.000286419	2197.11	1.75115	5.80634e-40	PIF1	protein_coding	4656
ENSG00000141524	572.485	0.536258	0.00138378	750.079	0.801404	2.15663e-07	TMC6	protein_coding	8669
ENSG00000128928	3864.45	0.533632	1.39178e-07	4644.04	0.599343	6.48506e-10	IVD	protein_coding	6857
ENSG00000174405	1024.12	0.532889	0.00593233	1597.2	1.181	8.07409e-15	LIG4	protein_coding	4387
ENSG00000033100	1271.09	0.531706	4.16417e-05	1698.24	0.844356	2.40389e-09	CHPF2	protein_coding	4205
ENSG00000255717	4884.67	0.530422	1.88381e-06	6984.08	0.992219	5.74109e-23	SNHG1	lncRNA	3970
ENSG00000254004	1365.19	0.530082	3.49911e-05	1602.4	0.53992	5.72788e-06	ZNF260	protein_coding	5571
ENSG00000079616	4362.42	0.527929	1.85046e-05	5258.98	0.601851	4.47293e-08	KIF22	protein_coding	4311
ENSG00000155287	1124.36	0.527459	0.00131962	1754.75	1.17656	2.28725e-27	SLC25A28	protein_coding	1830
ENSG00000128713	157.545	0.525056	0.0072199	223.788	0.967827	7.54332e-08	HOXD11	protein_coding	2116
ENSG00000135637	1311.47	0.523397	6.89096e-06	1886.42	0.999187	3.00243e-13	CCDC142	protein_coding	5786
ENSG00000174282	1709.08	0.52296	9.73305e-06	2888.89	1.33489	2.12882e-33	ZBTB4	protein_coding	6132
ENSG00000123358	390.367	0.521896	0.0065669	486.009	0.666497	0.000268466	NR4A1	protein_coding	7295
ENSG00000160957	2590.64	0.521325	7.68869e-05	3532.95	0.879605	6.31284e-11	RECQL4	protein_coding	4236
ENSG00000170469	261.987	0.520234	0.00135566	324.891	0.660068	0.000833585	SPATA24	protein_coding	1204
ENSG00000173875	1386.39	0.519929	2.5633e-05	1814.95	0.786227	9.91232e-15	ZNF791	protein_coding	6642
ENSG00000176834	1047.52	0.519541	0.000326327	1364.19	0.77073	4.16606e-06	VSIG10	protein_coding	8361
ENSG00000186162	304.829	0.518936	0.00101824	361.729	0.550916	0.000137144	CIDECP1	transcribed_unprocessed_pseudogene	3017
ENSG00000161904	2201.62	0.515844	3.15452e-07	2593.1	0.531904	1.42357e-06	LEMD2	protein_coding	6782
ENSG00000141258	3861.9	0.515741	6.91499e-07	7182.11	1.51729	1.8928e-38	SGSM2	protein_coding	9771
ENSG00000270641	3804.72	0.513564	0.00303022	11358.1	2.37541	7.70947e-38	TSIX	lncRNA	37027
ENSG00000182272	534.804	0.513481	0.00169051	738.333	0.896172	1.52082e-10	B4GALNT4	protein_coding	4059
ENSG00000105429	5174.31	0.509751	6.36566e-05	6134.33	0.544108	0.000107372	MEGF8	protein_coding	11372
ENSG00000177728	3320.62	0.509721	1.53194e-05	4123.33	0.652984	3.84978e-06	TMEM94	protein_coding	9045
ENSG00000139597	189.609	0.509487	0.00383862	266.846	0.93755	5.49892e-09	N4BP2L1	protein_coding	6053
ENSG00000169914	2817.51	0.508785	0.00239101	4768.44	1.32691	2.77201e-20	OTUD3	protein_coding	6885
ENSG00000146826	423.139	0.508639	0.0024846	612.046	1.00007	4.02154e-10	TRAPPC14	protein_coding	3263
ENSG00000148399	4831.2	0.508532	8.13149e-05	6582.09	0.866594	1.6802e-16	DPH7	protein_coding	4925
ENSG00000278535	1042.89	0.506817	0.000249085	1332.84	0.716829	2.35929e-10	DHRS11	protein_coding	5379
ENSG00000103061	1293.11	0.505811	0.000902223	1805.53	0.919699	2.70609e-08	SLC7A6OS	protein_coding	5230
ENSG00000047634	4150.54	0.505657	9.87818e-06	6342.7	1.11234	1.33013e-27	SCML1	protein_coding	5497
ENSG00000196670	1454.53	0.505498	3.94593e-05	2033.59	0.920226	1.34384e-12	ZFP62	protein_coding	4197
ENSG00000125434	192.497	0.505242	0.00663105	325.387	1.31658	3.66043e-12	SLC25A35	protein_coding	3952
ENSG00000139636	1590.91	0.504483	1.20391e-05	1894.82	0.547714	1.34107e-05	LMBR1L	protein_coding	6047
ENSG00000154548	1188	0.503725	0.000254528	1438.12	0.588952	1.23242e-07	SRSF12	protein_coding	4538
ENSG00000130714	4270.3	0.502915	9.65153e-08	5950.6	0.910409	1.22605e-22	POMT1	protein_coding	6067
ENSG00000234456	1448.23	0.500741	1.22113e-06	1858.6	0.721615	3.52911e-11	MAGI2-AS3	lncRNA	17783
