# Supplementary material for: Nuclear and cytoplasmic poly(A) binding proteins (PABPs) favor distinct transcripts and isoforms
Source: Nucleic Acids Res. 2022 Apr 19;50(8):4685–702. doi: 10.1093/nar/gkac263 (PMC9071453; doi:10.1093/nar/gkac263)
Supplement: gkac263_Supplemental_Files [file gkac263_supplemental_files.zip › Table_S4.xlsx]

## Sheet: Sheet1
PABPN PCGs	spearman corr	pvalue	n	data from:		PABPC PCGs	spearman corr	pvalue	n	data from:
log2FC vs. half-life (metab. labeling)	-0.34	2.2e-16	5964	Lugowski et al.		log2FC vs. half-life (metab. labeling)	0.14	2.2e-16	8627	Lugowski et al.
log2FC vs. translation efficiency	-0.41	2.2e-16	2388	Subtelny et al.		log2FC vs. translation efficiency	0.25	2.2e-16	4894	Subtelny et al.
log2FC vs. CDS length	0.18	2.2e-16	4023	APPRIS and biomaRt		log2FC vs. CDS length	-0.59	2.2e-16	8637	APPRIS and biomaRt
