# Supplementary material for: Nuclear and cytoplasmic poly(A) binding proteins (PABPs) favor distinct transcripts and isoforms
Source: Nucleic Acids Res. 2022 Apr 19;50(8):4685–702. doi: 10.1093/nar/gkac263 (PMC9071453; doi:10.1093/nar/gkac263)
Supplement: gkac263_Supplemental_Files [file gkac263_supplemental_files.zip › Table_S5.xlsx]

## Sheet: Table_S5
gene	external_gene_name	gene_biotype	APOBEC_condition	norm_epkm
ENSG00000000003	TSPAN6	protein_coding	Input	0.161051
ENSG00000000003	TSPAN6	protein_coding	PABPC	0.126682
ENSG00000000003	TSPAN6	protein_coding	PABPN	0.102793
ENSG00000000419	DPM1	protein_coding	Input	0.053008
ENSG00000000419	DPM1	protein_coding	PABPC	0.27085
ENSG00000000419	DPM1	protein_coding	PABPN	0
ENSG00000000457	SCYL3	protein_coding	Input	0
ENSG00000000457	SCYL3	protein_coding	PABPC	0
ENSG00000000457	SCYL3	protein_coding	PABPN	0
ENSG00000000460	C1orf112	protein_coding	Input	0.0462439
ENSG00000000460	C1orf112	protein_coding	PABPC	0.0487382
ENSG00000000460	C1orf112	protein_coding	PABPN	0.0841145
ENSG00000001036	FUCA2	protein_coding	Input	0.161383
ENSG00000001036	FUCA2	protein_coding	PABPC	0.0501439
ENSG00000001036	FUCA2	protein_coding	PABPN	0.0788999
ENSG00000001084	GCLC	protein_coding	Input	0
ENSG00000001084	GCLC	protein_coding	PABPC	0.09713
ENSG00000001084	GCLC	protein_coding	PABPN	0
ENSG00000001167	NFYA	protein_coding	Input	0.0530861
ENSG00000001167	NFYA	protein_coding	PABPC	0.0436025
ENSG00000001167	NFYA	protein_coding	PABPN	0.00775213
ENSG00000001460	STPG1	protein_coding	Input	0
ENSG00000001460	STPG1	protein_coding	PABPC	0
ENSG00000001460	STPG1	protein_coding	PABPN	0.0119731
ENSG00000001461	NIPAL3	protein_coding	Input	0.028552
ENSG00000001461	NIPAL3	protein_coding	PABPC	0.0159552
ENSG00000001461	NIPAL3	protein_coding	PABPN	0.0801628
ENSG00000001497	LAS1L	protein_coding	Input	0.0599255
ENSG00000001497	LAS1L	protein_coding	PABPC	0
ENSG00000001497	LAS1L	protein_coding	PABPN	0.0739545
ENSG00000001561	ENPP4	protein_coding	Input	0
ENSG00000001561	ENPP4	protein_coding	PABPC	0.0497085
ENSG00000001561	ENPP4	protein_coding	PABPN	0.00123586
ENSG00000001617	SEMA3F	protein_coding	Input	0.00839694
ENSG00000001617	SEMA3F	protein_coding	PABPC	0.0318615
ENSG00000001617	SEMA3F	protein_coding	PABPN	0.0354691
ENSG00000001629	ANKIB1	protein_coding	Input	0.00483989
ENSG00000001629	ANKIB1	protein_coding	PABPC	0.0569464
ENSG00000001629	ANKIB1	protein_coding	PABPN	0.0243302
ENSG00000001630	CYP51A1	protein_coding	Input	0.149668
ENSG00000001630	CYP51A1	protein_coding	PABPC	0.129722
ENSG00000001630	CYP51A1	protein_coding	PABPN	0.00799567
ENSG00000001631	KRIT1	protein_coding	Input	0
ENSG00000001631	KRIT1	protein_coding	PABPC	0.0954431
ENSG00000001631	KRIT1	protein_coding	PABPN	0.00368219
ENSG00000002016	RAD52	protein_coding	Input	0
ENSG00000002016	RAD52	protein_coding	PABPC	0.0830195
ENSG00000002016	RAD52	protein_coding	PABPN	0.0532566
ENSG00000002330	BAD	protein_coding	Input	0
ENSG00000002330	BAD	protein_coding	PABPC	0.186113
ENSG00000002330	BAD	protein_coding	PABPN	0
ENSG00000002549	LAP3	protein_coding	Input	0.0245979
ENSG00000002549	LAP3	protein_coding	PABPC	0.0739197
ENSG00000002549	LAP3	protein_coding	PABPN	0.0282307
ENSG00000002586	CD99	protein_coding	Input	0
ENSG00000002586	CD99	protein_coding	PABPC	0.00215074
ENSG00000002586	CD99	protein_coding	PABPN	0
ENSG00000002822	MAD1L1	protein_coding	Input	0.0204812
ENSG00000002822	MAD1L1	protein_coding	PABPC	0
ENSG00000002822	MAD1L1	protein_coding	PABPN	0.00128538
ENSG00000002834	LASP1	protein_coding	Input	0.0393793
ENSG00000002834	LASP1	protein_coding	PABPC	0.0426746
ENSG00000002834	LASP1	protein_coding	PABPN	0.141865
ENSG00000002919	SNX11	protein_coding	Input	0.0699243
ENSG00000002919	SNX11	protein_coding	PABPC	0.148815
ENSG00000002919	SNX11	protein_coding	PABPN	0.0149
ENSG00000003056	M6PR	protein_coding	Input	0.0474487
ENSG00000003056	M6PR	protein_coding	PABPC	0.0912411
ENSG00000003056	M6PR	protein_coding	PABPN	0
ENSG00000003096	KLHL13	protein_coding	Input	0.0419163
ENSG00000003096	KLHL13	protein_coding	PABPC	0.0311275
ENSG00000003096	KLHL13	protein_coding	PABPN	0.0226542
ENSG00000003137	CYP26B1	protein_coding	Input	0.0131424
ENSG00000003137	CYP26B1	protein_coding	PABPC	0.0499905
ENSG00000003137	CYP26B1	protein_coding	PABPN	0
ENSG00000003147	ICA1	protein_coding	Input	0.000250808
ENSG00000003147	ICA1	protein_coding	PABPC	0.0304334
ENSG00000003147	ICA1	protein_coding	PABPN	0.0107534
ENSG00000003249	DBNDD1	protein_coding	Input	0.0654177
ENSG00000003249	DBNDD1	protein_coding	PABPC	0.190985
ENSG00000003249	DBNDD1	protein_coding	PABPN	0.0431698
ENSG00000003393	ALS2	protein_coding	Input	0.0150261
ENSG00000003393	ALS2	protein_coding	PABPC	0.0259707
ENSG00000003393	ALS2	protein_coding	PABPN	0.0231287
ENSG00000003400	CASP10	protein_coding	Input	0
ENSG00000003400	CASP10	protein_coding	PABPC	0.00814416
ENSG00000003400	CASP10	protein_coding	PABPN	0.00433863
ENSG00000003402	CFLAR	protein_coding	Input	0
ENSG00000003402	CFLAR	protein_coding	PABPC	0.00302933
ENSG00000003402	CFLAR	protein_coding	PABPN	0.0113975
ENSG00000003436	TFPI	protein_coding	Input	0.00175608
ENSG00000003436	TFPI	protein_coding	PABPC	0.00437175
ENSG00000003436	TFPI	protein_coding	PABPN	0.00662392
ENSG00000003509	NDUFAF7	protein_coding	Input	0.018951
ENSG00000003509	NDUFAF7	protein_coding	PABPC	0
ENSG00000003509	NDUFAF7	protein_coding	PABPN	0
ENSG00000003756	RBM5	protein_coding	Input	0.00214189
ENSG00000003756	RBM5	protein_coding	PABPC	0.0220359
ENSG00000003756	RBM5	protein_coding	PABPN	0.0643416
ENSG00000003987	MTMR7	protein_coding	Input	0.0180812
ENSG00000003987	MTMR7	protein_coding	PABPC	0
ENSG00000003987	MTMR7	protein_coding	PABPN	0.057771
ENSG00000003989	SLC7A2	protein_coding	Input	0.0410138
ENSG00000003989	SLC7A2	protein_coding	PABPC	0.0178523
ENSG00000003989	SLC7A2	protein_coding	PABPN	0.0329755
ENSG00000004059	ARF5	protein_coding	Input	0.316336
ENSG00000004059	ARF5	protein_coding	PABPC	0.07129
ENSG00000004059	ARF5	protein_coding	PABPN	0.0696255
ENSG00000004139	SARM1	protein_coding	Input	0.0481485
ENSG00000004139	SARM1	protein_coding	PABPC	0.0381029
ENSG00000004139	SARM1	protein_coding	PABPN	0.0911153
ENSG00000004142	POLDIP2	protein_coding	Input	0.00531574
ENSG00000004142	POLDIP2	protein_coding	PABPC	0.16239
ENSG00000004142	POLDIP2	protein_coding	PABPN	0
ENSG00000004399	PLXND1	protein_coding	Input	0
ENSG00000004399	PLXND1	protein_coding	PABPC	0.0286934
ENSG00000004399	PLXND1	protein_coding	PABPN	0.0259716
ENSG00000004455	AK2	protein_coding	Input	0.122548
ENSG00000004455	AK2	protein_coding	PABPC	0.125949
ENSG00000004455	AK2	protein_coding	PABPN	0.0986256
ENSG00000004478	FKBP4	protein_coding	Input	0.199121
ENSG00000004478	FKBP4	protein_coding	PABPC	0.0943599
ENSG00000004478	FKBP4	protein_coding	PABPN	0
ENSG00000004487	KDM1A	protein_coding	Input	0.139445
ENSG00000004487	KDM1A	protein_coding	PABPC	0.071397
ENSG00000004487	KDM1A	protein_coding	PABPN	0.0536615
ENSG00000004534	RBM6	protein_coding	Input	0.0366787
ENSG00000004534	RBM6	protein_coding	PABPC	0.0248724
ENSG00000004534	RBM6	protein_coding	PABPN	0.182483
ENSG00000004660	CAMKK1	protein_coding	Input	0.0167227
ENSG00000004660	CAMKK1	protein_coding	PABPC	0.0482943
ENSG00000004660	CAMKK1	protein_coding	PABPN	0.0633354
ENSG00000004700	RECQL	protein_coding	Input	0.0190288
ENSG00000004700	RECQL	protein_coding	PABPC	0
ENSG00000004700	RECQL	protein_coding	PABPN	0
ENSG00000004766	VPS50	protein_coding	Input	0.00536336
ENSG00000004766	VPS50	protein_coding	PABPC	0.0412417
ENSG00000004766	VPS50	protein_coding	PABPN	0.0178277
ENSG00000004776	HSPB6	protein_coding	Input	0
ENSG00000004776	HSPB6	protein_coding	PABPC	0
ENSG00000004776	HSPB6	protein_coding	PABPN	0.00946303
ENSG00000004777	ARHGAP33	protein_coding	Input	0.000898572
ENSG00000004777	ARHGAP33	protein_coding	PABPC	0
ENSG00000004777	ARHGAP33	protein_coding	PABPN	0
ENSG00000004779	NDUFAB1	protein_coding	Input	0.197025
ENSG00000004779	NDUFAB1	protein_coding	PABPC	0.095968
ENSG00000004779	NDUFAB1	protein_coding	PABPN	0.125969
ENSG00000004799	PDK4	protein_coding	Input	0
ENSG00000004799	PDK4	protein_coding	PABPC	0
ENSG00000004799	PDK4	protein_coding	PABPN	0.00362198
ENSG00000004838	ZMYND10	protein_coding	Input	0
ENSG00000004838	ZMYND10	protein_coding	PABPC	0
ENSG00000004838	ZMYND10	protein_coding	PABPN	0
ENSG00000004864	SLC25A13	protein_coding	Input	0.172129
ENSG00000004864	SLC25A13	protein_coding	PABPC	0.0824387
ENSG00000004864	SLC25A13	protein_coding	PABPN	0.157228
ENSG00000004866	ST7	protein_coding	Input	0
ENSG00000004866	ST7	protein_coding	PABPC	0
ENSG00000004866	ST7	protein_coding	PABPN	0.0439644
ENSG00000004897	CDC27	protein_coding	Input	0.157928
ENSG00000004897	CDC27	protein_coding	PABPC	0.0577341
ENSG00000004897	CDC27	protein_coding	PABPN	0.0762612
ENSG00000004961	HCCS	protein_coding	Input	0.0826771
ENSG00000004961	HCCS	protein_coding	PABPC	0
ENSG00000004961	HCCS	protein_coding	PABPN	0.120101
ENSG00000004975	DVL2	protein_coding	Input	0.00325823
ENSG00000004975	DVL2	protein_coding	PABPC	0.155227
ENSG00000004975	DVL2	protein_coding	PABPN	0
ENSG00000005007	UPF1	protein_coding	Input	0.0101743
ENSG00000005007	UPF1	protein_coding	PABPC	0.10008
ENSG00000005007	UPF1	protein_coding	PABPN	0.0583724
ENSG00000005020	SKAP2	protein_coding	Input	0.0906467
ENSG00000005020	SKAP2	protein_coding	PABPC	0.0360579
ENSG00000005020	SKAP2	protein_coding	PABPN	0.0646833
ENSG00000005022	SLC25A5	protein_coding	Input	0.79602
ENSG00000005022	SLC25A5	protein_coding	PABPC	0.198662
ENSG00000005022	SLC25A5	protein_coding	PABPN	0.370041
ENSG00000005059	MCUB	protein_coding	Input	0.105839
ENSG00000005059	MCUB	protein_coding	PABPC	0.157983
ENSG00000005059	MCUB	protein_coding	PABPN	0
ENSG00000005073	HOXA11	protein_coding	Input	0.0187668
ENSG00000005073	HOXA11	protein_coding	PABPC	0.0931085
ENSG00000005073	HOXA11	protein_coding	PABPN	0.164408
ENSG00000005075	POLR2J	protein_coding	Input	0.0972507
ENSG00000005075	POLR2J	protein_coding	PABPC	0
ENSG00000005075	POLR2J	protein_coding	PABPN	0
ENSG00000005100	DHX33	protein_coding	Input	0.10098
ENSG00000005100	DHX33	protein_coding	PABPC	0.118448
ENSG00000005100	DHX33	protein_coding	PABPN	0
ENSG00000005102	MEOX1	protein_coding	Input	0.0074836
ENSG00000005102	MEOX1	protein_coding	PABPC	0
ENSG00000005102	MEOX1	protein_coding	PABPN	0
ENSG00000005156	LIG3	protein_coding	Input	0.0300406
ENSG00000005156	LIG3	protein_coding	PABPC	0.070569
ENSG00000005156	LIG3	protein_coding	PABPN	0.0293827
ENSG00000005175	RPAP3	protein_coding	Input	0.0863305
ENSG00000005175	RPAP3	protein_coding	PABPC	0.00224464
ENSG00000005175	RPAP3	protein_coding	PABPN	0.0604678
ENSG00000005187	ACSM3	protein_coding	Input	0
ENSG00000005187	ACSM3	protein_coding	PABPC	0.00367586
ENSG00000005187	ACSM3	protein_coding	PABPN	0
ENSG00000005189	REXO5	protein_coding	Input	0
ENSG00000005189	REXO5	protein_coding	PABPC	0.0177846
ENSG00000005189	REXO5	protein_coding	PABPN	0.0587405
ENSG00000005194	CIAPIN1	protein_coding	Input	0
ENSG00000005194	CIAPIN1	protein_coding	PABPC	0.0882235
ENSG00000005194	CIAPIN1	protein_coding	PABPN	0
ENSG00000005206	SPPL2B	protein_coding	Input	0.0170052
ENSG00000005206	SPPL2B	protein_coding	PABPC	0.0577922
ENSG00000005206	SPPL2B	protein_coding	PABPN	0.0130537
ENSG00000005238	FAM214B	protein_coding	Input	0
ENSG00000005238	FAM214B	protein_coding	PABPC	0.00370257
ENSG00000005238	FAM214B	protein_coding	PABPN	0.04204
ENSG00000005249	PRKAR2B	protein_coding	Input	0.112363
ENSG00000005249	PRKAR2B	protein_coding	PABPC	0.0584995
ENSG00000005249	PRKAR2B	protein_coding	PABPN	0.0450727
ENSG00000005302	MSL3	protein_coding	Input	0.0200956
ENSG00000005302	MSL3	protein_coding	PABPC	0.0290954
ENSG00000005302	MSL3	protein_coding	PABPN	0.0193183
ENSG00000005339	CREBBP	protein_coding	Input	0
ENSG00000005339	CREBBP	protein_coding	PABPC	0.0427468
ENSG00000005339	CREBBP	protein_coding	PABPN	0.073494
ENSG00000005436	GCFC2	protein_coding	Input	0.0728502
ENSG00000005436	GCFC2	protein_coding	PABPC	0.0642983
ENSG00000005436	GCFC2	protein_coding	PABPN	0.0510512
ENSG00000005448	WDR54	protein_coding	Input	0.0372319
ENSG00000005448	WDR54	protein_coding	PABPC	0.166461
ENSG00000005448	WDR54	protein_coding	PABPN	0.103502
ENSG00000005469	CROT	protein_coding	Input	0.000450375
ENSG00000005469	CROT	protein_coding	PABPC	0
ENSG00000005469	CROT	protein_coding	PABPN	0.00216528
ENSG00000005483	KMT2E	protein_coding	Input	0
ENSG00000005483	KMT2E	protein_coding	PABPC	0.00853972
ENSG00000005483	KMT2E	protein_coding	PABPN	0
ENSG00000005486	RHBDD2	protein_coding	Input	0
ENSG00000005486	RHBDD2	protein_coding	PABPC	0.0666321
ENSG00000005486	RHBDD2	protein_coding	PABPN	0
ENSG00000005513	SOX8	protein_coding	Input	0.00336183
ENSG00000005513	SOX8	protein_coding	PABPC	0.0462098
ENSG00000005513	SOX8	protein_coding	PABPN	0
ENSG00000005700	IBTK	protein_coding	Input	0.0214382
ENSG00000005700	IBTK	protein_coding	PABPC	0.06163
ENSG00000005700	IBTK	protein_coding	PABPN	0
ENSG00000005801	ZNF195	protein_coding	Input	0.0174531
ENSG00000005801	ZNF195	protein_coding	PABPC	0.0168742
ENSG00000005801	ZNF195	protein_coding	PABPN	0.00495469
ENSG00000005810	MYCBP2	protein_coding	Input	0.0356985
ENSG00000005810	MYCBP2	protein_coding	PABPC	0.0950988
ENSG00000005810	MYCBP2	protein_coding	PABPN	0.0530897
ENSG00000005812	FBXL3	protein_coding	Input	0
ENSG00000005812	FBXL3	protein_coding	PABPC	0.120135
ENSG00000005812	FBXL3	protein_coding	PABPN	0.0605101
ENSG00000005882	PDK2	protein_coding	Input	0.100071
ENSG00000005882	PDK2	protein_coding	PABPC	0.00171255
ENSG00000005882	PDK2	protein_coding	PABPN	0.0592911
ENSG00000005884	ITGA3	protein_coding	Input	0
ENSG00000005884	ITGA3	protein_coding	PABPC	0
ENSG00000005884	ITGA3	protein_coding	PABPN	0.0699948
ENSG00000005889	ZFX	protein_coding	Input	0.0266248
ENSG00000005889	ZFX	protein_coding	PABPC	0.0335885
ENSG00000005889	ZFX	protein_coding	PABPN	0.0435957
ENSG00000005893	LAMP2	protein_coding	Input	0.126596
ENSG00000005893	LAMP2	protein_coding	PABPC	0.05751
ENSG00000005893	LAMP2	protein_coding	PABPN	0.0127409
ENSG00000005961	ITGA2B	protein_coding	Input	0
ENSG00000005961	ITGA2B	protein_coding	PABPC	0.00995144
ENSG00000005961	ITGA2B	protein_coding	PABPN	0
ENSG00000006007	GDE1	protein_coding	Input	0.085664
ENSG00000006007	GDE1	protein_coding	PABPC	0.0833501
ENSG00000006007	GDE1	protein_coding	PABPN	0.258164
ENSG00000006015	REX1BD	protein_coding	Input	0.0725601
ENSG00000006015	REX1BD	protein_coding	PABPC	0.0734733
ENSG00000006015	REX1BD	protein_coding	PABPN	0
ENSG00000006016	CRLF1	protein_coding	Input	0
ENSG00000006016	CRLF1	protein_coding	PABPC	0.0378775
ENSG00000006016	CRLF1	protein_coding	PABPN	0.0138947
ENSG00000006025	OSBPL7	protein_coding	Input	0
ENSG00000006025	OSBPL7	protein_coding	PABPC	0
ENSG00000006025	OSBPL7	protein_coding	PABPN	0.00767947
ENSG00000006042	TMEM98	protein_coding	Input	0.0372941
ENSG00000006042	TMEM98	protein_coding	PABPC	0
ENSG00000006042	TMEM98	protein_coding	PABPN	0.0552436
ENSG00000006047	YBX2	protein_coding	Input	0
ENSG00000006047	YBX2	protein_coding	PABPC	0.00368986
ENSG00000006047	YBX2	protein_coding	PABPN	0
ENSG00000006062	MAP3K14	protein_coding	Input	0.0180854
ENSG00000006062	MAP3K14	protein_coding	PABPC	0.040083
ENSG00000006062	MAP3K14	protein_coding	PABPN	0.0141746
ENSG00000006071	ABCC8	protein_coding	Input	0.00325499
ENSG00000006071	ABCC8	protein_coding	PABPC	0
ENSG00000006071	ABCC8	protein_coding	PABPN	0.00514325
ENSG00000006118	TMEM132A	protein_coding	Input	0.073382
ENSG00000006118	TMEM132A	protein_coding	PABPC	0.0697129
ENSG00000006118	TMEM132A	protein_coding	PABPN	0.0474172
ENSG00000006125	AP2B1	protein_coding	Input	0.0990002
ENSG00000006125	AP2B1	protein_coding	PABPC	0.217914
ENSG00000006125	AP2B1	protein_coding	PABPN	0.188863
ENSG00000006194	ZNF263	protein_coding	Input	0
ENSG00000006194	ZNF263	protein_coding	PABPC	0
ENSG00000006194	ZNF263	protein_coding	PABPN	0
ENSG00000006282	SPATA20	protein_coding	Input	0
ENSG00000006282	SPATA20	protein_coding	PABPC	0.0831162
ENSG00000006282	SPATA20	protein_coding	PABPN	0
ENSG00000006283	CACNA1G	protein_coding	Input	0
ENSG00000006283	CACNA1G	protein_coding	PABPC	0
ENSG00000006283	CACNA1G	protein_coding	PABPN	0.00972651
ENSG00000006327	TNFRSF12A	protein_coding	Input	0
ENSG00000006327	TNFRSF12A	protein_coding	PABPC	0
ENSG00000006327	TNFRSF12A	protein_coding	PABPN	0
ENSG00000006377	DLX6	protein_coding	Input	0
ENSG00000006377	DLX6	protein_coding	PABPC	0
ENSG00000006377	DLX6	protein_coding	PABPN	0.0517723
ENSG00000006432	MAP3K9	protein_coding	Input	0.0355726
ENSG00000006432	MAP3K9	protein_coding	PABPC	0
ENSG00000006432	MAP3K9	protein_coding	PABPN	0.00740716
ENSG00000006451	RALA	protein_coding	Input	0.0594389
ENSG00000006451	RALA	protein_coding	PABPC	0.104699
ENSG00000006451	RALA	protein_coding	PABPN	0.0150429
ENSG00000006453	BAIAP2L1	protein_coding	Input	0
ENSG00000006453	BAIAP2L1	protein_coding	PABPC	0.023931
ENSG00000006453	BAIAP2L1	protein_coding	PABPN	0
ENSG00000006459	KDM7A	protein_coding	Input	0.00656266
ENSG00000006459	KDM7A	protein_coding	PABPC	0.0356384
ENSG00000006459	KDM7A	protein_coding	PABPN	0.0431757
ENSG00000006468	ETV1	protein_coding	Input	0.00632142
ENSG00000006468	ETV1	protein_coding	PABPC	0.00894678
ENSG00000006468	ETV1	protein_coding	PABPN	0
ENSG00000006530	AGK	protein_coding	Input	0.0353923
ENSG00000006530	AGK	protein_coding	PABPC	0.0280231
ENSG00000006530	AGK	protein_coding	PABPN	0.0353455
ENSG00000006576	PHTF2	protein_coding	Input	0
ENSG00000006576	PHTF2	protein_coding	PABPC	0.0332345
ENSG00000006576	PHTF2	protein_coding	PABPN	0.015358
ENSG00000006607	FARP2	protein_coding	Input	0
ENSG00000006607	FARP2	protein_coding	PABPC	0.0761736
ENSG00000006607	FARP2	protein_coding	PABPN	0.0064533
ENSG00000006611	USH1C	protein_coding	Input	0.01571
ENSG00000006611	USH1C	protein_coding	PABPC	0
ENSG00000006611	USH1C	protein_coding	PABPN	0.0209906
ENSG00000006625	GGCT	protein_coding	Input	0.1886
ENSG00000006625	GGCT	protein_coding	PABPC	0.0135919
ENSG00000006625	GGCT	protein_coding	PABPN	0
ENSG00000006634	DBF4	protein_coding	Input	0.0293175
ENSG00000006634	DBF4	protein_coding	PABPC	0.125682
ENSG00000006634	DBF4	protein_coding	PABPN	0.049974
ENSG00000006638	TBXA2R	protein_coding	Input	0.000563665
ENSG00000006638	TBXA2R	protein_coding	PABPC	0
ENSG00000006638	TBXA2R	protein_coding	PABPN	0
ENSG00000006652	IFRD1	protein_coding	Input	0.0618183
ENSG00000006652	IFRD1	protein_coding	PABPC	0.0808097
ENSG00000006652	IFRD1	protein_coding	PABPN	0.0482158
ENSG00000006695	COX10	protein_coding	Input	0
ENSG00000006695	COX10	protein_coding	PABPC	0.0304868
ENSG00000006695	COX10	protein_coding	PABPN	0.0420022
ENSG00000006704	GTF2IRD1	protein_coding	Input	0
ENSG00000006704	GTF2IRD1	protein_coding	PABPC	0.050406
ENSG00000006704	GTF2IRD1	protein_coding	PABPN	0.0749776
ENSG00000006712	PAF1	protein_coding	Input	0.151285
ENSG00000006712	PAF1	protein_coding	PABPC	0.133651
ENSG00000006712	PAF1	protein_coding	PABPN	0.0405682
ENSG00000006715	VPS41	protein_coding	Input	0.00821855
ENSG00000006715	VPS41	protein_coding	PABPC	0
ENSG00000006715	VPS41	protein_coding	PABPN	0.0453094
ENSG00000006740	ARHGAP44	protein_coding	Input	0
ENSG00000006740	ARHGAP44	protein_coding	PABPC	0.0377578
ENSG00000006740	ARHGAP44	protein_coding	PABPN	0.00823214
ENSG00000006744	ELAC2	protein_coding	Input	0.0380976
ENSG00000006744	ELAC2	protein_coding	PABPC	0.0589009
ENSG00000006744	ELAC2	protein_coding	PABPN	0.0586698
ENSG00000006747	SCIN	protein_coding	Input	0
ENSG00000006747	SCIN	protein_coding	PABPC	0
ENSG00000006747	SCIN	protein_coding	PABPN	0
ENSG00000006757	PNPLA4	protein_coding	Input	0.00461244
ENSG00000006757	PNPLA4	protein_coding	PABPC	0.0445353
ENSG00000006757	PNPLA4	protein_coding	PABPN	0
ENSG00000006831	ADIPOR2	protein_coding	Input	0.0611697
ENSG00000006831	ADIPOR2	protein_coding	PABPC	0.0610304
ENSG00000006831	ADIPOR2	protein_coding	PABPN	0
ENSG00000006837	CDKL3	protein_coding	Input	0
ENSG00000006837	CDKL3	protein_coding	PABPC	0.00350806
ENSG00000006837	CDKL3	protein_coding	PABPN	0
ENSG00000007001	UPP2	protein_coding	Input	0
ENSG00000007001	UPP2	protein_coding	PABPC	0
ENSG00000007001	UPP2	protein_coding	PABPN	0
ENSG00000007047	MARK4	protein_coding	Input	0.0550149
ENSG00000007047	MARK4	protein_coding	PABPC	0.0494103
ENSG00000007047	MARK4	protein_coding	PABPN	0
ENSG00000007080	CCDC124	protein_coding	Input	0.0862819
ENSG00000007080	CCDC124	protein_coding	PABPC	0.196393
ENSG00000007080	CCDC124	protein_coding	PABPN	0
ENSG00000007168	PAFAH1B1	protein_coding	Input	0
ENSG00000007168	PAFAH1B1	protein_coding	PABPC	0
ENSG00000007168	PAFAH1B1	protein_coding	PABPN	0.152653
ENSG00000007171	NOS2	protein_coding	Input	0.0046559
ENSG00000007171	NOS2	protein_coding	PABPC	0.00397365
ENSG00000007171	NOS2	protein_coding	PABPN	0.0029334
ENSG00000007202	KIAA0100	protein_coding	Input	0.0160409
ENSG00000007202	KIAA0100	protein_coding	PABPC	0.0821069
ENSG00000007202	KIAA0100	protein_coding	PABPN	0.0326658
ENSG00000007237	GAS7	protein_coding	Input	0
ENSG00000007237	GAS7	protein_coding	PABPC	0.0539745
ENSG00000007237	GAS7	protein_coding	PABPN	0.0360738
ENSG00000007255	TRAPPC6A	protein_coding	Input	0.122942
ENSG00000007255	TRAPPC6A	protein_coding	PABPC	0.100771
ENSG00000007255	TRAPPC6A	protein_coding	PABPN	0
ENSG00000007264	MATK	protein_coding	Input	0
ENSG00000007264	MATK	protein_coding	PABPC	0.278815
ENSG00000007264	MATK	protein_coding	PABPN	0
ENSG00000007314	SCN4A	protein_coding	Input	0
ENSG00000007314	SCN4A	protein_coding	PABPC	0
ENSG00000007314	SCN4A	protein_coding	PABPN	0
ENSG00000007341	ST7L	protein_coding	Input	0
ENSG00000007341	ST7L	protein_coding	PABPC	0.0470925
ENSG00000007341	ST7L	protein_coding	PABPN	0
ENSG00000007350	TKTL1	protein_coding	Input	0.00579867
ENSG00000007350	TKTL1	protein_coding	PABPC	0.0164082
ENSG00000007350	TKTL1	protein_coding	PABPN	0
ENSG00000007372	PAX6	protein_coding	Input	0
ENSG00000007372	PAX6	protein_coding	PABPC	0.0153589
ENSG00000007372	PAX6	protein_coding	PABPN	0.0422565
ENSG00000007376	RPUSD1	protein_coding	Input	0.0614864
ENSG00000007376	RPUSD1	protein_coding	PABPC	0.20846
ENSG00000007376	RPUSD1	protein_coding	PABPN	0
ENSG00000007384	RHBDF1	protein_coding	Input	0
ENSG00000007384	RHBDF1	protein_coding	PABPC	0
ENSG00000007384	RHBDF1	protein_coding	PABPN	0
ENSG00000007392	LUC7L	protein_coding	Input	0.0656736
ENSG00000007392	LUC7L	protein_coding	PABPC	0
ENSG00000007392	LUC7L	protein_coding	PABPN	0
ENSG00000007402	CACNA2D2	protein_coding	Input	0
ENSG00000007402	CACNA2D2	protein_coding	PABPC	0.00411704
ENSG00000007402	CACNA2D2	protein_coding	PABPN	0.0152703
ENSG00000007516	BAIAP3	protein_coding	Input	0
ENSG00000007516	BAIAP3	protein_coding	PABPC	0.00226422
ENSG00000007516	BAIAP3	protein_coding	PABPN	0.0246792
ENSG00000007520	TSR3	protein_coding	Input	0.0944466
ENSG00000007520	TSR3	protein_coding	PABPC	0.307172
ENSG00000007520	TSR3	protein_coding	PABPN	0
ENSG00000007541	PIGQ	protein_coding	Input	0
ENSG00000007541	PIGQ	protein_coding	PABPC	0.0510363
ENSG00000007541	PIGQ	protein_coding	PABPN	0.0756886
ENSG00000007545	CRAMP1	protein_coding	Input	0.0204051
ENSG00000007545	CRAMP1	protein_coding	PABPC	0.0230475
ENSG00000007545	CRAMP1	protein_coding	PABPN	0.058197
ENSG00000007866	TEAD3	protein_coding	Input	0
ENSG00000007866	TEAD3	protein_coding	PABPC	0.0883923
ENSG00000007866	TEAD3	protein_coding	PABPN	0.0380036
ENSG00000007923	DNAJC11	protein_coding	Input	0.0151016
ENSG00000007923	DNAJC11	protein_coding	PABPC	0
ENSG00000007923	DNAJC11	protein_coding	PABPN	0.0446766
ENSG00000007944	MYLIP	protein_coding	Input	0.0169854
ENSG00000007944	MYLIP	protein_coding	PABPC	0
ENSG00000007944	MYLIP	protein_coding	PABPN	0.0657274
ENSG00000007968	E2F2	protein_coding	Input	0
ENSG00000007968	E2F2	protein_coding	PABPC	0.0823761
ENSG00000007968	E2F2	protein_coding	PABPN	0.0734011
ENSG00000008018	PSMB1	protein_coding	Input	0.156093
ENSG00000008018	PSMB1	protein_coding	PABPC	0.066166
ENSG00000008018	PSMB1	protein_coding	PABPN	0.0482775
ENSG00000008056	SYN1	protein_coding	Input	0
ENSG00000008056	SYN1	protein_coding	PABPC	0
ENSG00000008056	SYN1	protein_coding	PABPN	0.0125302
ENSG00000008083	JARID2	protein_coding	Input	0.0220128
ENSG00000008083	JARID2	protein_coding	PABPC	0.0333768
ENSG00000008083	JARID2	protein_coding	PABPN	0.141742
ENSG00000008086	CDKL5	protein_coding	Input	0
ENSG00000008086	CDKL5	protein_coding	PABPC	0.00926757
ENSG00000008086	CDKL5	protein_coding	PABPN	0.0271909
ENSG00000008128	CDK11A	protein_coding	Input	0.00490152
ENSG00000008128	CDK11A	protein_coding	PABPC	0.0552112
ENSG00000008128	CDK11A	protein_coding	PABPN	0.0515483
ENSG00000008130	NADK	protein_coding	Input	0.0927493
ENSG00000008130	NADK	protein_coding	PABPC	0.0452042
ENSG00000008130	NADK	protein_coding	PABPN	0
ENSG00000008256	CYTH3	protein_coding	Input	0.00165883
ENSG00000008256	CYTH3	protein_coding	PABPC	0.0503747
ENSG00000008256	CYTH3	protein_coding	PABPN	0.0150742
ENSG00000008277	ADAM22	protein_coding	Input	0.010003
ENSG00000008277	ADAM22	protein_coding	PABPC	0
ENSG00000008277	ADAM22	protein_coding	PABPN	0.00798773
ENSG00000008282	SYPL1	protein_coding	Input	0.0621003
ENSG00000008282	SYPL1	protein_coding	PABPC	0.165062
ENSG00000008282	SYPL1	protein_coding	PABPN	0.197194
ENSG00000008283	CYB561	protein_coding	Input	0.0309553
ENSG00000008283	CYB561	protein_coding	PABPC	0.0208613
ENSG00000008283	CYB561	protein_coding	PABPN	0.0555075
ENSG00000008294	SPAG9	protein_coding	Input	0.0372544
ENSG00000008294	SPAG9	protein_coding	PABPC	0.0745642
ENSG00000008294	SPAG9	protein_coding	PABPN	0.110106
ENSG00000008300	CELSR3	protein_coding	Input	0.0137431
ENSG00000008300	CELSR3	protein_coding	PABPC	0.00685454
ENSG00000008300	CELSR3	protein_coding	PABPN	0.0013981
ENSG00000008311	AASS	protein_coding	Input	0.0137128
ENSG00000008311	AASS	protein_coding	PABPC	0.0337714
ENSG00000008311	AASS	protein_coding	PABPN	0
ENSG00000008324	SS18L2	protein_coding	Input	0.0287308
ENSG00000008324	SS18L2	protein_coding	PABPC	0.0812167
ENSG00000008324	SS18L2	protein_coding	PABPN	0.140993
ENSG00000008382	MPND	protein_coding	Input	0.0401523
ENSG00000008382	MPND	protein_coding	PABPC	0.297398
ENSG00000008382	MPND	protein_coding	PABPN	0.00108107
ENSG00000008394	MGST1	protein_coding	Input	0.0333115
ENSG00000008394	MGST1	protein_coding	PABPC	0.00866717
ENSG00000008394	MGST1	protein_coding	PABPN	0
ENSG00000008405	CRY1	protein_coding	Input	0.0643379
ENSG00000008405	CRY1	protein_coding	PABPC	0.0538947
ENSG00000008405	CRY1	protein_coding	PABPN	0.0438462
ENSG00000008441	NFIX	protein_coding	Input	0
ENSG00000008441	NFIX	protein_coding	PABPC	0.066434
ENSG00000008441	NFIX	protein_coding	PABPN	0.251239
ENSG00000008513	ST3GAL1	protein_coding	Input	0.0299179
ENSG00000008513	ST3GAL1	protein_coding	PABPC	0.0162913
ENSG00000008513	ST3GAL1	protein_coding	PABPN	0
ENSG00000008710	PKD1	protein_coding	Input	0
ENSG00000008710	PKD1	protein_coding	PABPC	0.0607614
ENSG00000008710	PKD1	protein_coding	PABPN	0
ENSG00000008735	MAPK8IP2	protein_coding	Input	0.0357811
ENSG00000008735	MAPK8IP2	protein_coding	PABPC	0.083159
ENSG00000008735	MAPK8IP2	protein_coding	PABPN	0.0528633
ENSG00000008838	MED24	protein_coding	Input	0.0686926
ENSG00000008838	MED24	protein_coding	PABPC	0.0863602
ENSG00000008838	MED24	protein_coding	PABPN	0
ENSG00000008853	RHOBTB2	protein_coding	Input	0.0270711
ENSG00000008853	RHOBTB2	protein_coding	PABPC	0.0261581
ENSG00000008853	RHOBTB2	protein_coding	PABPN	0
ENSG00000008869	HEATR5B	protein_coding	Input	0.00982166
ENSG00000008869	HEATR5B	protein_coding	PABPC	0.0262691
ENSG00000008869	HEATR5B	protein_coding	PABPN	0.0140371
ENSG00000008952	SEC62	protein_coding	Input	0.0145772
ENSG00000008952	SEC62	protein_coding	PABPC	0.00252702
ENSG00000008952	SEC62	protein_coding	PABPN	0.0521367
ENSG00000008988	RPS20	protein_coding	Input	0.474253
ENSG00000008988	RPS20	protein_coding	PABPC	0.420337
ENSG00000008988	RPS20	protein_coding	PABPN	0.223119
ENSG00000009307	CSDE1	protein_coding	Input	0.445604
ENSG00000009307	CSDE1	protein_coding	PABPC	0.235773
ENSG00000009307	CSDE1	protein_coding	PABPN	0.401521
ENSG00000009335	UBE3C	protein_coding	Input	0.147024
ENSG00000009335	UBE3C	protein_coding	PABPC	0.133646
ENSG00000009335	UBE3C	protein_coding	PABPN	0.103234
ENSG00000009413	REV3L	protein_coding	Input	0.0114418
ENSG00000009413	REV3L	protein_coding	PABPC	0.0404545
ENSG00000009413	REV3L	protein_coding	PABPN	0
ENSG00000009694	TENM1	protein_coding	Input	0
ENSG00000009694	TENM1	protein_coding	PABPC	0.00427741
ENSG00000009694	TENM1	protein_coding	PABPN	0.0219684
ENSG00000009724	MASP2	protein_coding	Input	0
ENSG00000009724	MASP2	protein_coding	PABPC	0
ENSG00000009724	MASP2	protein_coding	PABPN	0
ENSG00000009780	FAM76A	protein_coding	Input	0.0645433
ENSG00000009780	FAM76A	protein_coding	PABPC	0
ENSG00000009780	FAM76A	protein_coding	PABPN	0.00274772
ENSG00000009830	POMT2	protein_coding	Input	0.0469043
ENSG00000009830	POMT2	protein_coding	PABPC	0.0750643
ENSG00000009830	POMT2	protein_coding	PABPN	0.0500337
ENSG00000009844	VTA1	protein_coding	Input	0.0704882
ENSG00000009844	VTA1	protein_coding	PABPC	0.0414524
ENSG00000009844	VTA1	protein_coding	PABPN	0
ENSG00000009950	MLXIPL	protein_coding	Input	0.0168839
ENSG00000009950	MLXIPL	protein_coding	PABPC	0.0265737
ENSG00000009950	MLXIPL	protein_coding	PABPN	0.0635903
ENSG00000009954	BAZ1B	protein_coding	Input	0.0218635
ENSG00000009954	BAZ1B	protein_coding	PABPC	0
ENSG00000009954	BAZ1B	protein_coding	PABPN	0.0742322
ENSG00000010017	RANBP9	protein_coding	Input	0.124009
ENSG00000010017	RANBP9	protein_coding	PABPC	0.0519877
ENSG00000010017	RANBP9	protein_coding	PABPN	0.174428
ENSG00000010072	SPRTN	protein_coding	Input	0.0255646
ENSG00000010072	SPRTN	protein_coding	PABPC	0.0814866
ENSG00000010072	SPRTN	protein_coding	PABPN	0
ENSG00000010165	EEF1AKNMT	protein_coding	Input	0
ENSG00000010165	EEF1AKNMT	protein_coding	PABPC	0.119061
ENSG00000010165	EEF1AKNMT	protein_coding	PABPN	0
ENSG00000010219	DYRK4	protein_coding	Input	0.00529977
ENSG00000010219	DYRK4	protein_coding	PABPC	0
ENSG00000010219	DYRK4	protein_coding	PABPN	0.0169895
ENSG00000010244	ZNF207	protein_coding	Input	0.0480905
ENSG00000010244	ZNF207	protein_coding	PABPC	0.0130059
ENSG00000010244	ZNF207	protein_coding	PABPN	0.0440451
ENSG00000010256	UQCRC1	protein_coding	Input	0.047014
ENSG00000010256	UQCRC1	protein_coding	PABPC	0.172252
ENSG00000010256	UQCRC1	protein_coding	PABPN	0
ENSG00000010270	STARD3NL	protein_coding	Input	0.0152205
ENSG00000010270	STARD3NL	protein_coding	PABPC	0.225496
ENSG00000010270	STARD3NL	protein_coding	PABPN	0.00202213
ENSG00000010278	CD9	protein_coding	Input	0.0419093
ENSG00000010278	CD9	protein_coding	PABPC	0.00715677
ENSG00000010278	CD9	protein_coding	PABPN	0.0484963
ENSG00000010292	NCAPD2	protein_coding	Input	0
ENSG00000010292	NCAPD2	protein_coding	PABPC	0.113114
ENSG00000010292	NCAPD2	protein_coding	PABPN	0.0333563
ENSG00000010295	IFFO1	protein_coding	Input	0.00988456
ENSG00000010295	IFFO1	protein_coding	PABPC	0.0415451
ENSG00000010295	IFFO1	protein_coding	PABPN	0.0568118
ENSG00000010310	GIPR	protein_coding	Input	0.00403686
ENSG00000010310	GIPR	protein_coding	PABPC	0
ENSG00000010310	GIPR	protein_coding	PABPN	0
ENSG00000010318	PHF7	protein_coding	Input	0.00246685
ENSG00000010318	PHF7	protein_coding	PABPC	0.0323774
ENSG00000010318	PHF7	protein_coding	PABPN	0.058841
ENSG00000010319	SEMA3G	protein_coding	Input	0
ENSG00000010319	SEMA3G	protein_coding	PABPC	0
ENSG00000010319	SEMA3G	protein_coding	PABPN	0.00892731
ENSG00000010322	NISCH	protein_coding	Input	0.0282467
ENSG00000010322	NISCH	protein_coding	PABPC	0.0593772
ENSG00000010322	NISCH	protein_coding	PABPN	0.157459
ENSG00000010361	FUZ	protein_coding	Input	0
ENSG00000010361	FUZ	protein_coding	PABPC	0.0506918
ENSG00000010361	FUZ	protein_coding	PABPN	0.0917129
ENSG00000010404	IDS	protein_coding	Input	0.101283
ENSG00000010404	IDS	protein_coding	PABPC	0.100537
ENSG00000010404	IDS	protein_coding	PABPN	0.0593538
ENSG00000010539	ZNF200	protein_coding	Input	0.00554725
ENSG00000010539	ZNF200	protein_coding	PABPC	0.0222371
ENSG00000010539	ZNF200	protein_coding	PABPN	0
ENSG00000010626	LRRC23	protein_coding	Input	0
ENSG00000010626	LRRC23	protein_coding	PABPC	0
ENSG00000010626	LRRC23	protein_coding	PABPN	0
ENSG00000010671	BTK	protein_coding	Input	0
ENSG00000010671	BTK	protein_coding	PABPC	0
ENSG00000010671	BTK	protein_coding	PABPN	0
ENSG00000010803	SCMH1	protein_coding	Input	0
ENSG00000010803	SCMH1	protein_coding	PABPC	0.144652
ENSG00000010803	SCMH1	protein_coding	PABPN	0
ENSG00000010810	FYN	protein_coding	Input	0
ENSG00000010810	FYN	protein_coding	PABPC	0.118388
ENSG00000010810	FYN	protein_coding	PABPN	0.0250433
ENSG00000010818	HIVEP2	protein_coding	Input	0
ENSG00000010818	HIVEP2	protein_coding	PABPC	0.00700769
ENSG00000010818	HIVEP2	protein_coding	PABPN	0.0234271
ENSG00000011007	ELOA	protein_coding	Input	0.0417694
ENSG00000011007	ELOA	protein_coding	PABPC	0.0570825
ENSG00000011007	ELOA	protein_coding	PABPN	0.0689662
ENSG00000011009	LYPLA2	protein_coding	Input	1.89386
ENSG00000011009	LYPLA2	protein_coding	PABPC	0
ENSG00000011009	LYPLA2	protein_coding	PABPN	0
ENSG00000011021	CLCN6	protein_coding	Input	0
ENSG00000011021	CLCN6	protein_coding	PABPC	0.0091496
ENSG00000011021	CLCN6	protein_coding	PABPN	0.0369721
ENSG00000011028	MRC2	protein_coding	Input	0
ENSG00000011028	MRC2	protein_coding	PABPC	0.0314005
ENSG00000011028	MRC2	protein_coding	PABPN	0.022613
ENSG00000011052	NME1-NME2	protein_coding	Input	1.09133
ENSG00000011052	NME1-NME2	protein_coding	PABPC	0.412004
ENSG00000011052	NME1-NME2	protein_coding	PABPN	0.0180415
ENSG00000011105	TSPAN9	protein_coding	Input	0.0227847
ENSG00000011105	TSPAN9	protein_coding	PABPC	0.0488089
ENSG00000011105	TSPAN9	protein_coding	PABPN	0.000957086
ENSG00000011114	BTBD7	protein_coding	Input	0.00960988
ENSG00000011114	BTBD7	protein_coding	PABPC	0.0515185
ENSG00000011114	BTBD7	protein_coding	PABPN	0.0510559
ENSG00000011132	APBA3	protein_coding	Input	0.0260466
ENSG00000011132	APBA3	protein_coding	PABPC	0.0840313
ENSG00000011132	APBA3	protein_coding	PABPN	0.0431804
ENSG00000011143	MKS1	protein_coding	Input	0.0146235
ENSG00000011143	MKS1	protein_coding	PABPC	0.051253
ENSG00000011143	MKS1	protein_coding	PABPN	0.0913253
ENSG00000011198	ABHD5	protein_coding	Input	0.0213089
ENSG00000011198	ABHD5	protein_coding	PABPC	0.0189869
ENSG00000011198	ABHD5	protein_coding	PABPN	0
ENSG00000011243	AKAP8L	protein_coding	Input	0.0307103
ENSG00000011243	AKAP8L	protein_coding	PABPC	0.00193439
ENSG00000011243	AKAP8L	protein_coding	PABPN	0.000133867
ENSG00000011258	MBTD1	protein_coding	Input	0.0088793
ENSG00000011258	MBTD1	protein_coding	PABPC	0
ENSG00000011258	MBTD1	protein_coding	PABPN	0.0528263
ENSG00000011260	UTP18	protein_coding	Input	0
ENSG00000011260	UTP18	protein_coding	PABPC	0
ENSG00000011260	UTP18	protein_coding	PABPN	0.00206798
ENSG00000011275	RNF216	protein_coding	Input	0
ENSG00000011275	RNF216	protein_coding	PABPC	0
ENSG00000011275	RNF216	protein_coding	PABPN	0.0431675
ENSG00000011295	TTC19	protein_coding	Input	0.0413189
ENSG00000011295	TTC19	protein_coding	PABPC	0.0660722
ENSG00000011295	TTC19	protein_coding	PABPN	0.109785
ENSG00000011304	PTBP1	protein_coding	Input	0
ENSG00000011304	PTBP1	protein_coding	PABPC	0.305005
ENSG00000011304	PTBP1	protein_coding	PABPN	0.0456359
ENSG00000011332	DPF1	protein_coding	Input	0.0221656
ENSG00000011332	DPF1	protein_coding	PABPC	0.0332979
ENSG00000011332	DPF1	protein_coding	PABPN	0.110635
ENSG00000011347	SYT7	protein_coding	Input	0.000718233
ENSG00000011347	SYT7	protein_coding	PABPC	0
ENSG00000011347	SYT7	protein_coding	PABPN	0.0408058
ENSG00000011376	LARS2	protein_coding	Input	0.029116
ENSG00000011376	LARS2	protein_coding	PABPC	0
ENSG00000011376	LARS2	protein_coding	PABPN	0.0129506
ENSG00000011405	PIK3C2A	protein_coding	Input	0.056579
ENSG00000011405	PIK3C2A	protein_coding	PABPC	0.0641129
ENSG00000011405	PIK3C2A	protein_coding	PABPN	0.0773135
ENSG00000011422	PLAUR	protein_coding	Input	0.00435166
ENSG00000011422	PLAUR	protein_coding	PABPC	0.00787293
ENSG00000011422	PLAUR	protein_coding	PABPN	0
ENSG00000011426	ANLN	protein_coding	Input	0.027267
ENSG00000011426	ANLN	protein_coding	PABPC	0.0250725
ENSG00000011426	ANLN	protein_coding	PABPN	0
ENSG00000011451	WIZ	protein_coding	Input	0
ENSG00000011451	WIZ	protein_coding	PABPC	0.0986382
ENSG00000011451	WIZ	protein_coding	PABPN	0.0507334
ENSG00000011454	RABGAP1	protein_coding	Input	0.0117319
ENSG00000011454	RABGAP1	protein_coding	PABPC	0.00985882
ENSG00000011454	RABGAP1	protein_coding	PABPN	0.0375555
ENSG00000011478	QPCTL	protein_coding	Input	0.0211782
ENSG00000011478	QPCTL	protein_coding	PABPC	0.225915
ENSG00000011478	QPCTL	protein_coding	PABPN	0
ENSG00000011485	PPP5C	protein_coding	Input	0.0022683
ENSG00000011485	PPP5C	protein_coding	PABPC	0.0589949
ENSG00000011485	PPP5C	protein_coding	PABPN	0
ENSG00000011523	CEP68	protein_coding	Input	0.0619693
ENSG00000011523	CEP68	protein_coding	PABPC	0.0368394
ENSG00000011523	CEP68	protein_coding	PABPN	0
ENSG00000011566	MAP4K3	protein_coding	Input	0.0183936
ENSG00000011566	MAP4K3	protein_coding	PABPC	0.0305225
ENSG00000011566	MAP4K3	protein_coding	PABPN	0.0497012
ENSG00000011638	TMEM159	protein_coding	Input	0.0338275
ENSG00000011638	TMEM159	protein_coding	PABPC	0.113242
ENSG00000011638	TMEM159	protein_coding	PABPN	0.0906616
ENSG00000012048	BRCA1	protein_coding	Input	0.0487886
ENSG00000012048	BRCA1	protein_coding	PABPC	0.0232824
ENSG00000012048	BRCA1	protein_coding	PABPN	0.0536481
ENSG00000012061	ERCC1	protein_coding	Input	0.076587
ENSG00000012061	ERCC1	protein_coding	PABPC	0.093515
ENSG00000012061	ERCC1	protein_coding	PABPN	0.0151294
ENSG00000012171	SEMA3B	protein_coding	Input	0
ENSG00000012171	SEMA3B	protein_coding	PABPC	0
ENSG00000012171	SEMA3B	protein_coding	PABPN	0
ENSG00000012174	MBTPS2	protein_coding	Input	0.0544671
ENSG00000012174	MBTPS2	protein_coding	PABPC	0.0528334
ENSG00000012174	MBTPS2	protein_coding	PABPN	0.0593122
ENSG00000012211	PRICKLE3	protein_coding	Input	0
ENSG00000012211	PRICKLE3	protein_coding	PABPC	0
ENSG00000012211	PRICKLE3	protein_coding	PABPN	0
ENSG00000012232	EXTL3	protein_coding	Input	0.0167695
ENSG00000012232	EXTL3	protein_coding	PABPC	0.0484181
ENSG00000012232	EXTL3	protein_coding	PABPN	0
ENSG00000012660	ELOVL5	protein_coding	Input	0.138993
ENSG00000012660	ELOVL5	protein_coding	PABPC	0.107046
ENSG00000012660	ELOVL5	protein_coding	PABPN	0.0828131
ENSG00000012822	CALCOCO1	protein_coding	Input	0
ENSG00000012822	CALCOCO1	protein_coding	PABPC	0
ENSG00000012822	CALCOCO1	protein_coding	PABPN	0.00302126
ENSG00000012963	UBR7	protein_coding	Input	0.096192
ENSG00000012963	UBR7	protein_coding	PABPC	0.153704
ENSG00000012963	UBR7	protein_coding	PABPN	0
ENSG00000012983	MAP4K5	protein_coding	Input	0.0837685
ENSG00000012983	MAP4K5	protein_coding	PABPC	0.0400851
ENSG00000012983	MAP4K5	protein_coding	PABPN	0.00668445
ENSG00000013016	EHD3	protein_coding	Input	0
ENSG00000013016	EHD3	protein_coding	PABPC	0
ENSG00000013016	EHD3	protein_coding	PABPN	0
ENSG00000013275	PSMC4	protein_coding	Input	0.103705
ENSG00000013275	PSMC4	protein_coding	PABPC	0.193928
ENSG00000013275	PSMC4	protein_coding	PABPN	0.273502
ENSG00000013288	MAN2B2	protein_coding	Input	0.00694578
ENSG00000013288	MAN2B2	protein_coding	PABPC	0.00365722
ENSG00000013288	MAN2B2	protein_coding	PABPN	0.00134518
ENSG00000013306	SLC25A39	protein_coding	Input	0.165232
ENSG00000013306	SLC25A39	protein_coding	PABPC	0.02759
ENSG00000013306	SLC25A39	protein_coding	PABPN	0.0875006
ENSG00000013364	MVP	protein_coding	Input	0.0328585
ENSG00000013364	MVP	protein_coding	PABPC	0.0677815
ENSG00000013364	MVP	protein_coding	PABPN	0.0621005
ENSG00000013374	NUB1	protein_coding	Input	0.0633095
ENSG00000013374	NUB1	protein_coding	PABPC	0.0686674
ENSG00000013374	NUB1	protein_coding	PABPN	0.0913829
ENSG00000013375	PGM3	protein_coding	Input	0.0120985
ENSG00000013375	PGM3	protein_coding	PABPC	0.0157581
ENSG00000013375	PGM3	protein_coding	PABPN	0.000165979
ENSG00000013392	RWDD2A	protein_coding	Input	0
ENSG00000013392	RWDD2A	protein_coding	PABPC	0
ENSG00000013392	RWDD2A	protein_coding	PABPN	0.0143846
ENSG00000013441	CLK1	protein_coding	Input	0
ENSG00000013441	CLK1	protein_coding	PABPC	0.0205405
ENSG00000013441	CLK1	protein_coding	PABPN	0
ENSG00000013503	POLR3B	protein_coding	Input	0.00462284
ENSG00000013503	POLR3B	protein_coding	PABPC	0.0738786
ENSG00000013503	POLR3B	protein_coding	PABPN	0.0858945
ENSG00000013523	ANGEL1	protein_coding	Input	0.0243321
ENSG00000013523	ANGEL1	protein_coding	PABPC	0.0658212
ENSG00000013523	ANGEL1	protein_coding	PABPN	0.0439295
ENSG00000013561	RNF14	protein_coding	Input	0
ENSG00000013561	RNF14	protein_coding	PABPC	0.190921
ENSG00000013561	RNF14	protein_coding	PABPN	0.0894326
ENSG00000013563	DNASE1L1	protein_coding	Input	0.0097907
ENSG00000013563	DNASE1L1	protein_coding	PABPC	0.135228
ENSG00000013563	DNASE1L1	protein_coding	PABPN	0.00848202
ENSG00000013573	DDX11	protein_coding	Input	0.0110827
ENSG00000013573	DDX11	protein_coding	PABPC	0.040469
ENSG00000013573	DDX11	protein_coding	PABPN	0.0761017
ENSG00000013583	HEBP1	protein_coding	Input	0.0743731
ENSG00000013583	HEBP1	protein_coding	PABPC	0.0805619
ENSG00000013583	HEBP1	protein_coding	PABPN	0
ENSG00000013588	GPRC5A	protein_coding	Input	0
ENSG00000013588	GPRC5A	protein_coding	PABPC	0.00762127
ENSG00000013588	GPRC5A	protein_coding	PABPN	0.0249895
ENSG00000013619	MAMLD1	protein_coding	Input	0.00686166
ENSG00000013619	MAMLD1	protein_coding	PABPC	0
ENSG00000013619	MAMLD1	protein_coding	PABPN	0
ENSG00000013810	TACC3	protein_coding	Input	0.0334152
ENSG00000013810	TACC3	protein_coding	PABPC	0
ENSG00000013810	TACC3	protein_coding	PABPN	0.408082
ENSG00000014123	UFL1	protein_coding	Input	0.0341949
ENSG00000014123	UFL1	protein_coding	PABPC	0.00145321
ENSG00000014123	UFL1	protein_coding	PABPN	0
ENSG00000014138	POLA2	protein_coding	Input	0.0718285
ENSG00000014138	POLA2	protein_coding	PABPC	0.0921825
ENSG00000014138	POLA2	protein_coding	PABPN	0.0511803
ENSG00000014164	ZC3H3	protein_coding	Input	0
ENSG00000014164	ZC3H3	protein_coding	PABPC	0.0368545
ENSG00000014164	ZC3H3	protein_coding	PABPN	0
ENSG00000014216	CAPN1	protein_coding	Input	0
ENSG00000014216	CAPN1	protein_coding	PABPC	0.0836167
ENSG00000014216	CAPN1	protein_coding	PABPN	0.0607333
ENSG00000014641	MDH1	protein_coding	Input	0.133901
ENSG00000014641	MDH1	protein_coding	PABPC	0.112358
ENSG00000014641	MDH1	protein_coding	PABPN	0.0342537
ENSG00000014824	SLC30A9	protein_coding	Input	0.103096
ENSG00000014824	SLC30A9	protein_coding	PABPC	0.0807856
ENSG00000014824	SLC30A9	protein_coding	PABPN	0.115182
ENSG00000014914	MTMR11	protein_coding	Input	0
ENSG00000014914	MTMR11	protein_coding	PABPC	0
ENSG00000014914	MTMR11	protein_coding	PABPN	0.00850554
ENSG00000014919	COX15	protein_coding	Input	0.0573961
ENSG00000014919	COX15	protein_coding	PABPC	0.0381381
ENSG00000014919	COX15	protein_coding	PABPN	0.0346948
ENSG00000015133	CCDC88C	protein_coding	Input	0.0204887
ENSG00000015133	CCDC88C	protein_coding	PABPC	0.0127061
ENSG00000015133	CCDC88C	protein_coding	PABPN	0.0293682
ENSG00000015153	YAF2	protein_coding	Input	0.0181479
ENSG00000015153	YAF2	protein_coding	PABPC	0.0709632
ENSG00000015153	YAF2	protein_coding	PABPN	0.0493244
ENSG00000015171	ZMYND11	protein_coding	Input	0.0374147
ENSG00000015171	ZMYND11	protein_coding	PABPC	0
ENSG00000015171	ZMYND11	protein_coding	PABPN	0
ENSG00000015475	BID	protein_coding	Input	0.0200042
ENSG00000015475	BID	protein_coding	PABPC	0.000287691
ENSG00000015475	BID	protein_coding	PABPN	0.0999417
ENSG00000015479	MATR3	protein_coding	Input	0.0017802
ENSG00000015479	MATR3	protein_coding	PABPC	0.00527729
ENSG00000015479	MATR3	protein_coding	PABPN	0.00494202
ENSG00000015532	XYLT2	protein_coding	Input	0
ENSG00000015532	XYLT2	protein_coding	PABPC	0.0660715
ENSG00000015532	XYLT2	protein_coding	PABPN	0
ENSG00000015568	RGPD5	protein_coding	Input	0
ENSG00000015568	RGPD5	protein_coding	PABPC	0.0355278
ENSG00000015568	RGPD5	protein_coding	PABPN	0
ENSG00000015676	NUDCD3	protein_coding	Input	0
ENSG00000015676	NUDCD3	protein_coding	PABPC	0.0591881
ENSG00000015676	NUDCD3	protein_coding	PABPN	0.0142473
ENSG00000016082	ISL1	protein_coding	Input	0.0228735
ENSG00000016082	ISL1	protein_coding	PABPC	0.0167316
ENSG00000016082	ISL1	protein_coding	PABPN	0.0903935
ENSG00000016391	CHDH	protein_coding	Input	0.0433072
ENSG00000016391	CHDH	protein_coding	PABPC	0.0785967
ENSG00000016391	CHDH	protein_coding	PABPN	0.068882
ENSG00000016864	GLT8D1	protein_coding	Input	0
ENSG00000016864	GLT8D1	protein_coding	PABPC	0.0151675
ENSG00000016864	GLT8D1	protein_coding	PABPN	0.101291
ENSG00000017260	ATP2C1	protein_coding	Input	0.0322953
ENSG00000017260	ATP2C1	protein_coding	PABPC	0.0898092
ENSG00000017260	ATP2C1	protein_coding	PABPN	0.0800283
ENSG00000017797	RALBP1	protein_coding	Input	0.040393
ENSG00000017797	RALBP1	protein_coding	PABPC	0.0544749
ENSG00000017797	RALBP1	protein_coding	PABPN	0.0994007
ENSG00000018189	RUFY3	protein_coding	Input	0.0123489
ENSG00000018189	RUFY3	protein_coding	PABPC	0.0206337
ENSG00000018189	RUFY3	protein_coding	PABPN	0.0709835
ENSG00000018236	CNTN1	protein_coding	Input	0.00293472
ENSG00000018236	CNTN1	protein_coding	PABPC	0.0307733
ENSG00000018236	CNTN1	protein_coding	PABPN	0.0141463
ENSG00000018280	SLC11A1	protein_coding	Input	0
ENSG00000018280	SLC11A1	protein_coding	PABPC	0
ENSG00000018280	SLC11A1	protein_coding	PABPN	0.00567516
ENSG00000018408	WWTR1	protein_coding	Input	0
ENSG00000018408	WWTR1	protein_coding	PABPC	0.0622068
ENSG00000018408	WWTR1	protein_coding	PABPN	0
ENSG00000018510	AGPS	protein_coding	Input	0.113619
ENSG00000018510	AGPS	protein_coding	PABPC	0.128421
ENSG00000018510	AGPS	protein_coding	PABPN	0.1111
ENSG00000018610	STEEP1	protein_coding	Input	0.0481887
ENSG00000018610	STEEP1	protein_coding	PABPC	0.105373
ENSG00000018610	STEEP1	protein_coding	PABPN	0.136575
ENSG00000018699	TTC27	protein_coding	Input	0.030404
ENSG00000018699	TTC27	protein_coding	PABPC	0.0753552
ENSG00000018699	TTC27	protein_coding	PABPN	0
ENSG00000018869	ZNF582	protein_coding	Input	0
ENSG00000018869	ZNF582	protein_coding	PABPC	0.00464417
ENSG00000018869	ZNF582	protein_coding	PABPN	0
ENSG00000019144	PHLDB1	protein_coding	Input	0
ENSG00000019144	PHLDB1	protein_coding	PABPC	0.0040965
ENSG00000019144	PHLDB1	protein_coding	PABPN	0.00565878
ENSG00000019485	PRDM11	protein_coding	Input	0
ENSG00000019485	PRDM11	protein_coding	PABPC	0.0540121
ENSG00000019485	PRDM11	protein_coding	PABPN	0.024927
ENSG00000019505	SYT13	protein_coding	Input	0
ENSG00000019505	SYT13	protein_coding	PABPC	0
ENSG00000019505	SYT13	protein_coding	PABPN	0
ENSG00000019549	SNAI2	protein_coding	Input	0.00384257
ENSG00000019549	SNAI2	protein_coding	PABPC	0
ENSG00000019549	SNAI2	protein_coding	PABPN	0
ENSG00000019995	ZRANB1	protein_coding	Input	0.0153921
ENSG00000019995	ZRANB1	protein_coding	PABPC	0.0690079
ENSG00000019995	ZRANB1	protein_coding	PABPN	0.0445894
ENSG00000020129	NCDN	protein_coding	Input	0.0460141
ENSG00000020129	NCDN	protein_coding	PABPC	0.0322002
ENSG00000020129	NCDN	protein_coding	PABPN	0.0670406
ENSG00000020181	ADGRA2	protein_coding	Input	0
ENSG00000020181	ADGRA2	protein_coding	PABPC	0.0176517
ENSG00000020181	ADGRA2	protein_coding	PABPN	0.0460153
ENSG00000020256	ZFP64	protein_coding	Input	0.0180428
ENSG00000020256	ZFP64	protein_coding	PABPC	0.0828991
ENSG00000020256	ZFP64	protein_coding	PABPN	0.0893764
ENSG00000020426	MNAT1	protein_coding	Input	0.0555327
ENSG00000020426	MNAT1	protein_coding	PABPC	0.093333
ENSG00000020426	MNAT1	protein_coding	PABPN	0.0601831
ENSG00000020577	SAMD4A	protein_coding	Input	0.00804255
ENSG00000020577	SAMD4A	protein_coding	PABPC	9.28e-05
ENSG00000020577	SAMD4A	protein_coding	PABPN	0.0166733
ENSG00000020633	RUNX3	protein_coding	Input	0.00559654
ENSG00000020633	RUNX3	protein_coding	PABPC	0.0807057
ENSG00000020633	RUNX3	protein_coding	PABPN	0.018863
ENSG00000020922	MRE11	protein_coding	Input	0.060994
ENSG00000020922	MRE11	protein_coding	PABPC	0.0231583
ENSG00000020922	MRE11	protein_coding	PABPN	0.0206385
ENSG00000021300	PLEKHB1	protein_coding	Input	0.00821835
ENSG00000021300	PLEKHB1	protein_coding	PABPC	0.0763623
ENSG00000021300	PLEKHB1	protein_coding	PABPN	0.000440062
ENSG00000021355	SERPINB1	protein_coding	Input	0.0143929
ENSG00000021355	SERPINB1	protein_coding	PABPC	0
ENSG00000021355	SERPINB1	protein_coding	PABPN	0
ENSG00000021574	SPAST	protein_coding	Input	0.0127548
ENSG00000021574	SPAST	protein_coding	PABPC	0.0358481
ENSG00000021574	SPAST	protein_coding	PABPN	0
ENSG00000021645	NRXN3	protein_coding	Input	0.00907614
ENSG00000021645	NRXN3	protein_coding	PABPC	0.031559
ENSG00000021645	NRXN3	protein_coding	PABPN	0.0179161
ENSG00000021762	OSBPL5	protein_coding	Input	0.0135481
ENSG00000021762	OSBPL5	protein_coding	PABPC	0
ENSG00000021762	OSBPL5	protein_coding	PABPN	0.0448873
ENSG00000021776	AQR	protein_coding	Input	0
ENSG00000021776	AQR	protein_coding	PABPC	0
ENSG00000021776	AQR	protein_coding	PABPN	0
ENSG00000021826	CPS1	protein_coding	Input	0.0224404
ENSG00000021826	CPS1	protein_coding	PABPC	0.0348685
ENSG00000021826	CPS1	protein_coding	PABPN	0.0363053
ENSG00000022267	FHL1	protein_coding	Input	0.358363
ENSG00000022267	FHL1	protein_coding	PABPC	0.143963
ENSG00000022267	FHL1	protein_coding	PABPN	0.0684414
ENSG00000022277	RTF2	protein_coding	Input	0.138383
ENSG00000022277	RTF2	protein_coding	PABPC	0
ENSG00000022277	RTF2	protein_coding	PABPN	0
ENSG00000022567	SLC45A4	protein_coding	Input	0
ENSG00000022567	SLC45A4	protein_coding	PABPC	0.044544
ENSG00000022567	SLC45A4	protein_coding	PABPN	0.0164338
ENSG00000022840	RNF10	protein_coding	Input	0.0721843
ENSG00000022840	RNF10	protein_coding	PABPC	0.0571365
ENSG00000022840	RNF10	protein_coding	PABPN	0.153037
ENSG00000022976	ZNF839	protein_coding	Input	0.0394985
ENSG00000022976	ZNF839	protein_coding	PABPC	0
ENSG00000022976	ZNF839	protein_coding	PABPN	0.00712369
ENSG00000023041	ZDHHC6	protein_coding	Input	0.0594254
ENSG00000023041	ZDHHC6	protein_coding	PABPC	0.400561
ENSG00000023041	ZDHHC6	protein_coding	PABPN	0.120251
ENSG00000023171	GRAMD1B	protein_coding	Input	0
ENSG00000023171	GRAMD1B	protein_coding	PABPC	0
ENSG00000023171	GRAMD1B	protein_coding	PABPN	0.0293004
ENSG00000023191	RNH1	protein_coding	Input	0.0618379
ENSG00000023191	RNH1	protein_coding	PABPC	0.115895
ENSG00000023191	RNH1	protein_coding	PABPN	0
ENSG00000023228	NDUFS1	protein_coding	Input	0.0326495
ENSG00000023228	NDUFS1	protein_coding	PABPC	0.0401887
ENSG00000023228	NDUFS1	protein_coding	PABPN	0.0420837
ENSG00000023287	RB1CC1	protein_coding	Input	0.0194693
ENSG00000023287	RB1CC1	protein_coding	PABPC	0.0368105
ENSG00000023287	RB1CC1	protein_coding	PABPN	0.0668045
ENSG00000023318	ERP44	protein_coding	Input	0.030323
ENSG00000023318	ERP44	protein_coding	PABPC	0
ENSG00000023318	ERP44	protein_coding	PABPN	0.104257
ENSG00000023330	ALAS1	protein_coding	Input	0.10572
ENSG00000023330	ALAS1	protein_coding	PABPC	0
ENSG00000023330	ALAS1	protein_coding	PABPN	0
ENSG00000023516	AKAP11	protein_coding	Input	0.0135472
ENSG00000023516	AKAP11	protein_coding	PABPC	0.0544183
ENSG00000023516	AKAP11	protein_coding	PABPN	0.0120683
ENSG00000023572	GLRX2	protein_coding	Input	0.0105495
ENSG00000023572	GLRX2	protein_coding	PABPC	0.0111865
ENSG00000023572	GLRX2	protein_coding	PABPN	0.0402217
ENSG00000023608	SNAPC1	protein_coding	Input	0.0232549
ENSG00000023608	SNAPC1	protein_coding	PABPC	0.0498478
ENSG00000023608	SNAPC1	protein_coding	PABPN	0.0610761
ENSG00000023697	DERA	protein_coding	Input	0.024376
ENSG00000023697	DERA	protein_coding	PABPC	0.0348349
ENSG00000023697	DERA	protein_coding	PABPN	0.00954783
ENSG00000023734	STRAP	protein_coding	Input	0.210358
ENSG00000023734	STRAP	protein_coding	PABPC	0.146357
ENSG00000023734	STRAP	protein_coding	PABPN	0.122793
ENSG00000023839	ABCC2	protein_coding	Input	0
ENSG00000023839	ABCC2	protein_coding	PABPC	0
ENSG00000023839	ABCC2	protein_coding	PABPN	4.55e-05
ENSG00000023892	DEF6	protein_coding	Input	0.0142003
ENSG00000023892	DEF6	protein_coding	PABPC	0.0528149
ENSG00000023892	DEF6	protein_coding	PABPN	0.0594429
ENSG00000023902	PLEKHO1	protein_coding	Input	0.0183734
ENSG00000023902	PLEKHO1	protein_coding	PABPC	0.020023
ENSG00000023902	PLEKHO1	protein_coding	PABPN	0.0167082
ENSG00000023909	GCLM	protein_coding	Input	0.0886208
ENSG00000023909	GCLM	protein_coding	PABPC	0.102459
ENSG00000023909	GCLM	protein_coding	PABPN	0.0708284
ENSG00000024048	UBR2	protein_coding	Input	0
ENSG00000024048	UBR2	protein_coding	PABPC	0.00224941
ENSG00000024048	UBR2	protein_coding	PABPN	0.0614319
ENSG00000024422	EHD2	protein_coding	Input	0.000926024
ENSG00000024422	EHD2	protein_coding	PABPC	0
ENSG00000024422	EHD2	protein_coding	PABPN	0.0239098
ENSG00000024526	DEPDC1	protein_coding	Input	0.192412
ENSG00000024526	DEPDC1	protein_coding	PABPC	0.137232
ENSG00000024526	DEPDC1	protein_coding	PABPN	0.0783628
ENSG00000024862	CCDC28A	protein_coding	Input	0.0131978
ENSG00000024862	CCDC28A	protein_coding	PABPC	0.0424624
ENSG00000024862	CCDC28A	protein_coding	PABPN	0.0687035
ENSG00000025039	RRAGD	protein_coding	Input	0.11687
ENSG00000025039	RRAGD	protein_coding	PABPC	0.0219635
ENSG00000025039	RRAGD	protein_coding	PABPN	0
ENSG00000025156	HSF2	protein_coding	Input	0
ENSG00000025156	HSF2	protein_coding	PABPC	0.0318132
ENSG00000025156	HSF2	protein_coding	PABPN	0
ENSG00000025293	PHF20	protein_coding	Input	0.039801
ENSG00000025293	PHF20	protein_coding	PABPC	0.038316
ENSG00000025293	PHF20	protein_coding	PABPN	0.126878
ENSG00000025423	HSD17B6	protein_coding	Input	0.00947208
ENSG00000025423	HSD17B6	protein_coding	PABPC	0.0307926
ENSG00000025423	HSD17B6	protein_coding	PABPN	0.0490611
ENSG00000025434	NR1H3	protein_coding	Input	0.00564048
ENSG00000025434	NR1H3	protein_coding	PABPC	0
ENSG00000025434	NR1H3	protein_coding	PABPN	0
ENSG00000025708	TYMP	protein_coding	Input	0.0113507
ENSG00000025708	TYMP	protein_coding	PABPC	0.0398747
ENSG00000025708	TYMP	protein_coding	PABPN	0
ENSG00000025770	NCAPH2	protein_coding	Input	0
ENSG00000025770	NCAPH2	protein_coding	PABPC	0.157338
ENSG00000025770	NCAPH2	protein_coding	PABPN	0.0928562
ENSG00000025772	TOMM34	protein_coding	Input	0.113474
ENSG00000025772	TOMM34	protein_coding	PABPC	0.119925
ENSG00000025772	TOMM34	protein_coding	PABPN	0
ENSG00000025796	SEC63	protein_coding	Input	0.0308666
ENSG00000025796	SEC63	protein_coding	PABPC	0.0400068
ENSG00000025796	SEC63	protein_coding	PABPN	0.0772661
ENSG00000025800	KPNA6	protein_coding	Input	0.0550345
ENSG00000025800	KPNA6	protein_coding	PABPC	0.141684
ENSG00000025800	KPNA6	protein_coding	PABPN	0.0705023
ENSG00000026025	VIM	protein_coding	Input	0.150915
ENSG00000026025	VIM	protein_coding	PABPC	0.11693
ENSG00000026025	VIM	protein_coding	PABPN	0.600204
ENSG00000026036	RTEL1-TNFRSF6B	protein_coding	Input	0
ENSG00000026036	RTEL1-TNFRSF6B	protein_coding	PABPC	0.00152805
ENSG00000026036	RTEL1-TNFRSF6B	protein_coding	PABPN	0
ENSG00000026103	FAS	protein_coding	Input	0
ENSG00000026103	FAS	protein_coding	PABPC	0
ENSG00000026103	FAS	protein_coding	PABPN	0.00118512
ENSG00000026297	RNASET2	protein_coding	Input	0
ENSG00000026297	RNASET2	protein_coding	PABPC	0.030694
ENSG00000026297	RNASET2	protein_coding	PABPN	0
ENSG00000026559	KCNG1	protein_coding	Input	0
ENSG00000026559	KCNG1	protein_coding	PABPC	0.0307703
ENSG00000026559	KCNG1	protein_coding	PABPN	0
ENSG00000026652	AGPAT4	protein_coding	Input	0.0105562
ENSG00000026652	AGPAT4	protein_coding	PABPC	0
ENSG00000026652	AGPAT4	protein_coding	PABPN	0
ENSG00000026950	BTN3A1	protein_coding	Input	0
ENSG00000026950	BTN3A1	protein_coding	PABPC	0.0139721
ENSG00000026950	BTN3A1	protein_coding	PABPN	0.00214012
ENSG00000027001	MIPEP	protein_coding	Input	0.0550602
ENSG00000027001	MIPEP	protein_coding	PABPC	0
ENSG00000027001	MIPEP	protein_coding	PABPN	0
ENSG00000027075	PRKCH	protein_coding	Input	0.00906662
ENSG00000027075	PRKCH	protein_coding	PABPC	0.0166211
ENSG00000027075	PRKCH	protein_coding	PABPN	0.0148661
ENSG00000027697	IFNGR1	protein_coding	Input	0
ENSG00000027697	IFNGR1	protein_coding	PABPC	0.0106649
ENSG00000027697	IFNGR1	protein_coding	PABPN	0
ENSG00000027847	B4GALT7	protein_coding	Input	0.00149398
ENSG00000027847	B4GALT7	protein_coding	PABPC	0.0827567
ENSG00000027847	B4GALT7	protein_coding	PABPN	0.000856763
ENSG00000027869	SH2D2A	protein_coding	Input	0.0374139
ENSG00000027869	SH2D2A	protein_coding	PABPC	0.114276
ENSG00000027869	SH2D2A	protein_coding	PABPN	0
ENSG00000028116	VRK2	protein_coding	Input	0.0585823
ENSG00000028116	VRK2	protein_coding	PABPC	0.0627044
ENSG00000028116	VRK2	protein_coding	PABPN	0.0403019
ENSG00000028203	VEZT	protein_coding	Input	0.0352831
ENSG00000028203	VEZT	protein_coding	PABPC	0
ENSG00000028203	VEZT	protein_coding	PABPN	0.00188109
ENSG00000028277	POU2F2	protein_coding	Input	0
ENSG00000028277	POU2F2	protein_coding	PABPC	0.00188867
ENSG00000028277	POU2F2	protein_coding	PABPN	0.0164543
ENSG00000028310	BRD9	protein_coding	Input	0.00816722
ENSG00000028310	BRD9	protein_coding	PABPC	0.0410239
ENSG00000028310	BRD9	protein_coding	PABPN	0.0289287
ENSG00000028528	SNX1	protein_coding	Input	0.0551818
ENSG00000028528	SNX1	protein_coding	PABPC	0.0922436
ENSG00000028528	SNX1	protein_coding	PABPN	0.00976966
ENSG00000028839	TBPL1	protein_coding	Input	0.00251301
ENSG00000028839	TBPL1	protein_coding	PABPC	0.0478936
ENSG00000028839	TBPL1	protein_coding	PABPN	0.0590554
ENSG00000029153	ARNTL2	protein_coding	Input	0.0524625
ENSG00000029153	ARNTL2	protein_coding	PABPC	0.0309713
ENSG00000029153	ARNTL2	protein_coding	PABPN	0.0677748
ENSG00000029363	BCLAF1	protein_coding	Input	0.157074
ENSG00000029363	BCLAF1	protein_coding	PABPC	0.126941
ENSG00000029363	BCLAF1	protein_coding	PABPN	0.0697274
ENSG00000029364	SLC39A9	protein_coding	Input	0.0336422
ENSG00000029364	SLC39A9	protein_coding	PABPC	0.0761053
ENSG00000029364	SLC39A9	protein_coding	PABPN	0.053354
ENSG00000029534	ANK1	protein_coding	Input	0.00959062
ENSG00000029534	ANK1	protein_coding	PABPC	0.015226
ENSG00000029534	ANK1	protein_coding	PABPN	0.0109543
ENSG00000029639	TFB1M	protein_coding	Input	0.0361495
ENSG00000029639	TFB1M	protein_coding	PABPC	0
ENSG00000029639	TFB1M	protein_coding	PABPN	0.12597
ENSG00000029725	RABEP1	protein_coding	Input	0.0607591
ENSG00000029725	RABEP1	protein_coding	PABPC	0.0809821
ENSG00000029725	RABEP1	protein_coding	PABPN	0.107062
ENSG00000029993	HMGB3	protein_coding	Input	0.1959
ENSG00000029993	HMGB3	protein_coding	PABPC	0.0140625
ENSG00000029993	HMGB3	protein_coding	PABPN	0.0555135
ENSG00000030066	NUP160	protein_coding	Input	0.0564451
ENSG00000030066	NUP160	protein_coding	PABPC	0.0801848
ENSG00000030066	NUP160	protein_coding	PABPN	0.0720405
ENSG00000030110	BAK1	protein_coding	Input	0.106873
ENSG00000030110	BAK1	protein_coding	PABPC	0.0341453
ENSG00000030110	BAK1	protein_coding	PABPN	0
ENSG00000030419	IKZF2	protein_coding	Input	0.000368368
ENSG00000030419	IKZF2	protein_coding	PABPC	0.00769192
ENSG00000030419	IKZF2	protein_coding	PABPN	0
ENSG00000030582	GRN	protein_coding	Input	0.198245
ENSG00000030582	GRN	protein_coding	PABPC	0.0405098
ENSG00000030582	GRN	protein_coding	PABPN	0
ENSG00000031003	FAM13B	protein_coding	Input	0
ENSG00000031003	FAM13B	protein_coding	PABPC	0
ENSG00000031003	FAM13B	protein_coding	PABPN	0.0197416
ENSG00000031081	ARHGAP31	protein_coding	Input	0.00652361
ENSG00000031081	ARHGAP31	protein_coding	PABPC	0.00703387
ENSG00000031081	ARHGAP31	protein_coding	PABPN	0
ENSG00000031691	CENPQ	protein_coding	Input	0
ENSG00000031691	CENPQ	protein_coding	PABPC	0.0316393
ENSG00000031691	CENPQ	protein_coding	PABPN	0
ENSG00000031698	SARS1	protein_coding	Input	0.0548058
ENSG00000031698	SARS1	protein_coding	PABPC	0.0881245
ENSG00000031698	SARS1	protein_coding	PABPN	0.0629815
ENSG00000031823	RANBP3	protein_coding	Input	0.00659127
ENSG00000031823	RANBP3	protein_coding	PABPC	0.0757331
ENSG00000031823	RANBP3	protein_coding	PABPN	0.00940814
ENSG00000032219	ARID4A	protein_coding	Input	0
ENSG00000032219	ARID4A	protein_coding	PABPC	0.00744081
ENSG00000032219	ARID4A	protein_coding	PABPN	0.0242983
ENSG00000032389	EIPR1	protein_coding	Input	0.0306467
ENSG00000032389	EIPR1	protein_coding	PABPC	0
ENSG00000032389	EIPR1	protein_coding	PABPN	0
ENSG00000032444	PNPLA6	protein_coding	Input	0.00726466
ENSG00000032444	PNPLA6	protein_coding	PABPC	0.0542051
ENSG00000032444	PNPLA6	protein_coding	PABPN	0
ENSG00000032742	IFT88	protein_coding	Input	0
ENSG00000032742	IFT88	protein_coding	PABPC	0.0135027
ENSG00000032742	IFT88	protein_coding	PABPN	0
ENSG00000033011	ALG1	protein_coding	Input	0.00774491
ENSG00000033011	ALG1	protein_coding	PABPC	0.0110234
ENSG00000033011	ALG1	protein_coding	PABPN	0
ENSG00000033030	ZCCHC8	protein_coding	Input	0.014621
ENSG00000033030	ZCCHC8	protein_coding	PABPC	0.0248037
ENSG00000033030	ZCCHC8	protein_coding	PABPN	0.0259794
ENSG00000033050	ABCF2	protein_coding	Input	0.0360858
ENSG00000033050	ABCF2	protein_coding	PABPC	0.10973
ENSG00000033050	ABCF2	protein_coding	PABPN	0
ENSG00000033100	CHPF2	protein_coding	Input	0.0586148
ENSG00000033100	CHPF2	protein_coding	PABPC	0.159285
ENSG00000033100	CHPF2	protein_coding	PABPN	0.112497
ENSG00000033170	FUT8	protein_coding	Input	0.0137935
ENSG00000033170	FUT8	protein_coding	PABPC	0.0538673
ENSG00000033170	FUT8	protein_coding	PABPN	0.0756998
ENSG00000033178	UBA6	protein_coding	Input	0.0443145
ENSG00000033178	UBA6	protein_coding	PABPC	0.0591761
ENSG00000033178	UBA6	protein_coding	PABPN	0.0425451
ENSG00000033327	GAB2	protein_coding	Input	0
ENSG00000033327	GAB2	protein_coding	PABPC	0.0160563
ENSG00000033327	GAB2	protein_coding	PABPN	0.0290469
ENSG00000033627	ATP6V0A1	protein_coding	Input	0.0237054
ENSG00000033627	ATP6V0A1	protein_coding	PABPC	0.00821742
ENSG00000033627	ATP6V0A1	protein_coding	PABPN	0.0464786
ENSG00000033800	PIAS1	protein_coding	Input	0.0100783
ENSG00000033800	PIAS1	protein_coding	PABPC	0
ENSG00000033800	PIAS1	protein_coding	PABPN	0.0868902
ENSG00000033867	SLC4A7	protein_coding	Input	0.0532043
ENSG00000033867	SLC4A7	protein_coding	PABPC	0.0338697
ENSG00000033867	SLC4A7	protein_coding	PABPN	0
ENSG00000034053	APBA2	protein_coding	Input	0
ENSG00000034053	APBA2	protein_coding	PABPC	0.0522497
ENSG00000034053	APBA2	protein_coding	PABPN	0
ENSG00000034152	MAP2K3	protein_coding	Input	0
ENSG00000034152	MAP2K3	protein_coding	PABPC	0.0144897
ENSG00000034152	MAP2K3	protein_coding	PABPN	0.0518069
ENSG00000034510	TMSB10	protein_coding	Input	1.3145
ENSG00000034510	TMSB10	protein_coding	PABPC	0.184376
ENSG00000034510	TMSB10	protein_coding	PABPN	0.0935148
ENSG00000034533	ASTE1	protein_coding	Input	0
ENSG00000034533	ASTE1	protein_coding	PABPC	0.0159061
ENSG00000034533	ASTE1	protein_coding	PABPN	0
ENSG00000034677	RNF19A	protein_coding	Input	0
ENSG00000034677	RNF19A	protein_coding	PABPC	0
ENSG00000034677	RNF19A	protein_coding	PABPN	0.0141951
ENSG00000034693	PEX3	protein_coding	Input	0.0312872
ENSG00000034693	PEX3	protein_coding	PABPC	0
ENSG00000034693	PEX3	protein_coding	PABPN	0
ENSG00000034713	GABARAPL2	protein_coding	Input	0.43841
ENSG00000034713	GABARAPL2	protein_coding	PABPC	0.296421
ENSG00000034713	GABARAPL2	protein_coding	PABPN	0.110619
ENSG00000035115	SH3YL1	protein_coding	Input	0
ENSG00000035115	SH3YL1	protein_coding	PABPC	0.00548691
ENSG00000035115	SH3YL1	protein_coding	PABPN	0.0313212
ENSG00000035141	FAM136A	protein_coding	Input	0.0204115
ENSG00000035141	FAM136A	protein_coding	PABPC	0.024816
ENSG00000035141	FAM136A	protein_coding	PABPN	0.0417559
ENSG00000035403	VCL	protein_coding	Input	0.0223624
ENSG00000035403	VCL	protein_coding	PABPC	0.112426
ENSG00000035403	VCL	protein_coding	PABPN	0.12444
ENSG00000035499	DEPDC1B	protein_coding	Input	0.038547
ENSG00000035499	DEPDC1B	protein_coding	PABPC	0.0596629
ENSG00000035499	DEPDC1B	protein_coding	PABPN	0.0508305
ENSG00000035664	DAPK2	protein_coding	Input	0
ENSG00000035664	DAPK2	protein_coding	PABPC	0
ENSG00000035664	DAPK2	protein_coding	PABPN	0.00104025
ENSG00000035681	NSMAF	protein_coding	Input	0
ENSG00000035681	NSMAF	protein_coding	PABPC	0.137212
ENSG00000035681	NSMAF	protein_coding	PABPN	0.0705593
ENSG00000035687	ADSS2	protein_coding	Input	0.0181555
ENSG00000035687	ADSS2	protein_coding	PABPC	0.0796269
ENSG00000035687	ADSS2	protein_coding	PABPN	0.121503
ENSG00000035862	TIMP2	protein_coding	Input	0.0248058
ENSG00000035862	TIMP2	protein_coding	PABPC	0
ENSG00000035862	TIMP2	protein_coding	PABPN	0.216094
ENSG00000035928	RFC1	protein_coding	Input	0.0235989
ENSG00000035928	RFC1	protein_coding	PABPC	0.0652893
ENSG00000035928	RFC1	protein_coding	PABPN	0.0138731
ENSG00000036054	TBC1D23	protein_coding	Input	0.0633649
ENSG00000036054	TBC1D23	protein_coding	PABPC	0
ENSG00000036054	TBC1D23	protein_coding	PABPN	0
ENSG00000036257	CUL3	protein_coding	Input	0.0184119
ENSG00000036257	CUL3	protein_coding	PABPC	0
ENSG00000036257	CUL3	protein_coding	PABPN	0.115471
ENSG00000036448	MYOM2	protein_coding	Input	0
ENSG00000036448	MYOM2	protein_coding	PABPC	0
ENSG00000036448	MYOM2	protein_coding	PABPN	0.00330246
ENSG00000036549	ZZZ3	protein_coding	Input	0.0448435
ENSG00000036549	ZZZ3	protein_coding	PABPC	0.0510885
ENSG00000036549	ZZZ3	protein_coding	PABPN	0
ENSG00000036672	USP2	protein_coding	Input	0
ENSG00000036672	USP2	protein_coding	PABPC	0.0189569
ENSG00000036672	USP2	protein_coding	PABPN	0
ENSG00000037042	TUBG2	protein_coding	Input	0.139435
ENSG00000037042	TUBG2	protein_coding	PABPC	0
ENSG00000037042	TUBG2	protein_coding	PABPN	0
ENSG00000037241	RPL26L1	protein_coding	Input	0.0844838
ENSG00000037241	RPL26L1	protein_coding	PABPC	0.0617703
ENSG00000037241	RPL26L1	protein_coding	PABPN	0.0521484
ENSG00000037280	FLT4	protein_coding	Input	0.0133707
ENSG00000037280	FLT4	protein_coding	PABPC	0.0537921
ENSG00000037280	FLT4	protein_coding	PABPN	0.0964632
ENSG00000037474	NSUN2	protein_coding	Input	0.090597
ENSG00000037474	NSUN2	protein_coding	PABPC	0.0709288
ENSG00000037474	NSUN2	protein_coding	PABPN	0
ENSG00000037637	FBXO42	protein_coding	Input	0
ENSG00000037637	FBXO42	protein_coding	PABPC	0
ENSG00000037637	FBXO42	protein_coding	PABPN	0.0774361
ENSG00000037749	MFAP3	protein_coding	Input	0.0784406
ENSG00000037749	MFAP3	protein_coding	PABPC	0.0807426
ENSG00000037749	MFAP3	protein_coding	PABPN	0.138654
ENSG00000037757	MRI1	protein_coding	Input	0.128847
ENSG00000037757	MRI1	protein_coding	PABPC	0.215174
ENSG00000037757	MRI1	protein_coding	PABPN	0
ENSG00000037897	METTL1	protein_coding	Input	0
ENSG00000037897	METTL1	protein_coding	PABPC	0.159078
ENSG00000037897	METTL1	protein_coding	PABPN	0.108246
ENSG00000037965	HOXC8	protein_coding	Input	0.00481351
ENSG00000037965	HOXC8	protein_coding	PABPC	0
ENSG00000037965	HOXC8	protein_coding	PABPN	0
ENSG00000038002	AGA	protein_coding	Input	0.00762972
ENSG00000038002	AGA	protein_coding	PABPC	0.0370117
ENSG00000038002	AGA	protein_coding	PABPN	0.0175299
ENSG00000038210	PI4K2B	protein_coding	Input	0.160831
ENSG00000038210	PI4K2B	protein_coding	PABPC	0
ENSG00000038210	PI4K2B	protein_coding	PABPN	0.0996943
ENSG00000038219	BOD1L1	protein_coding	Input	0.00563432
ENSG00000038219	BOD1L1	protein_coding	PABPC	0.00939274
ENSG00000038219	BOD1L1	protein_coding	PABPN	0.0373671
ENSG00000038274	MAT2B	protein_coding	Input	0.137365
ENSG00000038274	MAT2B	protein_coding	PABPC	0.239963
ENSG00000038274	MAT2B	protein_coding	PABPN	0.085572
ENSG00000038295	TLL1	protein_coding	Input	0
ENSG00000038295	TLL1	protein_coding	PABPC	0
ENSG00000038295	TLL1	protein_coding	PABPN	0.00405861
ENSG00000038358	EDC4	protein_coding	Input	0.0683673
ENSG00000038358	EDC4	protein_coding	PABPC	0.125576
ENSG00000038358	EDC4	protein_coding	PABPN	0.0037987
ENSG00000038382	TRIO	protein_coding	Input	0.0275025
ENSG00000038382	TRIO	protein_coding	PABPC	0.00903236
ENSG00000038382	TRIO	protein_coding	PABPN	0.0160902
ENSG00000038427	VCAN	protein_coding	Input	0.00337296
ENSG00000038427	VCAN	protein_coding	PABPC	0.0203045
ENSG00000038427	VCAN	protein_coding	PABPN	0.0416579
ENSG00000038532	CLEC16A	protein_coding	Input	0.00705002
ENSG00000038532	CLEC16A	protein_coding	PABPC	0.0224158
ENSG00000038532	CLEC16A	protein_coding	PABPN	0.0374843
ENSG00000039068	CDH1	protein_coding	Input	0
ENSG00000039068	CDH1	protein_coding	PABPC	0
ENSG00000039068	CDH1	protein_coding	PABPN	0.000120584
ENSG00000039123	MTREX	protein_coding	Input	0.0519847
ENSG00000039123	MTREX	protein_coding	PABPC	0.0329415
ENSG00000039123	MTREX	protein_coding	PABPN	0.112753
ENSG00000039319	ZFYVE16	protein_coding	Input	0.0138555
ENSG00000039319	ZFYVE16	protein_coding	PABPC	0.019268
ENSG00000039319	ZFYVE16	protein_coding	PABPN	0.051563
ENSG00000039523	RIPOR1	protein_coding	Input	0.00410085
ENSG00000039523	RIPOR1	protein_coding	PABPC	0.00413887
ENSG00000039523	RIPOR1	protein_coding	PABPN	0.0177684
ENSG00000039560	RAI14	protein_coding	Input	0.0137816
ENSG00000039560	RAI14	protein_coding	PABPC	0.0451295
ENSG00000039560	RAI14	protein_coding	PABPN	0.0348299
ENSG00000039650	PNKP	protein_coding	Input	0.0319786
ENSG00000039650	PNKP	protein_coding	PABPC	0.014235
ENSG00000039650	PNKP	protein_coding	PABPN	0.0569867
ENSG00000040199	PHLPP2	protein_coding	Input	0.018117
ENSG00000040199	PHLPP2	protein_coding	PABPC	0.0238548
ENSG00000040199	PHLPP2	protein_coding	PABPN	0
ENSG00000040275	SPDL1	protein_coding	Input	0.0811598
ENSG00000040275	SPDL1	protein_coding	PABPC	0
ENSG00000040275	SPDL1	protein_coding	PABPN	0.0187688
ENSG00000040341	STAU2	protein_coding	Input	0.00890768
ENSG00000040341	STAU2	protein_coding	PABPC	0.0705781
ENSG00000040341	STAU2	protein_coding	PABPN	0
ENSG00000040487	SLC66A1	protein_coding	Input	0.0124237
ENSG00000040487	SLC66A1	protein_coding	PABPC	0.130135
ENSG00000040487	SLC66A1	protein_coding	PABPN	0.10519
ENSG00000040531	CTNS	protein_coding	Input	0.0800878
ENSG00000040531	CTNS	protein_coding	PABPC	0.0384664
ENSG00000040531	CTNS	protein_coding	PABPN	0
ENSG00000040608	RTN4R	protein_coding	Input	0.0303403
ENSG00000040608	RTN4R	protein_coding	PABPC	0.0707199
ENSG00000040608	RTN4R	protein_coding	PABPN	0
ENSG00000040633	PHF23	protein_coding	Input	0.0171086
ENSG00000040633	PHF23	protein_coding	PABPC	0.0900535
ENSG00000040633	PHF23	protein_coding	PABPN	0.104259
ENSG00000040933	INPP4A	protein_coding	Input	0.0243693
ENSG00000040933	INPP4A	protein_coding	PABPC	0.0952857
ENSG00000040933	INPP4A	protein_coding	PABPN	0.0139434
ENSG00000041357	PSMA4	protein_coding	Input	0.0511996
ENSG00000041357	PSMA4	protein_coding	PABPC	0.0225606
ENSG00000041357	PSMA4	protein_coding	PABPN	0.052972
ENSG00000041802	LSG1	protein_coding	Input	0.0263942
ENSG00000041802	LSG1	protein_coding	PABPC	0.0938856
ENSG00000041802	LSG1	protein_coding	PABPN	0
ENSG00000041880	PARP3	protein_coding	Input	0.00767624
ENSG00000041880	PARP3	protein_coding	PABPC	0
ENSG00000041880	PARP3	protein_coding	PABPN	0
ENSG00000041982	TNC	protein_coding	Input	0
ENSG00000041982	TNC	protein_coding	PABPC	0
ENSG00000041982	TNC	protein_coding	PABPN	0.0167453
ENSG00000041988	THAP3	protein_coding	Input	0
ENSG00000041988	THAP3	protein_coding	PABPC	0.0597342
ENSG00000041988	THAP3	protein_coding	PABPN	0
ENSG00000042088	TDP1	protein_coding	Input	0.0155172
ENSG00000042088	TDP1	protein_coding	PABPC	0
ENSG00000042088	TDP1	protein_coding	PABPN	0
ENSG00000042286	AIFM2	protein_coding	Input	0.0118157
ENSG00000042286	AIFM2	protein_coding	PABPC	0.00897413
ENSG00000042286	AIFM2	protein_coding	PABPN	0.0108914
ENSG00000042317	SPATA7	protein_coding	Input	0.0088704
ENSG00000042317	SPATA7	protein_coding	PABPC	0
ENSG00000042317	SPATA7	protein_coding	PABPN	0.0128848
ENSG00000042429	MED17	protein_coding	Input	0.0250951
ENSG00000042429	MED17	protein_coding	PABPC	0.000266893
ENSG00000042429	MED17	protein_coding	PABPN	0.00136686
ENSG00000042445	RETSAT	protein_coding	Input	0.0202966
ENSG00000042445	RETSAT	protein_coding	PABPC	0.0704847
ENSG00000042445	RETSAT	protein_coding	PABPN	0.0784495
ENSG00000042493	CAPG	protein_coding	Input	0.0155801
ENSG00000042493	CAPG	protein_coding	PABPC	0.0488206
ENSG00000042493	CAPG	protein_coding	PABPN	0.239907
ENSG00000042753	AP2S1	protein_coding	Input	0.319757
ENSG00000042753	AP2S1	protein_coding	PABPC	0.194137
ENSG00000042753	AP2S1	protein_coding	PABPN	0.0638318
ENSG00000043039	BARX2	protein_coding	Input	0.0100588
ENSG00000043039	BARX2	protein_coding	PABPC	0
ENSG00000043039	BARX2	protein_coding	PABPN	0
ENSG00000043093	DCUN1D1	protein_coding	Input	0.0531382
ENSG00000043093	DCUN1D1	protein_coding	PABPC	0.0753178
ENSG00000043093	DCUN1D1	protein_coding	PABPN	0.00467459
ENSG00000043143	JADE2	protein_coding	Input	0.00102834
ENSG00000043143	JADE2	protein_coding	PABPC	0.0253387
ENSG00000043143	JADE2	protein_coding	PABPN	0.0542608
ENSG00000043355	ZIC2	protein_coding	Input	0.0779125
ENSG00000043355	ZIC2	protein_coding	PABPC	0.0652251
ENSG00000043355	ZIC2	protein_coding	PABPN	0
ENSG00000043514	TRIT1	protein_coding	Input	0.000852714
ENSG00000043514	TRIT1	protein_coding	PABPC	0.0632153
ENSG00000043514	TRIT1	protein_coding	PABPN	0.0934879
ENSG00000043591	ADRB1	protein_coding	Input	0.0130593
ENSG00000043591	ADRB1	protein_coding	PABPC	0
ENSG00000043591	ADRB1	protein_coding	PABPN	0.0259189
ENSG00000044090	CUL7	protein_coding	Input	0
ENSG00000044090	CUL7	protein_coding	PABPC	0.0588895
ENSG00000044090	CUL7	protein_coding	PABPN	0
ENSG00000044115	CTNNA1	protein_coding	Input	0.0395672
ENSG00000044115	CTNNA1	protein_coding	PABPC	0.0459259
ENSG00000044115	CTNNA1	protein_coding	PABPN	0.219762
ENSG00000044446	PHKA2	protein_coding	Input	0.00139989
ENSG00000044446	PHKA2	protein_coding	PABPC	0.0532879
ENSG00000044446	PHKA2	protein_coding	PABPN	0
ENSG00000044459	CNTLN	protein_coding	Input	0.000155715
ENSG00000044459	CNTLN	protein_coding	PABPC	0.0178028
ENSG00000044459	CNTLN	protein_coding	PABPN	0.0100113
ENSG00000044524	EPHA3	protein_coding	Input	0.00666475
ENSG00000044524	EPHA3	protein_coding	PABPC	0.0161999
ENSG00000044524	EPHA3	protein_coding	PABPN	0
ENSG00000044574	HSPA5	protein_coding	Input	0.0791339
ENSG00000044574	HSPA5	protein_coding	PABPC	0.0858177
ENSG00000044574	HSPA5	protein_coding	PABPN	0.410879
ENSG00000046604	DSG2	protein_coding	Input	0.115983
ENSG00000046604	DSG2	protein_coding	PABPC	0.0860128
ENSG00000046604	DSG2	protein_coding	PABPN	0.127866
ENSG00000046647	GEMIN8	protein_coding	Input	0
ENSG00000046647	GEMIN8	protein_coding	PABPC	0
ENSG00000046647	GEMIN8	protein_coding	PABPN	0
ENSG00000046651	OFD1	protein_coding	Input	0.0164923
ENSG00000046651	OFD1	protein_coding	PABPC	0.0133404
ENSG00000046651	OFD1	protein_coding	PABPN	0
ENSG00000046653	GPM6B	protein_coding	Input	0.0350689
ENSG00000046653	GPM6B	protein_coding	PABPC	0.0543788
ENSG00000046653	GPM6B	protein_coding	PABPN	0.104144
ENSG00000046889	PREX2	protein_coding	Input	0.000371616
ENSG00000046889	PREX2	protein_coding	PABPC	0
ENSG00000046889	PREX2	protein_coding	PABPN	0.00132978
ENSG00000047056	WDR37	protein_coding	Input	0.0286009
ENSG00000047056	WDR37	protein_coding	PABPC	0.00202683
ENSG00000047056	WDR37	protein_coding	PABPN	0.0469975
ENSG00000047188	YTHDC2	protein_coding	Input	0.0451189
ENSG00000047188	YTHDC2	protein_coding	PABPC	0
ENSG00000047188	YTHDC2	protein_coding	PABPN	0.0405243
ENSG00000047230	CTPS2	protein_coding	Input	0.0393994
ENSG00000047230	CTPS2	protein_coding	PABPC	0.064103
ENSG00000047230	CTPS2	protein_coding	PABPN	0.0579842
ENSG00000047249	ATP6V1H	protein_coding	Input	0.0262036
ENSG00000047249	ATP6V1H	protein_coding	PABPC	0.0491152
ENSG00000047249	ATP6V1H	protein_coding	PABPN	0.00539992
ENSG00000047315	POLR2B	protein_coding	Input	0.0158165
ENSG00000047315	POLR2B	protein_coding	PABPC	0.0742607
ENSG00000047315	POLR2B	protein_coding	PABPN	0.201868
ENSG00000047346	FAM214A	protein_coding	Input	0.000233928
ENSG00000047346	FAM214A	protein_coding	PABPC	0.0180787
ENSG00000047346	FAM214A	protein_coding	PABPN	0.0250005
ENSG00000047365	ARAP2	protein_coding	Input	0.000368891
ENSG00000047365	ARAP2	protein_coding	PABPC	0.0100301
ENSG00000047365	ARAP2	protein_coding	PABPN	0.0115814
ENSG00000047410	TPR	protein_coding	Input	0.0578742
ENSG00000047410	TPR	protein_coding	PABPC	0.0406073
ENSG00000047410	TPR	protein_coding	PABPN	0.0184956
ENSG00000047578	KATNIP	protein_coding	Input	0.00424542
ENSG00000047578	KATNIP	protein_coding	PABPC	0
ENSG00000047578	KATNIP	protein_coding	PABPN	0
ENSG00000047579	DTNBP1	protein_coding	Input	0
ENSG00000047579	DTNBP1	protein_coding	PABPC	0.00502352
ENSG00000047579	DTNBP1	protein_coding	PABPN	0.0402793
ENSG00000047597	XK	protein_coding	Input	0.0259424
ENSG00000047597	XK	protein_coding	PABPC	0.021169
ENSG00000047597	XK	protein_coding	PABPN	0
ENSG00000047621	C12orf4	protein_coding	Input	0.0632987
ENSG00000047621	C12orf4	protein_coding	PABPC	0
ENSG00000047621	C12orf4	protein_coding	PABPN	0
ENSG00000047634	SCML1	protein_coding	Input	0.362642
ENSG00000047634	SCML1	protein_coding	PABPC	0.131775
ENSG00000047634	SCML1	protein_coding	PABPN	0.140575
ENSG00000047849	MAP4	protein_coding	Input	0.0762399
ENSG00000047849	MAP4	protein_coding	PABPC	0.0651269
ENSG00000047849	MAP4	protein_coding	PABPN	0.0233839
ENSG00000047932	GOPC	protein_coding	Input	0.0402244
ENSG00000047932	GOPC	protein_coding	PABPC	0.089662
ENSG00000047932	GOPC	protein_coding	PABPN	0
ENSG00000048028	USP28	protein_coding	Input	0.00434746
ENSG00000048028	USP28	protein_coding	PABPC	0.116985
ENSG00000048028	USP28	protein_coding	PABPN	0.105589
ENSG00000048052	HDAC9	protein_coding	Input	0
ENSG00000048052	HDAC9	protein_coding	PABPC	0.00613483
ENSG00000048052	HDAC9	protein_coding	PABPN	0.00356371
ENSG00000048140	TSPAN17	protein_coding	Input	0
ENSG00000048140	TSPAN17	protein_coding	PABPC	0.101123
ENSG00000048140	TSPAN17	protein_coding	PABPN	0.0561478
ENSG00000048162	NOP16	protein_coding	Input	0
ENSG00000048162	NOP16	protein_coding	PABPC	0
ENSG00000048162	NOP16	protein_coding	PABPN	0
ENSG00000048342	CC2D2A	protein_coding	Input	0
ENSG00000048342	CC2D2A	protein_coding	PABPC	0.0072063
ENSG00000048342	CC2D2A	protein_coding	PABPN	0
ENSG00000048392	RRM2B	protein_coding	Input	0.0340263
ENSG00000048392	RRM2B	protein_coding	PABPC	0.0581403
ENSG00000048392	RRM2B	protein_coding	PABPN	0
ENSG00000048405	ZNF800	protein_coding	Input	0.0277719
ENSG00000048405	ZNF800	protein_coding	PABPC	0.011622
ENSG00000048405	ZNF800	protein_coding	PABPN	0.0118417
ENSG00000048471	SNX29	protein_coding	Input	0.00638394
ENSG00000048471	SNX29	protein_coding	PABPC	0.0554589
ENSG00000048471	SNX29	protein_coding	PABPN	0
ENSG00000048544	MRPS10	protein_coding	Input	0.111228
ENSG00000048544	MRPS10	protein_coding	PABPC	0.0829769
ENSG00000048544	MRPS10	protein_coding	PABPN	0.135
ENSG00000048649	RSF1	protein_coding	Input	0.0173318
ENSG00000048649	RSF1	protein_coding	PABPC	0.00908491
ENSG00000048649	RSF1	protein_coding	PABPN	0.0100794
ENSG00000048707	VPS13D	protein_coding	Input	0
ENSG00000048707	VPS13D	protein_coding	PABPC	0.0405206
ENSG00000048707	VPS13D	protein_coding	PABPN	0.0178761
ENSG00000048740	CELF2	protein_coding	Input	0.0270594
ENSG00000048740	CELF2	protein_coding	PABPC	0.0392687
ENSG00000048740	CELF2	protein_coding	PABPN	0.102715
ENSG00000048828	FAM120A	protein_coding	Input	0.118432
ENSG00000048828	FAM120A	protein_coding	PABPC	0.199918
ENSG00000048828	FAM120A	protein_coding	PABPN	0.106204
ENSG00000048991	R3HDM1	protein_coding	Input	0.04481
ENSG00000048991	R3HDM1	protein_coding	PABPC	0.059781
ENSG00000048991	R3HDM1	protein_coding	PABPN	0.148908
ENSG00000049089	COL9A2	protein_coding	Input	0.0144126
ENSG00000049089	COL9A2	protein_coding	PABPC	0
ENSG00000049089	COL9A2	protein_coding	PABPN	0.00334778
ENSG00000049130	KITLG	protein_coding	Input	0.0123715
ENSG00000049130	KITLG	protein_coding	PABPC	0.0764231
ENSG00000049130	KITLG	protein_coding	PABPN	0.0288014
ENSG00000049167	ERCC8	protein_coding	Input	0.0055661
ENSG00000049167	ERCC8	protein_coding	PABPC	0.0665243
ENSG00000049167	ERCC8	protein_coding	PABPN	0.020586
ENSG00000049192	ADAMTS6	protein_coding	Input	0.00479442
ENSG00000049192	ADAMTS6	protein_coding	PABPC	0
ENSG00000049192	ADAMTS6	protein_coding	PABPN	0
ENSG00000049239	H6PD	protein_coding	Input	0.000827215
ENSG00000049239	H6PD	protein_coding	PABPC	0.04957
ENSG00000049239	H6PD	protein_coding	PABPN	0.0521439
ENSG00000049245	VAMP3	protein_coding	Input	0.333591
ENSG00000049245	VAMP3	protein_coding	PABPC	0.185414
ENSG00000049245	VAMP3	protein_coding	PABPN	0.0256249
ENSG00000049246	PER3	protein_coding	Input	0
ENSG00000049246	PER3	protein_coding	PABPC	0.0327557
ENSG00000049246	PER3	protein_coding	PABPN	0.0200541
ENSG00000049323	LTBP1	protein_coding	Input	0
ENSG00000049323	LTBP1	protein_coding	PABPC	0.0264389
ENSG00000049323	LTBP1	protein_coding	PABPN	0.206155
ENSG00000049449	RCN1	protein_coding	Input	0
ENSG00000049449	RCN1	protein_coding	PABPC	0.187814
ENSG00000049449	RCN1	protein_coding	PABPN	0.319805
ENSG00000049541	RFC2	protein_coding	Input	0.00889308
ENSG00000049541	RFC2	protein_coding	PABPC	0.0167328
ENSG00000049541	RFC2	protein_coding	PABPN	0
ENSG00000049618	ARID1B	protein_coding	Input	0.00276903
ENSG00000049618	ARID1B	protein_coding	PABPC	0.0298382
ENSG00000049618	ARID1B	protein_coding	PABPN	0.00762589
ENSG00000049656	CLPTM1L	protein_coding	Input	0.142551
ENSG00000049656	CLPTM1L	protein_coding	PABPC	0.224891
ENSG00000049656	CLPTM1L	protein_coding	PABPN	0.0580995
ENSG00000049759	NEDD4L	protein_coding	Input	0.00343729
ENSG00000049759	NEDD4L	protein_coding	PABPC	0.008233
ENSG00000049759	NEDD4L	protein_coding	PABPN	0.0193928
ENSG00000049768	FOXP3	protein_coding	Input	0
ENSG00000049768	FOXP3	protein_coding	PABPC	0.00894991
ENSG00000049768	FOXP3	protein_coding	PABPN	0
ENSG00000049769	PPP1R3F	protein_coding	Input	0.0100953
ENSG00000049769	PPP1R3F	protein_coding	PABPC	0.0399601
ENSG00000049769	PPP1R3F	protein_coding	PABPN	0.0893421
ENSG00000049860	HEXB	protein_coding	Input	0.0573106
ENSG00000049860	HEXB	protein_coding	PABPC	0.0846054
ENSG00000049860	HEXB	protein_coding	PABPN	0.0706457
ENSG00000049883	PTCD2	protein_coding	Input	0.0129971
ENSG00000049883	PTCD2	protein_coding	PABPC	0
ENSG00000049883	PTCD2	protein_coding	PABPN	0.0106928
ENSG00000050030	NEXMIF	protein_coding	Input	0
ENSG00000050030	NEXMIF	protein_coding	PABPC	0
ENSG00000050030	NEXMIF	protein_coding	PABPN	0.00476919
ENSG00000050130	JKAMP	protein_coding	Input	0
ENSG00000050130	JKAMP	protein_coding	PABPC	0.0693028
ENSG00000050130	JKAMP	protein_coding	PABPN	0.0667435
ENSG00000050165	DKK3	protein_coding	Input	0
ENSG00000050165	DKK3	protein_coding	PABPC	0.00390632
ENSG00000050165	DKK3	protein_coding	PABPN	0.0013814
ENSG00000050344	NFE2L3	protein_coding	Input	0.00522252
ENSG00000050344	NFE2L3	protein_coding	PABPC	0
ENSG00000050344	NFE2L3	protein_coding	PABPN	0
ENSG00000050393	MCUR1	protein_coding	Input	0.0932253
ENSG00000050393	MCUR1	protein_coding	PABPC	0.005838
ENSG00000050393	MCUR1	protein_coding	PABPN	0.03531
ENSG00000050405	LIMA1	protein_coding	Input	0.0198431
ENSG00000050405	LIMA1	protein_coding	PABPC	0
ENSG00000050405	LIMA1	protein_coding	PABPN	0.0244088
ENSG00000050426	LETMD1	protein_coding	Input	0.00725226
ENSG00000050426	LETMD1	protein_coding	PABPC	0.0943085
ENSG00000050426	LETMD1	protein_coding	PABPN	0
ENSG00000050438	SLC4A8	protein_coding	Input	0
ENSG00000050438	SLC4A8	protein_coding	PABPC	0
ENSG00000050438	SLC4A8	protein_coding	PABPN	0
ENSG00000050555	LAMC3	protein_coding	Input	0
ENSG00000050555	LAMC3	protein_coding	PABPC	0.00586688
ENSG00000050555	LAMC3	protein_coding	PABPN	0
ENSG00000050748	MAPK9	protein_coding	Input	0.120169
ENSG00000050748	MAPK9	protein_coding	PABPC	0.0416894
ENSG00000050748	MAPK9	protein_coding	PABPN	0.0518977
ENSG00000050767	COL23A1	protein_coding	Input	0
ENSG00000050767	COL23A1	protein_coding	PABPC	0
ENSG00000050767	COL23A1	protein_coding	PABPN	0.0161626
ENSG00000050820	BCAR1	protein_coding	Input	0
ENSG00000050820	BCAR1	protein_coding	PABPC	0.083858
ENSG00000050820	BCAR1	protein_coding	PABPN	0.0500794
ENSG00000051009	FAM160A2	protein_coding	Input	0
ENSG00000051009	FAM160A2	protein_coding	PABPC	0.100523
ENSG00000051009	FAM160A2	protein_coding	PABPN	0
ENSG00000051108	HERPUD1	protein_coding	Input	0.0608402
ENSG00000051108	HERPUD1	protein_coding	PABPC	0.0225574
ENSG00000051108	HERPUD1	protein_coding	PABPN	0.00395634
ENSG00000051128	HOMER3	protein_coding	Input	0.0205907
ENSG00000051128	HOMER3	protein_coding	PABPC	0
ENSG00000051128	HOMER3	protein_coding	PABPN	0
ENSG00000051180	RAD51	protein_coding	Input	0.0198985
ENSG00000051180	RAD51	protein_coding	PABPC	0.0786382
ENSG00000051180	RAD51	protein_coding	PABPN	0.00294733
ENSG00000051341	POLQ	protein_coding	Input	0.047947
ENSG00000051341	POLQ	protein_coding	PABPC	0.0348875
ENSG00000051341	POLQ	protein_coding	PABPN	0.0250592
ENSG00000051382	PIK3CB	protein_coding	Input	0.00791198
ENSG00000051382	PIK3CB	protein_coding	PABPC	0
ENSG00000051382	PIK3CB	protein_coding	PABPN	0.0272083
ENSG00000051523	CYBA	protein_coding	Input	0.00688753
ENSG00000051523	CYBA	protein_coding	PABPC	0.115409
ENSG00000051523	CYBA	protein_coding	PABPN	0.0251667
ENSG00000051596	THOC3	protein_coding	Input	0
ENSG00000051596	THOC3	protein_coding	PABPC	0
ENSG00000051596	THOC3	protein_coding	PABPN	0
ENSG00000051620	HEBP2	protein_coding	Input	0.0234656
ENSG00000051620	HEBP2	protein_coding	PABPC	0.0277904
ENSG00000051620	HEBP2	protein_coding	PABPN	0
ENSG00000051825	MPHOSPH9	protein_coding	Input	0.0215272
ENSG00000051825	MPHOSPH9	protein_coding	PABPC	0.0906371
ENSG00000051825	MPHOSPH9	protein_coding	PABPN	0.0655176
ENSG00000052126	PLEKHA5	protein_coding	Input	0.00855244
ENSG00000052126	PLEKHA5	protein_coding	PABPC	0.00803044
ENSG00000052126	PLEKHA5	protein_coding	PABPN	0
ENSG00000052723	SIKE1	protein_coding	Input	0.241632
ENSG00000052723	SIKE1	protein_coding	PABPC	0.149111
ENSG00000052723	SIKE1	protein_coding	PABPN	0.0766352
ENSG00000052749	RRP12	protein_coding	Input	0.0250316
ENSG00000052749	RRP12	protein_coding	PABPC	0.0780526
ENSG00000052749	RRP12	protein_coding	PABPN	0.0397104
ENSG00000052795	FNIP2	protein_coding	Input	0.0110707
ENSG00000052795	FNIP2	protein_coding	PABPC	0.0473567
ENSG00000052795	FNIP2	protein_coding	PABPN	0.000426777
ENSG00000052802	MSMO1	protein_coding	Input	0.0546097
ENSG00000052802	MSMO1	protein_coding	PABPC	0
ENSG00000052802	MSMO1	protein_coding	PABPN	0.0168053
ENSG00000052841	TTC17	protein_coding	Input	0.00228059
ENSG00000052841	TTC17	protein_coding	PABPC	0.0143044
ENSG00000052841	TTC17	protein_coding	PABPN	0
ENSG00000052850	ALX4	protein_coding	Input	0.0483175
ENSG00000052850	ALX4	protein_coding	PABPC	0.106094
ENSG00000052850	ALX4	protein_coding	PABPN	0.179325
ENSG00000053254	FOXN3	protein_coding	Input	0.0401943
ENSG00000053254	FOXN3	protein_coding	PABPC	0.0893225
ENSG00000053254	FOXN3	protein_coding	PABPN	0.0393927
ENSG00000053328	METTL24	protein_coding	Input	0
ENSG00000053328	METTL24	protein_coding	PABPC	0
ENSG00000053328	METTL24	protein_coding	PABPN	0
ENSG00000053371	AKR7A2	protein_coding	Input	0.0768999
ENSG00000053371	AKR7A2	protein_coding	PABPC	0.164912
ENSG00000053371	AKR7A2	protein_coding	PABPN	0
ENSG00000053372	MRTO4	protein_coding	Input	0.0897285
ENSG00000053372	MRTO4	protein_coding	PABPC	0.0244026
ENSG00000053372	MRTO4	protein_coding	PABPN	0
ENSG00000053501	USE1	protein_coding	Input	0.0267982
ENSG00000053501	USE1	protein_coding	PABPC	0
ENSG00000053501	USE1	protein_coding	PABPN	0.0633822
ENSG00000053747	LAMA3	protein_coding	Input	0
ENSG00000053747	LAMA3	protein_coding	PABPC	0.00950063
ENSG00000053747	LAMA3	protein_coding	PABPN	0
ENSG00000053770	AP5M1	protein_coding	Input	0.0237649
ENSG00000053770	AP5M1	protein_coding	PABPC	0.00352664
ENSG00000053770	AP5M1	protein_coding	PABPN	0.0038351
ENSG00000053900	ANAPC4	protein_coding	Input	0.0207268
ENSG00000053900	ANAPC4	protein_coding	PABPC	0.00734532
ENSG00000053900	ANAPC4	protein_coding	PABPN	0.0116761
ENSG00000053918	KCNQ1	protein_coding	Input	0.00918138
ENSG00000053918	KCNQ1	protein_coding	PABPC	0.0157299
ENSG00000053918	KCNQ1	protein_coding	PABPN	0.00508889
ENSG00000054116	TRAPPC3	protein_coding	Input	0.0933924
ENSG00000054116	TRAPPC3	protein_coding	PABPC	0.231253
ENSG00000054116	TRAPPC3	protein_coding	PABPN	0.0387522
ENSG00000054118	THRAP3	protein_coding	Input	0.0717173
ENSG00000054118	THRAP3	protein_coding	PABPC	0
ENSG00000054118	THRAP3	protein_coding	PABPN	0.120346
ENSG00000054148	PHPT1	protein_coding	Input	0
ENSG00000054148	PHPT1	protein_coding	PABPC	0.0734439
ENSG00000054148	PHPT1	protein_coding	PABPN	0
ENSG00000054179	ENTPD2	protein_coding	Input	0
ENSG00000054179	ENTPD2	protein_coding	PABPC	0.0127694
ENSG00000054179	ENTPD2	protein_coding	PABPN	0
ENSG00000054267	ARID4B	protein_coding	Input	0
ENSG00000054267	ARID4B	protein_coding	PABPC	0.0179968
ENSG00000054267	ARID4B	protein_coding	PABPN	0.0536576
ENSG00000054277	OPN3	protein_coding	Input	0.0220805
ENSG00000054277	OPN3	protein_coding	PABPC	0.096696
ENSG00000054277	OPN3	protein_coding	PABPN	0
ENSG00000054282	SDCCAG8	protein_coding	Input	0.0063829
ENSG00000054282	SDCCAG8	protein_coding	PABPC	0.00150693
ENSG00000054282	SDCCAG8	protein_coding	PABPN	0.0752149
ENSG00000054392	HHAT	protein_coding	Input	0
ENSG00000054392	HHAT	protein_coding	PABPC	0.0124036
ENSG00000054392	HHAT	protein_coding	PABPN	0
ENSG00000054523	KIF1B	protein_coding	Input	0.0198883
ENSG00000054523	KIF1B	protein_coding	PABPC	0.0227075
ENSG00000054523	KIF1B	protein_coding	PABPN	0.0114684
ENSG00000054598	FOXC1	protein_coding	Input	0.154977
ENSG00000054598	FOXC1	protein_coding	PABPC	0.0347071
ENSG00000054598	FOXC1	protein_coding	PABPN	0.0579763
ENSG00000054611	TBC1D22A	protein_coding	Input	0
ENSG00000054611	TBC1D22A	protein_coding	PABPC	0
ENSG00000054611	TBC1D22A	protein_coding	PABPN	0.0274636
ENSG00000054654	SYNE2	protein_coding	Input	0.00467513
ENSG00000054654	SYNE2	protein_coding	PABPC	0.00641699
ENSG00000054654	SYNE2	protein_coding	PABPN	0.0179484
ENSG00000054690	PLEKHH1	protein_coding	Input	0.0167711
ENSG00000054690	PLEKHH1	protein_coding	PABPC	0.045748
ENSG00000054690	PLEKHH1	protein_coding	PABPN	0.0084769
ENSG00000054793	ATP9A	protein_coding	Input	0.040931
ENSG00000054793	ATP9A	protein_coding	PABPC	0.00135423
ENSG00000054793	ATP9A	protein_coding	PABPN	0
ENSG00000054965	FAM168A	protein_coding	Input	0
ENSG00000054965	FAM168A	protein_coding	PABPC	0.0997259
ENSG00000054965	FAM168A	protein_coding	PABPN	0.0438403
ENSG00000054967	RELT	protein_coding	Input	0
ENSG00000054967	RELT	protein_coding	PABPC	0.123926
ENSG00000054967	RELT	protein_coding	PABPN	0.0128105
ENSG00000054983	GALC	protein_coding	Input	0.00904815
ENSG00000054983	GALC	protein_coding	PABPC	0.0043386
ENSG00000054983	GALC	protein_coding	PABPN	0.00209878
ENSG00000055044	NOP58	protein_coding	Input	0
ENSG00000055044	NOP58	protein_coding	PABPC	0.0874339
ENSG00000055044	NOP58	protein_coding	PABPN	0.0530093
ENSG00000055070	SZRD1	protein_coding	Input	0.179529
ENSG00000055070	SZRD1	protein_coding	PABPC	0.146848
ENSG00000055070	SZRD1	protein_coding	PABPN	0.0462398
ENSG00000055118	KCNH2	protein_coding	Input	0.00846323
ENSG00000055118	KCNH2	protein_coding	PABPC	0.020324
ENSG00000055118	KCNH2	protein_coding	PABPN	0
ENSG00000055130	CUL1	protein_coding	Input	0
ENSG00000055130	CUL1	protein_coding	PABPC	0.0956008
ENSG00000055130	CUL1	protein_coding	PABPN	0.206708
ENSG00000055147	FAM114A2	protein_coding	Input	0.0642455
ENSG00000055147	FAM114A2	protein_coding	PABPC	0.00201602
ENSG00000055147	FAM114A2	protein_coding	PABPN	0.0269896
ENSG00000055163	CYFIP2	protein_coding	Input	0.0252539
ENSG00000055163	CYFIP2	protein_coding	PABPC	0.125888
ENSG00000055163	CYFIP2	protein_coding	PABPN	0.0848751
ENSG00000055208	TAB2	protein_coding	Input	0.0795839
ENSG00000055208	TAB2	protein_coding	PABPC	0.0311477
ENSG00000055208	TAB2	protein_coding	PABPN	0.109092
ENSG00000055211	GINM1	protein_coding	Input	0.113485
ENSG00000055211	GINM1	protein_coding	PABPC	0
ENSG00000055211	GINM1	protein_coding	PABPN	0
ENSG00000055332	EIF2AK2	protein_coding	Input	0.0785697
ENSG00000055332	EIF2AK2	protein_coding	PABPC	0.0758032
ENSG00000055332	EIF2AK2	protein_coding	PABPN	0.0340588
ENSG00000055483	USP36	protein_coding	Input	0
ENSG00000055483	USP36	protein_coding	PABPC	0.0541758
ENSG00000055483	USP36	protein_coding	PABPN	0.0377104
ENSG00000055609	KMT2C	protein_coding	Input	0.0271362
ENSG00000055609	KMT2C	protein_coding	PABPC	0.0340909
ENSG00000055609	KMT2C	protein_coding	PABPN	0.073462
ENSG00000055732	MCOLN3	protein_coding	Input	0.00988237
ENSG00000055732	MCOLN3	protein_coding	PABPC	0
ENSG00000055732	MCOLN3	protein_coding	PABPN	0.012803
ENSG00000055917	PUM2	protein_coding	Input	0.0733268
ENSG00000055917	PUM2	protein_coding	PABPC	0.104317
ENSG00000055917	PUM2	protein_coding	PABPN	0.163135
ENSG00000055950	MRPL43	protein_coding	Input	0.07317
ENSG00000055950	MRPL43	protein_coding	PABPC	0.0783686
ENSG00000055950	MRPL43	protein_coding	PABPN	0
ENSG00000055955	ITIH4	protein_coding	Input	0
ENSG00000055955	ITIH4	protein_coding	PABPC	0.00592531
ENSG00000055955	ITIH4	protein_coding	PABPN	0.0237861
ENSG00000056050	HPF1	protein_coding	Input	0.0328921
ENSG00000056050	HPF1	protein_coding	PABPC	0
ENSG00000056050	HPF1	protein_coding	PABPN	0
ENSG00000056097	ZFR	protein_coding	Input	0.090496
ENSG00000056097	ZFR	protein_coding	PABPC	0.053599
ENSG00000056097	ZFR	protein_coding	PABPN	0.201821
ENSG00000056277	ZNF280C	protein_coding	Input	0
ENSG00000056277	ZNF280C	protein_coding	PABPC	0
ENSG00000056277	ZNF280C	protein_coding	PABPN	0
ENSG00000056487	PHF21B	protein_coding	Input	0
ENSG00000056487	PHF21B	protein_coding	PABPC	0.0503467
ENSG00000056487	PHF21B	protein_coding	PABPN	0.0845062
ENSG00000056558	TRAF1	protein_coding	Input	0
ENSG00000056558	TRAF1	protein_coding	PABPC	0
ENSG00000056558	TRAF1	protein_coding	PABPN	0.0675038
ENSG00000056586	RC3H2	protein_coding	Input	0.018817
ENSG00000056586	RC3H2	protein_coding	PABPC	0.0912677
ENSG00000056586	RC3H2	protein_coding	PABPN	0.0948589
ENSG00000056736	IL17RB	protein_coding	Input	0
ENSG00000056736	IL17RB	protein_coding	PABPC	0
ENSG00000056736	IL17RB	protein_coding	PABPN	0.0868746
ENSG00000056972	TRAF3IP2	protein_coding	Input	0
ENSG00000056972	TRAF3IP2	protein_coding	PABPC	0
ENSG00000056972	TRAF3IP2	protein_coding	PABPN	0.0144655
ENSG00000056998	GYG2	protein_coding	Input	0
ENSG00000056998	GYG2	protein_coding	PABPC	0.0364751
ENSG00000056998	GYG2	protein_coding	PABPN	0
ENSG00000057019	DCBLD2	protein_coding	Input	0.0310518
ENSG00000057019	DCBLD2	protein_coding	PABPC	0.0927616
ENSG00000057019	DCBLD2	protein_coding	PABPN	0
ENSG00000057252	SOAT1	protein_coding	Input	0.0322386
ENSG00000057252	SOAT1	protein_coding	PABPC	0.0655377
ENSG00000057252	SOAT1	protein_coding	PABPN	0.0533731
ENSG00000057294	PKP2	protein_coding	Input	0
ENSG00000057294	PKP2	protein_coding	PABPC	0.0855379
ENSG00000057294	PKP2	protein_coding	PABPN	0
ENSG00000057468	MSH4	protein_coding	Input	0.00623708
ENSG00000057468	MSH4	protein_coding	PABPC	0.00521364
ENSG00000057468	MSH4	protein_coding	PABPN	0.0674134
ENSG00000057608	GDI2	protein_coding	Input	0.171748
ENSG00000057608	GDI2	protein_coding	PABPC	0
ENSG00000057608	GDI2	protein_coding	PABPN	0.146804
ENSG00000057663	ATG5	protein_coding	Input	0.0225161
ENSG00000057663	ATG5	protein_coding	PABPC	0.0562456
ENSG00000057663	ATG5	protein_coding	PABPN	0
ENSG00000057704	TMCC3	protein_coding	Input	0.00919516
ENSG00000057704	TMCC3	protein_coding	PABPC	0.0454321
ENSG00000057704	TMCC3	protein_coding	PABPN	0
ENSG00000057757	PITHD1	protein_coding	Input	0
ENSG00000057757	PITHD1	protein_coding	PABPC	0.00649235
ENSG00000057757	PITHD1	protein_coding	PABPN	0
ENSG00000057935	MTA3	protein_coding	Input	0.0161042
ENSG00000057935	MTA3	protein_coding	PABPC	0.0784654
ENSG00000057935	MTA3	protein_coding	PABPN	0.0433363
ENSG00000058056	USP13	protein_coding	Input	0.0104539
ENSG00000058056	USP13	protein_coding	PABPC	0.0854385
ENSG00000058056	USP13	protein_coding	PABPN	0.0878481
ENSG00000058063	ATP11B	protein_coding	Input	0.00997999
ENSG00000058063	ATP11B	protein_coding	PABPC	0.0966253
ENSG00000058063	ATP11B	protein_coding	PABPN	0.185323
ENSG00000058085	LAMC2	protein_coding	Input	0
ENSG00000058085	LAMC2	protein_coding	PABPC	0
ENSG00000058085	LAMC2	protein_coding	PABPN	0
ENSG00000058091	CDK14	protein_coding	Input	0.0287904
ENSG00000058091	CDK14	protein_coding	PABPC	0.0620603
ENSG00000058091	CDK14	protein_coding	PABPN	0.023175
ENSG00000058262	SEC61A1	protein_coding	Input	0.0870287
ENSG00000058262	SEC61A1	protein_coding	PABPC	0.0948598
ENSG00000058262	SEC61A1	protein_coding	PABPN	0.166912
ENSG00000058272	PPP1R12A	protein_coding	Input	0
ENSG00000058272	PPP1R12A	protein_coding	PABPC	0.0117061
ENSG00000058272	PPP1R12A	protein_coding	PABPN	0.00920345
ENSG00000058404	CAMK2B	protein_coding	Input	0
ENSG00000058404	CAMK2B	protein_coding	PABPC	0.00525911
ENSG00000058404	CAMK2B	protein_coding	PABPN	0.00960665
ENSG00000058453	CROCC	protein_coding	Input	0.0525507
ENSG00000058453	CROCC	protein_coding	PABPC	0.00839209
ENSG00000058453	CROCC	protein_coding	PABPN	0.0278512
ENSG00000058600	POLR3E	protein_coding	Input	0.0108559
ENSG00000058600	POLR3E	protein_coding	PABPC	0.10955
ENSG00000058600	POLR3E	protein_coding	PABPN	0.0636103
ENSG00000058668	ATP2B4	protein_coding	Input	0.0188351
ENSG00000058668	ATP2B4	protein_coding	PABPC	0.0302567
ENSG00000058668	ATP2B4	protein_coding	PABPN	0.0358919
ENSG00000058673	ZC3H11A	protein_coding	Input	0.00537236
ENSG00000058673	ZC3H11A	protein_coding	PABPC	0.0807905
ENSG00000058673	ZC3H11A	protein_coding	PABPN	0.0118312
ENSG00000058729	RIOK2	protein_coding	Input	0
ENSG00000058729	RIOK2	protein_coding	PABPC	0.0201949
ENSG00000058729	RIOK2	protein_coding	PABPN	0.0150637
ENSG00000058799	YIPF1	protein_coding	Input	0.112149
ENSG00000058799	YIPF1	protein_coding	PABPC	0.180122
ENSG00000058799	YIPF1	protein_coding	PABPN	0
ENSG00000058804	NDC1	protein_coding	Input	0.298049
ENSG00000058804	NDC1	protein_coding	PABPC	0.151454
ENSG00000058804	NDC1	protein_coding	PABPN	0.0266343
ENSG00000059122	FLYWCH1	protein_coding	Input	0
ENSG00000059122	FLYWCH1	protein_coding	PABPC	0.0389684
ENSG00000059122	FLYWCH1	protein_coding	PABPN	0
ENSG00000059145	UNKL	protein_coding	Input	0.0437986
ENSG00000059145	UNKL	protein_coding	PABPC	0.053742
ENSG00000059145	UNKL	protein_coding	PABPN	0.133343
ENSG00000059377	TBXAS1	protein_coding	Input	0.0117386
ENSG00000059377	TBXAS1	protein_coding	PABPC	0
ENSG00000059377	TBXAS1	protein_coding	PABPN	0.0606316
ENSG00000059573	ALDH18A1	protein_coding	Input	0.205496
ENSG00000059573	ALDH18A1	protein_coding	PABPC	0.122299
ENSG00000059573	ALDH18A1	protein_coding	PABPN	0.0523235
ENSG00000059588	TARBP1	protein_coding	Input	0.0559434
ENSG00000059588	TARBP1	protein_coding	PABPC	0.0525475
ENSG00000059588	TARBP1	protein_coding	PABPN	0
ENSG00000059691	GATB	protein_coding	Input	0
ENSG00000059691	GATB	protein_coding	PABPC	0
ENSG00000059691	GATB	protein_coding	PABPN	0
ENSG00000059728	MXD1	protein_coding	Input	0.00114494
ENSG00000059728	MXD1	protein_coding	PABPC	0.0763895
ENSG00000059728	MXD1	protein_coding	PABPN	0.112859
ENSG00000059758	CDK17	protein_coding	Input	0.0149406
ENSG00000059758	CDK17	protein_coding	PABPC	0.017647
ENSG00000059758	CDK17	protein_coding	PABPN	0.0797981
ENSG00000059769	DNAJC25	protein_coding	Input	0
ENSG00000059769	DNAJC25	protein_coding	PABPC	0.0954785
ENSG00000059769	DNAJC25	protein_coding	PABPN	0.0478817
ENSG00000059804	SLC2A3	protein_coding	Input	0
ENSG00000059804	SLC2A3	protein_coding	PABPC	0
ENSG00000059804	SLC2A3	protein_coding	PABPN	0.0054074
ENSG00000059915	PSD	protein_coding	Input	0
ENSG00000059915	PSD	protein_coding	PABPC	0.00348053
ENSG00000059915	PSD	protein_coding	PABPN	0
ENSG00000060069	CTDP1	protein_coding	Input	0.0136806
ENSG00000060069	CTDP1	protein_coding	PABPC	0.0573689
ENSG00000060069	CTDP1	protein_coding	PABPN	0.00605261
ENSG00000060138	YBX3	protein_coding	Input	0.147211
ENSG00000060138	YBX3	protein_coding	PABPC	0.0797692
ENSG00000060138	YBX3	protein_coding	PABPN	0.0933199
ENSG00000060140	STYK1	protein_coding	Input	0
ENSG00000060140	STYK1	protein_coding	PABPC	0.00401044
ENSG00000060140	STYK1	protein_coding	PABPN	0
ENSG00000060237	WNK1	protein_coding	Input	0.0275511
ENSG00000060237	WNK1	protein_coding	PABPC	0.0819666
ENSG00000060237	WNK1	protein_coding	PABPN	0.119537
ENSG00000060339	CCAR1	protein_coding	Input	0.0695575
ENSG00000060339	CCAR1	protein_coding	PABPC	0
ENSG00000060339	CCAR1	protein_coding	PABPN	0.122719
ENSG00000060491	OGFR	protein_coding	Input	0
ENSG00000060491	OGFR	protein_coding	PABPC	0.0839805
ENSG00000060491	OGFR	protein_coding	PABPN	0.0546443
ENSG00000060642	PIGV	protein_coding	Input	0.00244851
ENSG00000060642	PIGV	protein_coding	PABPC	0.0372698
ENSG00000060642	PIGV	protein_coding	PABPN	0.0575074
ENSG00000060656	PTPRU	protein_coding	Input	0
ENSG00000060656	PTPRU	protein_coding	PABPC	0.156039
ENSG00000060656	PTPRU	protein_coding	PABPN	0.0907453
ENSG00000060688	SNRNP40	protein_coding	Input	0.0602117
ENSG00000060688	SNRNP40	protein_coding	PABPC	0.185685
ENSG00000060688	SNRNP40	protein_coding	PABPN	0.154889
ENSG00000060749	QSER1	protein_coding	Input	0.0695321
ENSG00000060749	QSER1	protein_coding	PABPC	0.0858187
ENSG00000060749	QSER1	protein_coding	PABPN	0.0705064
ENSG00000060762	MPC1	protein_coding	Input	0.440219
ENSG00000060762	MPC1	protein_coding	PABPC	0.0561752
ENSG00000060762	MPC1	protein_coding	PABPN	0.00338929
ENSG00000060971	ACAA1	protein_coding	Input	0.0270774
ENSG00000060971	ACAA1	protein_coding	PABPC	0.0330476
ENSG00000060971	ACAA1	protein_coding	PABPN	0.0507618
ENSG00000060982	BCAT1	protein_coding	Input	0.135257
ENSG00000060982	BCAT1	protein_coding	PABPC	0.16376
ENSG00000060982	BCAT1	protein_coding	PABPN	0
ENSG00000061273	HDAC7	protein_coding	Input	0
ENSG00000061273	HDAC7	protein_coding	PABPC	0.0885464
ENSG00000061273	HDAC7	protein_coding	PABPN	0
ENSG00000061337	LZTS1	protein_coding	Input	0
ENSG00000061337	LZTS1	protein_coding	PABPC	0.00858501
ENSG00000061337	LZTS1	protein_coding	PABPN	0.00782264
ENSG00000061455	PRDM6	protein_coding	Input	0.0202398
ENSG00000061455	PRDM6	protein_coding	PABPC	0
ENSG00000061455	PRDM6	protein_coding	PABPN	0
ENSG00000061656	SPAG4	protein_coding	Input	0
ENSG00000061656	SPAG4	protein_coding	PABPC	0.0279427
ENSG00000061656	SPAG4	protein_coding	PABPN	0.0286091
ENSG00000061676	NCKAP1	protein_coding	Input	0.0342197
ENSG00000061676	NCKAP1	protein_coding	PABPC	0.0445166
ENSG00000061676	NCKAP1	protein_coding	PABPN	0.0776303
ENSG00000061794	MRPS35	protein_coding	Input	0
ENSG00000061794	MRPS35	protein_coding	PABPC	0.177659
ENSG00000061794	MRPS35	protein_coding	PABPN	0.0220609
ENSG00000061918	GUCY1B1	protein_coding	Input	0.0421243
ENSG00000061918	GUCY1B1	protein_coding	PABPC	0.0676042
ENSG00000061918	GUCY1B1	protein_coding	PABPN	0
ENSG00000061936	SFSWAP	protein_coding	Input	0
ENSG00000061936	SFSWAP	protein_coding	PABPC	0.0509469
ENSG00000061936	SFSWAP	protein_coding	PABPN	0
ENSG00000061938	TNK2	protein_coding	Input	0
ENSG00000061938	TNK2	protein_coding	PABPC	0.0738414
ENSG00000061938	TNK2	protein_coding	PABPN	0
ENSG00000061987	MON2	protein_coding	Input	0.0189929
ENSG00000061987	MON2	protein_coding	PABPC	0.00828612
ENSG00000061987	MON2	protein_coding	PABPN	0
ENSG00000062194	GPBP1	protein_coding	Input	0
ENSG00000062194	GPBP1	protein_coding	PABPC	0
ENSG00000062194	GPBP1	protein_coding	PABPN	0.163543
ENSG00000062282	DGAT2	protein_coding	Input	0
ENSG00000062282	DGAT2	protein_coding	PABPC	0
ENSG00000062282	DGAT2	protein_coding	PABPN	0.00963066
ENSG00000062370	ZNF112	protein_coding	Input	0
ENSG00000062370	ZNF112	protein_coding	PABPC	0.00881315
ENSG00000062370	ZNF112	protein_coding	PABPN	0
ENSG00000062485	CS	protein_coding	Input	0.179918
ENSG00000062485	CS	protein_coding	PABPC	0.129429
ENSG00000062485	CS	protein_coding	PABPN	0.0602254
ENSG00000062524	LTK	protein_coding	Input	0
[truncated: 54,608 more rows]
