# Supplementary material for: Nuclear and cytoplasmic poly(A) binding proteins (PABPs) favor distinct transcripts and isoforms
Source: Nucleic Acids Res. 2022 Apr 19;50(8):4685–702. doi: 10.1093/nar/gkac263 (PMC9071453; doi:10.1093/nar/gkac263)
Supplement: gkac263_Supplemental_Files [file gkac263_supplemental_files.zip › Table_S6.xlsx]

## Sheet: Table_S6
ENSEMBL	ensembl_gene_id_version	external_gene_name	gene_biotype	Input_tpm_total	PABPN_tpm_total	PABPC_tpm_total	Length_exonic	log2FoldChange
ENSG00000223972	ENSG00000223972.5	DDX11L1	transcribed_unprocessed_pseudogene	0	0.104497	0	1735	NA
ENSG00000227232	ENSG00000227232.5	WASH7P	unprocessed_pseudogene	1.75568	8.01218	1.69739	1351	-1.09175
ENSG00000243485	ENSG00000243485.5	MIR1302-2HG	lncRNA	0.0576658	0.188989	0	883	NA
LOC100996442	NA	NA	misc_RNA	0.0235025	0.088408	0.0346492	1221	-2.31867
ENSG00000279457	ENSG00000279457.4	WASH9P	unprocessed_pseudogene	5.49199	21.2103	4.44298	1397	-0.925343
ENSG00000228463	ENSG00000228463.10		transcribed_processed_pseudogene	0.158732	0.782063	0.112671	8172	-2.75172
ENSG00000286448	ENSG00000286448.1		lncRNA	0	0.090701	0.0253538	736	NA
ENSG00000237094	ENSG00000237094.12		transcribed_unprocessed_pseudogene	0.150252	1.0277	0.203818	6204	NA
ENSG00000230021	ENSG00000230021.10		transcribed_processed_pseudogene	0.341289	0.564601	0.144589	5215	-2.64986
ENSG00000235146	ENSG00000235146.2		lncRNA	0	0.00929038	0	635	NA
ENSG00000225972	ENSG00000225972.1	MTND1P23	unprocessed_pseudogene	0.395367	0.550738	0.194419	372	NA
ENSG00000225630	ENSG00000225630.1	MTND2P28	unprocessed_pseudogene	57.0445	20.0878	18.3737	1044	NA
ENSG00000237973	ENSG00000237973.1	MTCO1P12	unprocessed_pseudogene	5.80547	2.3613	3.18631	1543	NA
ENSG00000229344	ENSG00000229344.1	MTCO2P12	unprocessed_pseudogene	2.27015	2.15263	3.52333	682	NA
ENSG00000248527	ENSG00000248527.1	MTATP6P1	unprocessed_pseudogene	219.861	79.6191	94.049	634	NA
ENSG00000198744	ENSG00000198744.5	MTCO3P12	unprocessed_pseudogene	3.82137	2.89292	3.25526	546	NA
ENSG00000229376	ENSG00000229376.3	CICP3	processed_pseudogene	0.0158082	0.0246167	0.0109987	2455	NA
ENSG00000237491	ENSG00000237491.10	LINC01409	lncRNA	1.47869	5.52885	0.395626	8299	-2.92938
ENSG00000177757	ENSG00000177757.2	FAM87B	lncRNA	0.076937	0.301204	0.0934756	1947	NA
ENSG00000228794	ENSG00000228794.10	LINC01128	lncRNA	7.10336	11.4264	6.6125	15682	NA
ENSG00000288531	ENSG00000288531.1		lncRNA	0.121562	0.169662	0.0216844	3292	NA
ENSG00000230368	ENSG00000230368.2	FAM41C	lncRNA	0.0482247	0.443759	0.077534	1641	NA
ENSG00000234711	ENSG00000234711.1	TUBB8P11	unprocessed_pseudogene	0.0733631	0.239624	0.0341795	1058	NA
ENSG00000283040	ENSG00000283040.1		transcribed_unprocessed_pseudogene	0.108522	0.605039	0.18122	331	NA
ENSG00000272438	ENSG00000272438.1		lncRNA	14.7591	92.3737	11.3355	351	-1.74371
ENSG00000223764	ENSG00000223764.2	LINC02593	lncRNA	24.9574	242.454	40.4313	4152	-0.657238
ENSG00000187634	ENSG00000187634.13	SAMD11	protein_coding	40.0683	208.694	59.5732	4173	0.440822
ENSG00000188976	ENSG00000188976.11	NOC2L	protein_coding	141.999	174.818	180.015	5540	1.96711
ENSG00000187961	ENSG00000187961.14	KLHL17	protein_coding	51.6407	332.32	59.6645	3402	-1.26722
ENSG00000187583	ENSG00000187583.11	PLEKHN1	protein_coding	1.58256	3.32339	0.567777	3451	-2.14556
ENSG00000187642	ENSG00000187642.9	PERM1	protein_coding	0.268326	0.776341	0.0900694	3424	NA
ENSG00000272512	ENSG00000272512.1		lncRNA	24.8581	250.949	34.8418	2086	-1.92089
ENSG00000188290	ENSG00000188290.11	HES4	protein_coding	179.472	1012.75	514.77	1118	1.88945
ENSG00000187608	ENSG00000187608.10	ISG15	protein_coding	25.9802	133.203	36.4565	867	-1.95746
ENSG00000224969	ENSG00000224969.1		lncRNA	0.0494779	0.952038	0.0658153	471	NA
ENSG00000188157	ENSG00000188157.15	AGRN	protein_coding	51.7088	185.478	44.2697	10359	-0.878504
ENSG00000217801	ENSG00000217801.10		transcribed_unprocessed_pseudogene	2.31334	8.33125	4.4658	2203	NA
ENSG00000273443	ENSG00000273443.1		lncRNA	0.674033	1.78012	1.26296	829	NA
ENSG00000237330	ENSG00000237330.3	RNF223	protein_coding	0.279283	0.923797	0.3509	1900	NA
ENSG00000131591	ENSG00000131591.18	C1orf159	protein_coding	27.7667	120.908	30.2142	6322	-1.32953
ENSG00000285812	ENSG00000285812.1		lncRNA	0.437369	0.943835	0.0764536	1095	NA
ENSG00000223823	ENSG00000223823.1	LINC01342	lncRNA	0	0.0111502	0	1620	NA
ENSG00000272141	ENSG00000272141.1		lncRNA	0.0363941	0.213978	0	987	NA
ENSG00000205231	ENSG00000205231.1	TTLL10-AS1	lncRNA	0.0705987	0.11981	0.00764491	3532	NA
ENSG00000162571	ENSG00000162571.14	TTLL10	protein_coding	0.0152402	0.0463914	0.00180278	3998	NA
ENSG00000186891	ENSG00000186891.14	TNFRSF18	protein_coding	0.302751	0.556111	0.107964	1271	NA
ENSG00000186827	ENSG00000186827.11	TNFRSF4	protein_coding	0.359618	1.60471	0.100409	1722	NA
ENSG00000078808	ENSG00000078808.19	SDF4	protein_coding	55.5516	111.485	100.44	4745	1.50193
ENSG00000176022	ENSG00000176022.7	B3GALT6	protein_coding	34.6395	59.4648	102.764	2805	2.43229
ENSG00000184163	ENSG00000184163.3	C1QTNF12	protein_coding	1.76284	11.7851	1.69413	1794	-3.06015
ENSG00000260179	ENSG00000260179.1		lncRNA	1.45818	7.99377	0.388406	1558	NA
ENSG00000160087	ENSG00000160087.21	UBE2J2	protein_coding	37.9817	122.188	76.6092	4691	0.67009
ENSG00000230415	ENSG00000230415.1	LINC01786	lncRNA	7.43242	15.4308	2.14328	513	-2.31808
ENSG00000162572	ENSG00000162572.21	SCNN1D	protein_coding	6.34516	41.7085	6.99112	4025	-2.61643
ENSG00000131584	ENSG00000131584.19	ACAP3	protein_coding	42.8037	219.047	34.761	8623	-1.2987
ENSG00000169972	ENSG00000169972.12	PUSL1	protein_coding	53.3301	78.953	127.267	2459	1.91982
ENSG00000127054	ENSG00000127054.21	INTS11	protein_coding	42.4914	99.1832	45.6695	8140	0.508603
ENSG00000224051	ENSG00000224051.7	CPTP	protein_coding	11.9306	13.4005	30.6918	2555	2.28262
ENSG00000169962	ENSG00000169962.5	TAS1R3	protein_coding	0.307687	1.30942	0.160393	3475	NA
ENSG00000107404	ENSG00000107404.20	DVL1	protein_coding	106.977	344.14	194.399	3823	1.42854
ENSG00000162576	ENSG00000162576.17	MXRA8	protein_coding	2.01644	7.65364	3.25332	3622	NA
ENSG00000175756	ENSG00000175756.13	AURKAIP1	protein_coding	113.068	147.677	365.229	1669	3.32026
ENSG00000223663	ENSG00000223663.2	NDUFB4P8	processed_pseudogene	0.408164	0.32934	0.172108	367	NA
ENSG00000221978	ENSG00000221978.12	CCNL2	protein_coding	73.9567	467.347	64.2934	6857	-1.85685
ENSG00000224870	ENSG00000224870.7	MRPL20-AS1	lncRNA	28.1534	82.7736	75.7034	2527	2.16202
ENSG00000242485	ENSG00000242485.6	MRPL20	protein_coding	87.0066	153.439	217.728	2474	2.31467
ENSG00000272455	ENSG00000272455.1	MRPL20-DT	lncRNA	6.75071	54.197	6.91936	1523	NA
ENSG00000235098	ENSG00000235098.9	ANKRD65	protein_coding	0.0816422	0.398214	0.145088	2644	NA
ENSG00000225905	ENSG00000225905.1		lncRNA	0.0597202	0.133152	0.0331743	543	NA
ENSG00000225285	ENSG00000225285.1	LINC01770	lncRNA	2.06325	6.4283	1.83357	851	NA
ENSG00000179403	ENSG00000179403.12	VWA1	protein_coding	4.47839	8.93208	11.5922	5065	1.44507
ENSG00000215915	ENSG00000215915.10	ATAD3C	protein_coding	0.422235	3.4324	0.633248	3981	NA
ENSG00000160072	ENSG00000160072.20	ATAD3B	protein_coding	51.965	163.784	47.4915	7686	NA
ENSG00000284740	ENSG00000284740.1		transcribed_unprocessed_pseudogene	3.47685	20.3373	4.35212	660	NA
ENSG00000197785	ENSG00000197785.14	ATAD3A	protein_coding	67.6204	164.046	171.566	3344	0.57326
ENSG00000205090	ENSG00000205090.9	TMEM240	protein_coding	6.66015	29.9134	3.31013	2009	-1.63277
ENSG00000160075	ENSG00000160075.12	SSU72	protein_coding	51.9619	82.1499	117.084	6919	1.19132
ENSG00000215014	ENSG00000215014.5		lncRNA	2.81516	8.67568	6.81206	2349	2.10687
ENSG00000228594	ENSG00000228594.4	FNDC10	protein_coding	3.73267	4.96542	15.7515	2124	3.41263
ENSG00000286989	ENSG00000286989.1		lncRNA	2.18138	8.91001	1.98079	1830	NA
ENSG00000272106	ENSG00000272106.1		lncRNA	4.76062	28.5667	9.02103	2038	1.43518
ENSG00000197530	ENSG00000197530.13	MIB2	protein_coding	15.4777	40.7607	12.6282	8767	-0.437651
ENSG00000189409	ENSG00000189409.14	MMP23B	protein_coding	0.848462	2.88726	0.723026	2205	NA
ENSG00000248333	ENSG00000248333.9	CDK11B	protein_coding	24.7002	53.9745	21.2925	3488	-0.680555
ENSG00000272004	ENSG00000272004.1		lncRNA	2.83806	10.4319	3.06169	400	1.34141
ENSG00000189339	ENSG00000189339.12	SLC35E2B	protein_coding	15.4547	71.1057	28.306	8462	1.08263
ENSG00000269737	ENSG00000269737.2		transcribed_processed_pseudogene	0.140099	0.425546	0.103532	1819	NA
ENSG00000215914	ENSG00000215914.4	MMP23A	unprocessed_pseudogene	0	0.0733421	0	1017	NA
ENSG00000008128	ENSG00000008128.23	CDK11A	protein_coding	10.2793	29.9381	4.87446	5085	-2.15255
ENSG00000227775	ENSG00000227775.3		transcribed_processed_pseudogene	0.615016	1.68451	0.410813	2759	NA
ENSG00000215790	ENSG00000215790.8	SLC35E2A	transcribed_unprocessed_pseudogene	9.15998	38.0341	8.46279	7713	NA
ENSG00000008130	ENSG00000008130.15	NADK	protein_coding	38.7546	142.617	69.732	5570	0.638112
ENSG00000078369	ENSG00000078369.18	GNB1	protein_coding	95.3778	120.532	210.847	6417	0.448606
ENSG00000231050	ENSG00000231050.1		lncRNA	6.11657	8.22329	1.62658	906	NA
ENSG00000169885	ENSG00000169885.10	CALML6	protein_coding	0.469966	3.21576	0.224342	2040	NA
ENSG00000178821	ENSG00000178821.13	TMEM52	protein_coding	2.4775	7.7584	10.2368	1600	2.63163
ENSG00000142609	ENSG00000142609.19	CFAP74	protein_coding	0.153738	0.266378	0.0930227	10422	NA
ENSG00000233542	ENSG00000233542.2		lncRNA	0.017412	0.0585884	0.0500838	2063	NA
ENSG00000187730	ENSG00000187730.9	GABRD	protein_coding	0.816261	1.49144	1.47932	5525	1.22948
ENSG00000226969	ENSG00000226969.1		lncRNA	0.205984	0.697023	0.435418	538	NA
ENSG00000067606	ENSG00000067606.17	PRKCZ	protein_coding	10.7251	29.6264	14.6721	7695	-0.502282
ENSG00000271806	ENSG00000271806.1		lncRNA	0.0342831	0.0649399	0.0138229	4196	NA
ENSG00000182873	ENSG00000182873.5	PRKCZ-AS1	lncRNA	2.6523	8.19549	4.31759	1734	NA
ENSG00000162585	ENSG00000162585.17	FAAP20	protein_coding	6.81029	21.9131	13.0843	10916	1.08179
ENSG00000234396	ENSG00000234396.3		lncRNA	1.41835	6.61089	0.422077	326	NA
ENSG00000157933	ENSG00000157933.10	SKI	protein_coding	61.2472	162.738	114.545	6550	NA
ENSG00000287356	ENSG00000287356.1		lncRNA	0.422205	2.04351	0.297709	5794	NA
ENSG00000116151	ENSG00000116151.14	MORN1	protein_coding	5.82394	16.2791	4.10458	11337	-0.428748
ENSG00000157916	ENSG00000157916.20	RER1	protein_coding	46.1331	154.361	100.174	5689	1.44351
ENSG00000157911	ENSG00000157911.11	PEX10	protein_coding	18.2531	45.2813	37.2141	3782	1.93361
ENSG00000149527	ENSG00000149527.18	PLCH2	protein_coding	0.0614237	0.156548	0.0187879	10809	NA
ENSG00000224387	ENSG00000224387.1		lncRNA	0.482857	1.82214	0.408738	455	NA
ENSG00000229393	ENSG00000229393.1		lncRNA	0.643992	3.70204	0.317931	514	NA
ENSG00000157881	ENSG00000157881.16	PANK4	protein_coding	33.1306	66.6366	24.0687	5072	NA
ENSG00000197921	ENSG00000197921.6	HES5	protein_coding	11.4705	19.1108	19.0387	1324	2.88281
ENSG00000272449	ENSG00000272449.2		lncRNA	7.31893	31.5515	17.9339	1531	1.69078
ENSG00000238164	ENSG00000238164.6	TNFRSF14-AS1	lncRNA	0	0.011768	0	6137	NA
ENSG00000157873	ENSG00000157873.18	TNFRSF14	protein_coding	0.298931	0.762568	0.255954	6219	NA
ENSG00000225931	ENSG00000225931.3		TEC	0.0885994	0.0980646	0.0123748	1297	NA
ENSG00000228037	ENSG00000228037.1		lncRNA	0.0950524	0.436619	0.16192	626	NA
ENSG00000157870	ENSG00000157870.17	PRXL2B	protein_coding	6.04402	17.3925	17.8685	3371	2.02172
ENSG00000142606	ENSG00000142606.16	MMEL1	protein_coding	0.103965	0.174777	0.0451181	3870	NA
ENSG00000237058	ENSG00000237058.1	MMEL1-AS1	lncRNA	0	0	0.0969489	373	NA
ENSG00000215912	ENSG00000215912.12	TTC34	protein_coding	0.989369	1.03157	0.0689018	8814	-2.43378
ENSG00000285945	ENSG00000285945.1		lncRNA	0.00273838	0.0261559	0.00274391	593	NA
ENSG00000287396	ENSG00000287396.1		lncRNA	0.342284	0.561847	0.984892	663	NA
ENSG00000177133	ENSG00000177133.12	PRDM16-DT	lncRNA	0.0248702	0.0503981	0.0131996	5600	NA
ENSG00000142611	ENSG00000142611.17	PRDM16	protein_coding	0.430175	0.817313	0.38535	9767	NA
ENSG00000272235	ENSG00000272235.1		lncRNA	0.0207576	0.0174614	0	3461	NA
ENSG00000287828	ENSG00000287828.1		lncRNA	0.225415	0.119711	0.130044	728	NA
ENSG00000130762	ENSG00000130762.15	ARHGEF16	protein_coding	4.09537	10.749	4.03184	5324	NA
ENSG00000272088	ENSG00000272088.1		lncRNA	0.0940339	0.713319	0.0706854	382	NA
ENSG00000162591	ENSG00000162591.16	MEGF6	protein_coding	1.86392	10.7316	1.52632	9021	-2.68483
ENSG00000238260	ENSG00000238260.1		lncRNA	1.08953	6.81346	0.896418	622	NA
ENSG00000158109	ENSG00000158109.15	TPRG1L	protein_coding	15.102	29.1641	51.6539	2401	2.02044
ENSG00000116213	ENSG00000116213.16	WRAP73	protein_coding	21.7335	58.9101	25.4363	7634	0.713171
ENSG00000078900	ENSG00000078900.15	TP73	protein_coding	5.95321	16.2724	11.4137	6767	NA
ENSG00000227589	ENSG00000227589.1	TP73-AS3	lncRNA	0.0842322	0.14456	0	754	NA
ENSG00000235131	ENSG00000235131.1	TP73-AS2	lncRNA	0.151667	0.145526	0	351	NA
ENSG00000227372	ENSG00000227372.12	TP73-AS1	transcribed_unitary_pseudogene	19.4194	64.4621	33.3649	9701	1.37672
ENSG00000162592	ENSG00000162592.10	CCDC27	protein_coding	0.0437343	0.147935	0.0433643	4238	NA
ENSG00000235169	ENSG00000235169.11	SMIM1	protein_coding	1.2726	0.962991	2.28636	1087	3.08678
ENSG00000130764	ENSG00000130764.10	LRRC47	protein_coding	42.006	75.8381	76.3254	4509	1.85852
ENSG00000266075	ENSG00000266075.2	RN7SL574P	misc_RNA	0.242458	0.446647	0.0909152	297	NA
ENSG00000272153	ENSG00000272153.1		lncRNA	0.693111	0.751074	0.420568	531	NA
ENSG00000116198	ENSG00000116198.14	CEP104	protein_coding	20.0515	42.4256	24.8746	7871	0.459723
ENSG00000169598	ENSG00000169598.17	DFFB	protein_coding	16.671	59.9721	31.9074	3870	NA
ENSG00000198912	ENSG00000198912.12	C1orf174	protein_coding	18.5636	48.4976	42.2955	4388	1.76254
ENSG00000236423	ENSG00000236423.6	LINC01134	lncRNA	2.17856	7.16402	0.748836	4084	-1.99987
ENSG00000233304	ENSG00000233304.7	LINC01346	lncRNA	0.0144963	0.0850887	0.0206176	5054	NA
ENSG00000284668	ENSG00000284668.2	LINC02780	lncRNA	0.0649307	0.0745617	0.00659734	1835	NA
ENSG00000284703	ENSG00000284703.1		lncRNA	0.0534688	0.0804035	0.00750715	4817	NA
ENSG00000232596	ENSG00000232596.3	LINC01646	lncRNA	0.0107936	0.0037599	0	3328	NA
ENSG00000196581	ENSG00000196581.11	AJAP1	protein_coding	0.00116885	0.00265492	0	12528	NA
ENSG00000284692	ENSG00000284692.2		lncRNA	0	0	0.00287988	2316	NA
ENSG00000236948	ENSG00000236948.2		lncRNA	0.0137338	0.163909	0.00169838	1095	NA
ENSG00000131697	ENSG00000131697.18	NPHP4	protein_coding	12.5439	35.5134	6.26178	13167	-1.08185
ENSG00000069424	ENSG00000069424.15	KCNAB2	protein_coding	3.36153	9.32859	2.82469	17329	-0.6574
ENSG00000116254	ENSG00000116254.18	CHD5	protein_coding	0.659758	3.13636	0.457689	10094	-1.98579
ENSG00000116251	ENSG00000116251.11	RPL22	protein_coding	83.1512	120.737	198.54	4665	2.46208
ENSG00000158286	ENSG00000158286.13	RNF207	protein_coding	6.16908	18.6818	3.14222	6595	-2.83135
ENSG00000116237	ENSG00000116237.16	ICMT	protein_coding	96.0104	104.783	246.931	4910	2.58208
ENSG00000225077	ENSG00000225077.3	LINC00337	lncRNA	1.3843	2.7754	3.11466	2358	2.95554
ENSG00000173673	ENSG00000173673.8	HES3	protein_coding	0	0.101719	0	710	NA
ENSG00000158292	ENSG00000158292.7	GPR153	protein_coding	9.58321	33.1066	18.5857	4198	1.33903
ENSG00000097021	ENSG00000097021.20	ACOT7	protein_coding	34.075	23.4838	74.6401	4124	0.807228
ENSG00000271746	ENSG00000271746.1		lncRNA	0.830618	1.50819	0.57765	837	NA
ENSG00000069812	ENSG00000069812.11	HES2	protein_coding	7.70131	32.9821	16.6004	5407	1.66241
ENSG00000187017	ENSG00000187017.17	ESPN	protein_coding	1.00079	3.43708	1.32751	6952	-1.12749
ENSG00000231868	ENSG00000231868.1		lncRNA	0.0405135	0.069995	0.0223648	351	NA
ENSG00000215788	ENSG00000215788.11	TNFRSF25	protein_coding	3.27049	19.6519	2.9655	4179	-1.90725
ENSG00000171680	ENSG00000171680.23	PLEKHG5	protein_coding	5.52268	10.9329	3.57353	6949	-0.653497
ENSG00000162408	ENSG00000162408.11	NOL9	protein_coding	52.625	132.557	63.1506	7271	0.897467
ENSG00000229519	ENSG00000229519.2		processed_pseudogene	0.123596	0.405063	0	401	NA
ENSG00000173662	ENSG00000173662.21	TAS1R1	protein_coding	0.0763358	0.416693	0.116464	2764	NA
ENSG00000204859	ENSG00000204859.13	ZBTB48	protein_coding	27.3339	97.9224	24.7658	4510	NA
ENSG00000162413	ENSG00000162413.16	KLHL21	protein_coding	31.2088	78.5902	50.9237	6901	1.5413
ENSG00000116273	ENSG00000116273.6	PHF13	protein_coding	32.0682	112.522	73.0974	3632	1.59979
ENSG00000041988	ENSG00000041988.15	THAP3	protein_coding	13.1365	34.79	26.3277	4072	1.59387
ENSG00000007923	ENSG00000007923.16	DNAJC11	protein_coding	60.3251	233.048	96.4861	5083	NA
ENSG00000228750	ENSG00000228750.7	LINC01672	lncRNA	0	0.0435935	0.0123409	2188	NA
ENSG00000284744	ENSG00000284744.1		lncRNA	0.0365645	0	0.0273575	987	NA
ENSG00000237436	ENSG00000237436.1	CAMTA1-DT	lncRNA	6.20954	19.0119	5.97939	415	NA
ENSG00000171735	ENSG00000171735.19	CAMTA1	protein_coding	11.3609	29.7317	20.4154	9903	-2.09265
ENSG00000227950	ENSG00000227950.1		processed_pseudogene	0	0.211307	0	286	NA
ENSG00000237365	ENSG00000237365.1		lncRNA	0	0.173163	0	349	NA
ENSG00000237728	ENSG00000237728.2	CAMTA1-AS2	lncRNA	0.0110377	0.00926332	0	744	NA
ENSG00000270171	ENSG00000270171.1		lncRNA	0.2817	1.45879	0.151452	1721	NA
ENSG00000270035	ENSG00000270035.1		lncRNA	0.510991	3.06717	0.470466	570	NA
ENSG00000269978	ENSG00000269978.1		lncRNA	0.953194	22.1444	3.31204	267	NA
ENSG00000049245	ENSG00000049245.13	VAMP3	protein_coding	57.692	102.348	164.167	2733	2.40143
ENSG00000049246	ENSG00000049246.15	PER3	protein_coding	0.91435	2.3392	1.02882	8099	NA
ENSG00000236266	ENSG00000236266.1		lncRNA	0	0.0245111	0.0809168	830	NA
ENSG00000049247	ENSG00000049247.14	UTS2	protein_coding	0.0367078	0.197558	0.128002	1791	NA
ENSG00000049249	ENSG00000049249.9	TNFRSF9	protein_coding	0.293519	0.601584	0.365003	6354	NA
ENSG00000116288	ENSG00000116288.13	PARK7	protein_coding	131.282	98.989	323.251	2397	2.37592
ENSG00000284747	ENSG00000284747.1		lncRNA	1.59235	12.4424	1.91013	4116	-2.43927
ENSG00000284716	ENSG00000284716.1		lncRNA	0.124251	0.601225	0	1043	NA
ENSG00000116285	ENSG00000116285.13	ERRFI1	protein_coding	12.4058	26.4126	23.0597	4179	1.44635
ENSG00000238290	ENSG00000238290.1		lncRNA	0.15186	0.173581	0.0197137	2044	NA
ENSG00000232848	ENSG00000232848.1		processed_pseudogene	0.0900126	0.331635	1.12124	800	NA
ENSG00000227634	ENSG00000227634.3	LINC01714	lncRNA	0	0.0104518	0	1001	NA
ENSG00000162426	ENSG00000162426.16	SLC45A1	protein_coding	0.171383	0.174074	0.0992093	2888	NA
ENSG00000142599	ENSG00000142599.19	RERE	protein_coding	22.2146	48.777	19.3346	14112	-3.00476
ENSG00000232912	ENSG00000232912.6	RERE-AS1	lncRNA	0.291388	0.460606	0.0833072	1178	NA
ENSG00000234619	ENSG00000234619.1	RPL7P11	processed_pseudogene	0.109438	0.109757	0.471394	658	NA
ENSG00000226545	ENSG00000226545.1		unprocessed_pseudogene	0.238291	0.319649	0	415	NA
ENSG00000229716	ENSG00000229716.2	RPL23AP19	processed_pseudogene	0.810537	0.359496	1.41144	369	NA
ENSG00000074800	ENSG00000074800.16	ENO1	protein_coding	1133.17	610.212	1861.55	5216	2.76134
ENSG00000230679	ENSG00000230679.1	ENO1-AS1	lncRNA	3.71257	9.05392	2.82768	456	NA
ENSG00000238249	ENSG00000238249.2	HMGN2P17	processed_pseudogene	0.096918	0.358232	1.15831	743	NA
ENSG00000131686	ENSG00000131686.15	CA6	protein_coding	0.00270448	0.0601745	0.00101648	2662	NA
ENSG00000197241	ENSG00000197241.4	SLC2A7	protein_coding	0.0136458	0.0590291	0.0276975	1539	NA
ENSG00000142583	ENSG00000142583.18	SLC2A5	protein_coding	0.0380913	0.113041	0.0248479	6632	NA
ENSG00000180758	ENSG00000180758.12	GPR157	protein_coding	8.19005	27.1848	14.487	5304	NA
ENSG00000228526	ENSG00000228526.7	MIR34AHG	lncRNA	13.7707	63.094	5.09637	8592	-4.12457
ENSG00000234546	ENSG00000234546.4	LNCTAM34A	lncRNA	5.65083	21.1165	3.92545	2141	-1.6295
ENSG00000049239	ENSG00000049239.13	H6PD	protein_coding	6.29002	16.8906	7.04857	9322	0.55351
ENSG00000171621	ENSG00000171621.14	SPSB1	protein_coding	7.46916	13.136	12.2732	3389	NA
ENSG00000284652	ENSG00000284652.1		lncRNA	0.0644234	0.301119	0.169498	1765	NA
ENSG00000284693	ENSG00000284693.1	LINC02606	lncRNA	0.599701	1.35417	1.35402	2623	2.54329
ENSG00000171612	ENSG00000171612.7	SLC25A33	protein_coding	10.6454	17.4864	21.4517	3865	NA
ENSG00000188807	ENSG00000188807.13	TMEM201	protein_coding	24.5278	52.3241	45.9728	6981	NA
ENSG00000171608	ENSG00000171608.16	PIK3CD	protein_coding	1.58244	4.34323	2.91226	6333	1.0209
ENSG00000179840	ENSG00000179840.5	PIK3CD-AS1	lncRNA	0	0.109386	0	1823	NA
ENSG00000233268	ENSG00000233268.3		processed_pseudogene	0.0522569	0.0877125	0.0224957	421	NA
ENSG00000231789	ENSG00000231789.2	PIK3CD-AS2	lncRNA	6.50935	10.8822	22.4966	939	2.10046
ENSG00000171603	ENSG00000171603.18	CLSTN1	protein_coding	86.7304	129.229	105.149	5241	NA
ENSG00000271264	ENSG00000271264.1	MZT1P1	processed_pseudogene	0	0.271366	0.109764	246	NA
ENSG00000280113	ENSG00000280113.2		TEC	0.0739142	0.167455	0.0454693	1983	NA
ENSG00000178585	ENSG00000178585.15	CTNNBIP1	protein_coding	6.16116	11.6123	20.297	3339	0.845337
ENSG00000223989	ENSG00000223989.1		lncRNA	0.0254218	0	0.231764	424	NA
ENSG00000285701	ENSG00000285701.1		lncRNA	0.0336925	0.155624	0.0230259	762	NA
ENSG00000162441	ENSG00000162441.12	LZIC	protein_coding	20.4581	36.7389	42.8493	5459	1.69022
ENSG00000283611	ENSG00000283611.2	TMEM274P	unitary_pseudogene	0.0376629	0.0661971	0.00370057	444	NA
ENSG00000173614	ENSG00000173614.14	NMNAT1	protein_coding	3.70022	12.0098	4.11545	4086	NA
ENSG00000162444	ENSG00000162444.12	RBP7	protein_coding	1.91495	1.52446	4.73163	862	NA
ENSG00000130939	ENSG00000130939.20	UBE4B	protein_coding	36.8008	56.239	35.1093	9237	NA
ENSG00000054523	ENSG00000054523.19	KIF1B	protein_coding	44.8093	88.0452	39.2062	17427	NA
ENSG00000284735	ENSG00000284735.1		lncRNA	0.239176	0.321548	0.0224473	2381	NA
ENSG00000284642	ENSG00000284642.1		lncRNA	3.29535	14.721	1.38879	1477	-3.64395
ENSG00000142657	ENSG00000142657.21	PGD	protein_coding	107.122	72.8372	181.532	3333	2.55536
ENSG00000271989	ENSG00000271989.1		lncRNA	1.01902	2.00053	0.469034	797	NA
ENSG00000175279	ENSG00000175279.22	CENPS	protein_coding	13.8931	25.193	29.8244	1748	0.71678
ENSG00000241563	ENSG00000241563.4	CORT	protein_coding	2.7467	10.8903	5.14324	914	NA
ENSG00000160049	ENSG00000160049.12	DFFA	protein_coding	59.0695	181.612	101.652	6625	2.04391
ENSG00000203469	ENSG00000203469.2		lncRNA	2.15145	2.70374	1.36055	467	NA
ENSG00000142655	ENSG00000142655.13	PEX14	protein_coding	19.9479	38.1987	41.2373	2932	-1.67009
ENSG00000287727	ENSG00000287727.1		lncRNA	0.0536796	0.159481	0	2876	NA
ENSG00000130940	ENSG00000130940.15	CASZ1	protein_coding	4.70798	10.9095	3.66553	11336	-0.735758
ENSG00000272078	ENSG00000272078.1		lncRNA	0.109259	0.18002	0.0269368	7923	NA
ENSG00000175262	ENSG00000175262.14	C1orf127	protein_coding	0.0676786	0.288148	0.046524	3573	NA
ENSG00000215785	ENSG00000215785.2	CFL1P6	processed_pseudogene	0.563926	1.2047	0.110926	494	NA
ENSG00000120948	ENSG00000120948.19	TARDBP	protein_coding	116.482	208.147	171.033	5317	0.459417
ENSG00000009724	ENSG00000009724.17	MASP2	protein_coding	0.646711	4.95508	0.772839	4257	NA
ENSG00000271895	NA	NA	NA	8.49141	62.6653	9.98638	870	NA
ENSG00000116649	ENSG00000116649.10	SRM	protein_coding	141.748	180.515	432.714	1894	3.02803
ENSG00000171824	ENSG00000171824.14	EXOSC10	protein_coding	83.2139	135.184	56.2007	5991	NA
ENSG00000226849	ENSG00000226849.1		lncRNA	1.2262	6.89574	1.07985	2682	NA
ENSG00000230337	ENSG00000230337.1	EXOSC10-AS1	lncRNA	4.89062	9.81443	20.0543	536	2.52822
ENSG00000198793	ENSG00000198793.13	MTOR	protein_coding	63.2564	132.39	43.4059	12163	NA
ENSG00000225602	ENSG00000225602.5	MTOR-AS1	lncRNA	0.167447	0.147932	0.035389	763	NA
ENSG00000171819	ENSG00000171819.5	ANGPTL7	protein_coding	0.159141	0.101238	0	2224	NA
ENSG00000120942	ENSG00000120942.14	UBIAD1	protein_coding	24.1662	43.3331	40.4787	5082	0.957519
ENSG00000238199	ENSG00000238199.1	UBE2V2P3	processed_pseudogene	0.203283	0	0.070936	437	NA
ENSG00000284646	ENSG00000284646.1		lncRNA	0.0171561	0.0990993	0	742	NA
ENSG00000204624	ENSG00000204624.8	DISP3	protein_coding	0.27805	0.666867	0.213502	6120	-1.85205
ENSG00000235643	ENSG00000235643.2	LINC01647	lncRNA	0.241508	0.620761	0.435355	1351	NA
ENSG00000116661	ENSG00000116661.11	FBXO2	protein_coding	0.566033	1.19153	1.36305	3163	NA
ENSG00000132879	ENSG00000132879.14	FBXO44	protein_coding	13.4553	50.5501	19.8776	3527	NA
ENSG00000116663	ENSG00000116663.11	FBXO6	protein_coding	2.42715	4.61928	7.06441	1735	1.6079
ENSG00000116670	ENSG00000116670.15	MAD2L2	protein_coding	47.4661	50.6599	164.188	3324	2.80585
ENSG00000162490	ENSG00000162490.7	DRAXIN	protein_coding	0.270925	0.608407	0.527238	7365	NA
ENSG00000177674	ENSG00000177674.16	AGTRAP	protein_coding	30.532	49.0828	96.7962	2435	1.19879
ENSG00000215910	ENSG00000215910.7	C1orf167	protein_coding	0.757571	2.14846	0.463339	6499	NA
ENSG00000177553	ENSG00000177553.6	C1orf167-AS1	lncRNA	0.0193197	0.106993	0.0193586	1868	NA
ENSG00000177000	ENSG00000177000.13	MTHFR	protein_coding	9.10376	22.1845	8.51794	11513	0.83587
ENSG00000011021	ENSG00000011021.23	CLCN6	protein_coding	14.9246	64.208	10.7604	7743	-1.57829
ENSG00000175206	ENSG00000175206.10	NPPA	protein_coding	0.0236789	0.107918	0.0177995	1120	NA
ENSG00000120937	ENSG00000120937.9	NPPB	protein_coding	0.101114	0.0853586	0	708	NA
ENSG00000224904	ENSG00000224904.1	SBF1P2	processed_pseudogene	0.0136219	0.176555	0.065985	2637	NA
ENSG00000285646	ENSG00000285646.2		lncRNA	48.4104	104.672	4.5438	2951	NA
ENSG00000116685	ENSG00000116685.16	KIAA2013	protein_coding	43.1656	75.91	110.803	3281	2.30261
ENSG00000083444	ENSG00000083444.17	PLOD1	protein_coding	51.3727	80.6484	69.9106	5320	0.50363
ENSG00000287384	ENSG00000287384.1		lncRNA	0.306993	0.661102	0.0520992	595	NA
ENSG00000116688	ENSG00000116688.18	MFN2	protein_coding	106.333	226.028	181.464	4973	1.32044
ENSG00000116691	ENSG00000116691.11	MIIP	protein_coding	27.924	117.579	51.7021	2821	0.614139
ENSG00000120949	ENSG00000120949.15	TNFRSF8	protein_coding	0.472567	0.520898	0.894975	3812	NA
ENSG00000227875	ENSG00000227875.2	RPL23AP89	processed_pseudogene	0	0	0.141812	255	NA
ENSG00000028137	ENSG00000028137.19	TNFRSF1B	protein_coding	0.0125614	0.0410307	0.0315385	3730	NA
ENSG00000225196	ENSG00000225196.2	RPL10P17	processed_pseudogene	0	0	0.0854488	316	NA
ENSG00000048707	ENSG00000048707.15	VPS13D	protein_coding	28.4754	50.4896	11.4923	20768	-0.528934
ENSG00000229484	ENSG00000229484.1	LINC02766	lncRNA	0.478271	0.605727	0	438	NA
ENSG00000162496	ENSG00000162496.9	DHRS3	protein_coding	2.20141	4.79902	3.94727	3515	NA
ENSG00000272482	ENSG00000272482.1		lncRNA	0.658198	0.175171	0.313065	345	NA
ENSG00000204518	ENSG00000204518.3	AADACL4	protein_coding	0.00356451	0.0126957	0.00320348	1575	NA
ENSG00000157330	ENSG00000157330.10	C1orf158	protein_coding	0	0.00452113	0	4133	NA
ENSG00000116726	ENSG00000116726.5	PRAMEF12	protein_coding	0	0	0.0151186	1786	NA
ENSG00000116721	ENSG00000116721.9	PRAMEF1	protein_coding	0.0147277	0	0.0148265	2439	NA
ENSG00000179172	ENSG00000179172.10	HNRNPCL1	protein_coding	0.420322	0.815547	1.92969	1134	NA
ENSG00000120952	ENSG00000120952.4	PRAMEF2	protein_coding	0	0.0406553	0	1642	NA
ENSG00000275774	ENSG00000275774.3	HNRNPCL2	protein_coding	0	0	0.0580977	1156	NA
ENSG00000182330	ENSG00000182330.10	PRAMEF8	protein_coding	0	0	0.01394	1937	NA
ENSG00000204478	ENSG00000204478.10	PRAMEF20	protein_coding	0.00806919	0.0508639	0	1597	NA
ENSG00000162494	ENSG00000162494.6	LRRC38	protein_coding	0.230701	0.316467	0.354312	2168	NA
ENSG00000215909	ENSG00000215909.3	BRWD1P1	processed_pseudogene	0	0	0.083597	371	NA
ENSG00000162493	ENSG00000162493.17	PDPN	protein_coding	19.5074	21.7024	51.9564	3707	1.51395
ENSG00000116731	ENSG00000116731.22	PRDM2	protein_coding	18.7533	40.4326	13.5879	10923	-1.25117
ENSG00000189337	ENSG00000189337.17	KAZN	protein_coding	4.28968	10.3286	5.40109	13860	-2.58558
ENSG00000231606	ENSG00000231606.2		lncRNA	0.0031752	0.00171554	0.00210448	1549	NA
ENSG00000234593	ENSG00000234593.3	KAZN-AS1	lncRNA	0.0200572	0.0318852	0.0156311	2858	NA
ENSG00000287756	ENSG00000287756.1		lncRNA	0.0199829	0.0734519	0	1453	NA
ENSG00000175147	ENSG00000175147.13	TMEM51-AS1	lncRNA	0.904365	3.67152	0.639392	11973	NA
ENSG00000171729	ENSG00000171729.14	TMEM51	protein_coding	8.1742	18.2361	13.8639	2238	-2.01932
ENSG00000204464	ENSG00000204464.7	C1orf195	lncRNA	0.216209	0.39619	0.0483038	559	NA
ENSG00000278480	ENSG00000278480.1	ZBTB2P1	processed_pseudogene	1.01146	0.882619	0.225837	966	NA
ENSG00000142621	ENSG00000142621.20	FHAD1	protein_coding	1.48677	2.9218	0.703847	12805	-1.97448
ENSG00000233485	ENSG00000233485.1	FHAD1-AS1	lncRNA	0.0286811	0.0742514	0.0268636	3105	NA
ENSG00000228140	ENSG00000228140.2		lncRNA	0.373846	1.04774	0.312405	5178	NA
ENSG00000142634	ENSG00000142634.13	EFHD2	protein_coding	30.2913	44.582	97.4507	2534	2.14159
ENSG00000162438	ENSG00000162438.12	CTRC	protein_coding	0.15684	0.853398	0.105329	3483	NA
ENSG00000142615	ENSG00000142615.8	CELA2A	protein_coding	0.031606	0.175467	0.0322673	1118	NA
ENSG00000215704	ENSG00000215704.10	CELA2B	protein_coding	0.130047	0.429473	0.217379	1060	NA
ENSG00000132906	ENSG00000132906.18	CASP9	protein_coding	5.53843	15.4999	10.0145	5269	NA
ENSG00000116138	ENSG00000116138.13	DNAJC16	protein_coding	13.2821	33.6873	14.8119	8563	NA
ENSG00000272510	ENSG00000272510.1		lncRNA	0.42459	0.57633	0.194107	346	NA
ENSG00000116771	ENSG00000116771.6	AGMAT	protein_coding	1.33954	2.30145	2.52085	3095	1.70373
ENSG00000237301	ENSG00000237301.1		lncRNA	0.305191	0.702302	0.152175	2845	NA
ENSG00000235084	ENSG00000235084.3	CHCHD2P6	processed_pseudogene	2.08271	1.02741	8.17922	447	NA
ENSG00000236500	ENSG00000236500.1	CD24P1	processed_pseudogene	0	0.296693	0	225	NA
ENSG00000197312	ENSG00000197312.12	DDI2	protein_coding	44.0846	100.531	53.7018	10324	0.490273
ENSG00000271742	ENSG00000271742.1		lncRNA	0.140316	0.23607	0	256	NA
ENSG00000116786	ENSG00000116786.13	PLEKHM2	protein_coding	41.9644	87.3486	84.9839	4134	0.895222
ENSG00000237938	ENSG00000237938.5		lncRNA	0.227448	0.402798	0.174804	1533	NA
ENSG00000162461	ENSG00000162461.8	SLC25A34	protein_coding	1.43899	6.03296	0.990321	3338	NA
ENSG00000224459	ENSG00000224459.1	SLC25A34-AS1	lncRNA	0.161774	0.111446	0.121196	639	NA
ENSG00000162460	ENSG00000162460.7	TMEM82	protein_coding	0.00960383	0.0328271	0	1443	NA
ENSG00000162458	ENSG00000162458.13	FBLIM1	protein_coding	5.35892	16.2575	11.7922	4351	1.10206
ENSG00000224321	ENSG00000224321.1	RPL12P14	processed_pseudogene	0	0.294776	0.658464	490	NA
ENSG00000233954	ENSG00000233954.6	UQCRHL	protein_coding	22.7141	21.5666	72.8283	2180	3.11044
ENSG00000178715	ENSG00000178715.8		processed_pseudogene	0.677408	0.164886	2.14076	438	NA
ENSG00000179743	ENSG00000179743.4	FLJ37453	lncRNA	10.7554	48.5865	18.4057	2473	0.573685
ENSG00000065526	ENSG00000065526.12	SPEN	protein_coding	133.88	386.706	91.2892	14336	-1.1127
ENSG00000116809	ENSG00000116809.12	ZBTB17	protein_coding	17.2185	37.9624	18.7402	4240	NA
ENSG00000234607	ENSG00000234607.2		processed_pseudogene	0.196837	0.118572	0	563	NA
ENSG00000224966	ENSG00000224966.4	TBC1D3P6	unprocessed_pseudogene	0.0594107	0.120276	0	962	NA
ENSG00000183888	ENSG00000183888.4	SRARP	protein_coding	0.0588918	0.0834228	0.0411852	3039	NA
ENSG00000173641	ENSG00000173641.18	HSPB7	protein_coding	0.21704	0.533976	0.456437	3910	NA
ENSG00000186510	ENSG00000186510.12	CLCNKA	protein_coding	0.0971878	0.34832	0.0746471	3476	NA
ENSG00000232456	ENSG00000232456.1		unprocessed_pseudogene	0.456593	0.607124	1.06465	704	NA
ENSG00000184908	ENSG00000184908.19	CLCNKB	protein_coding	0.774227	3.43557	1.28416	2939	NA
ENSG00000185519	ENSG00000185519.9	FAM131C	protein_coding	1.79998	2.69595	4.41806	1720	NA
ENSG00000142627	ENSG00000142627.13	EPHA2	protein_coding	10.2	16.0707	12.2643	4141	NA
ENSG00000227959	ENSG00000227959.1		lncRNA	0.518053	1.11922	0.249219	904	NA
ENSG00000224621	ENSG00000224621.1		lncRNA	0.530321	1.53502	0.249058	544	NA
ENSG00000142632	ENSG00000142632.17	ARHGEF19	protein_coding	1.49647	5.62518	2.58471	3788	NA
ENSG00000234166	ENSG00000234166.1	ARHGEF19-AS1	lncRNA	0	0	0.0823735	439	NA
ENSG00000237276	ENSG00000237276.8	ANO7L1	transcribed_unprocessed_pseudogene	0.912077	2.3607	0.494747	1990	NA
ENSG00000288398	ENSG00000288398.1		lncRNA	6.76264	12.213	16.3911	2662	2.35525
ENSG00000132881	ENSG00000132881.12	CPLANE2	protein_coding	6.74785	13.9885	15.6804	1574	1.77928
ENSG00000037637	ENSG00000037637.11	FBXO42	protein_coding	16.789	33.9181	16.1733	9009	-0.912348
ENSG00000055070	ENSG00000055070.17	SZRD1	protein_coding	73.9329	104.118	251.154	4742	1.71248
ENSG00000226457	ENSG00000226457.1	RPL22P3	processed_pseudogene	0.399864	0.158619	0.877062	381	NA
ENSG00000187144	ENSG00000187144.11	SPATA21	protein_coding	0.210378	0.267837	0.515363	4506	NA
ENSG00000157191	ENSG00000157191.20	NECAP2	protein_coding	22.2049	35.874	43.2845	5510	1.3646
ENSG00000226029	ENSG00000226029.1	LINC01772	lncRNA	3.46594	7.00538	1.13394	3245	-2.2413
ENSG00000080947	ENSG00000080947.15	CROCCP3	transcribed_unprocessed_pseudogene	7.11172	20.2854	1.78416	6905	-2.84544
ENSG00000261135	ENSG00000261135.1		lncRNA	0.294762	1.87709	0.202241	1110	NA
ENSG00000224174	ENSG00000224174.2		lncRNA	0.0465066	0.672307	0.929613	327	NA
ENSG00000233421	ENSG00000233421.5	LINC01783	lncRNA	3.02896	1.36693	1.2907	1939	2.16375
ENSG00000225710	ENSG00000225710.1	PDE4DIPP8	unprocessed_pseudogene	0	0.0201514	0	882	NA
ENSG00000219481	ENSG00000219481.10	NBPF1	protein_coding	8.91232	30.5206	7.31315	12212	NA
ENSG00000271732	ENSG00000271732.1		lncRNA	0	0	0.0796514	339	NA
ENSG00000215908	ENSG00000215908.10	CROCCP2	transcribed_unprocessed_pseudogene	38.3425	165.619	33.304	5440	-1.60515
ENSG00000186301	ENSG00000186301.8	MST1P2	unprocessed_pseudogene	0.948256	2.82039	0.634561	2291	-2.8366
ENSG00000282143	ENSG00000282143.1		lncRNA	0	0.00734767	0	817	NA
ENSG00000280114	ENSG00000280114.1		unprocessed_pseudogene	1.64036	7.29787	3.94376	1167	NA
ENSG00000268869	ENSG00000268869.6	ESPNP	transcribed_unprocessed_pseudogene	0.350813	1.783	0.356142	4719	-2.6901
ENSG00000279151	ENSG00000279151.1		lncRNA	0.309326	0.0594732	0	406	NA
ENSG00000058453	ENSG00000058453.17	CROCC	protein_coding	13.3384	62.169	11.4732	8757	-0.933636
ENSG00000186715	ENSG00000186715.11	MST1L	transcribed_unprocessed_pseudogene	0.0521153	0.496991	0.109332	5298	NA
ENSG00000238142	ENSG00000238142.2		lncRNA	0.0351635	0.190208	0.102969	2130	NA
ENSG00000272426	ENSG00000272426.1		lncRNA	1.48548	2.99316	0.62513	438	NA
ENSG00000117122	ENSG00000117122.14	MFAP2	protein_coding	10.8124	21.3126	23.2175	2712	1.45081
ENSG00000286898	ENSG00000286898.1		lncRNA	1.32484	0.872497	0.798068	385	NA
ENSG00000226526	ENSG00000226526.1		lncRNA	0.474103	0.545131	0.488691	636	NA
ENSG00000159363	ENSG00000159363.19	ATP13A2	protein_coding	42.7131	59.0104	74.7733	5253	1.64631
ENSG00000117118	ENSG00000117118.10	SDHB	protein_coding	118.409	109.444	303.184	2324	2.39648
ENSG00000117115	ENSG00000117115.13	PADI2	protein_coding	0.975107	1.34719	1.68559	6000	1.46272
ENSG00000204362	ENSG00000204362.6	LINC02783	lncRNA	0.0473657	0.134548	0.0285425	4676	NA
ENSG00000142623	ENSG00000142623.11	PADI1	protein_coding	0.00815744	0.121012	0.0265327	4903	NA
ENSG00000142619	ENSG00000142619.4	PADI3	protein_coding	0.188109	0.949379	0.254416	3189	NA
ENSG00000159339	ENSG00000159339.13	PADI4	protein_coding	0.0119008	0.0668308	0.0355501	2971	NA
ENSG00000276747	ENSG00000276747.1	PADI6	protein_coding	0.0013251	0.00469197	0.00213962	2396	NA
ENSG00000179051	ENSG00000179051.14	RCC2	protein_coding	274.125	514.702	557.125	4079	1.15474
ENSG00000227751	ENSG00000227751.1	RCC2-AS1	lncRNA	3.07096	7.83043	10.6571	311	NA
ENSG00000074964	ENSG00000074964.17	ARHGEF10L	protein_coding	4.56884	9.02076	4.06504	7954	-0.836233
ENSG00000117148	ENSG00000117148.8	ACTL8	protein_coding	0.418361	0.216228	0.963935	1844	NA
ENSG00000284653	ENSG00000284653.1		lncRNA	0.00128804	0.00258965	0	2013	NA
ENSG00000261781	ENSG00000261781.1	LINC01654	lncRNA	0.00617487	0.0106215	0.00429623	2471	NA
ENSG00000117154	ENSG00000117154.12	IGSF21	protein_coding	0.0131821	0.00330958	0.00927851	3033	NA
ENSG00000179023	ENSG00000179023.9	KLHDC7A	protein_coding	0.0360967	0.076454	0.0516642	5145	NA
ENSG00000009709	ENSG00000009709.12	PAX7	protein_coding	0.457878	0.923884	0.565559	6473	NA
ENSG00000179002	ENSG00000179002.5	TAS1R2	protein_coding	0.0277372	0.0376288	0.0144509	2542	NA
ENSG00000159423	ENSG00000159423.17	ALDH4A1	protein_coding	6.75791	16.4531	10.8502	3632	NA
ENSG00000169991	ENSG00000169991.11	IFFO2	protein_coding	8.829	14.4799	15.5294	6179	1.37639
ENSG00000272084	ENSG00000272084.1		lncRNA	74.0814	350.983	187.63	3015	NA
ENSG00000127481	ENSG00000127481.15	UBR4	protein_coding	90.2996	158.99	32.2501	24274	NA
ENSG00000230424	ENSG00000230424.1	EMC1-AS1	lncRNA	4.66265	19.5755	3.19734	507	-2.24092
ENSG00000127463	ENSG00000127463.15	EMC1	protein_coding	44.9281	88.7047	42.4156	9602	NA
ENSG00000053372	ENSG00000053372.5	MRTO4	protein_coding	94.2618	188.102	261.446	2556	2.27891
ENSG00000286064	ENSG00000286064.1		unprocessed_pseudogene	1.53886	3.18258	0.771492	339	NA
ENSG00000211454	ENSG00000211454.15	AKR7L	polymorphic_pseudogene	3.34172	19.0648	2.29377	2768	-2.49064
ENSG00000162482	ENSG00000162482.5	AKR7A3	protein_coding	4.6271	19.8884	2.53721	1215	-2.18715
ENSG00000270728	ENSG00000270728.1		processed_pseudogene	0.211084	0.242266	0	525	NA
ENSG00000053371	ENSG00000053371.13	AKR7A2	protein_coding	61.8906	83.9134	161.547	1781	2.29336
ENSG00000040487	ENSG00000040487.13	SLC66A1	protein_coding	14.4042	41.5429	31.9898	2686	0.702179
ENSG00000077549	ENSG00000077549.19	CAPZB	protein_coding	13.8785	24.9563	17.2568	19094	NA
ENSG00000173436	ENSG00000173436.15	MICOS10	protein_coding	20.7955	28.7657	46.156	5349	NA
ENSG00000235185	ENSG00000235185.1		lncRNA	0.608737	1.13017	0.00559739	207	NA
ENSG00000158747	ENSG00000158747.15	NBL1	protein_coding	19.5235	28.5131	81.4765	3317	2.33819
ENSG00000158748	ENSG00000158748.4	HTR6	protein_coding	0.165422	0.559814	0.39352	3800	NA
ENSG00000162542	ENSG00000162542.14	TMCO4	protein_coding	2.6271	4.48678	2.77525	4054	-1.35895
ENSG00000169914	ENSG00000169914.6	OTUD3	protein_coding	30.9717	195.636	40.7333	6885	NA
ENSG00000188257	ENSG00000188257.12	PLA2G2A	protein_coding	0	0.0428607	0	1685	NA
ENSG00000127472	ENSG00000127472.11	PLA2G5	protein_coding	0.00499757	0.00239175	0	3342	NA
ENSG00000117215	ENSG00000117215.15	PLA2G2D	protein_coding	0.0217707	0.0371159	0.021634	2681	NA
ENSG00000158786	ENSG00000158786.5	PLA2G2F	protein_coding	0.0162082	0.0248153	0	6438	NA
ENSG00000227066	ENSG00000227066.2		lncRNA	0	0.0192491	0.0195185	2930	NA
ENSG00000162543	ENSG00000162543.6	UBXN10	protein_coding	0.00645828	0.0337331	0.00650161	5562	NA
ENSG00000158816	ENSG00000158816.16	VWA5B1	protein_coding	0.0853337	0.100767	0.0225558	6377	NA
ENSG00000226664	ENSG00000226664.1		lncRNA	0.00124951	0.00232211	0	229	NA
ENSG00000236963	ENSG00000236963.7	LINC01141	lncRNA	0.0123301	0.0338083	0.00055291	4303	NA
ENSG00000284743	ENSG00000284743.1		lncRNA	0	0.171103	0	674	NA
ENSG00000162545	ENSG00000162545.6	CAMK2N1	protein_coding	2.30255	6.18262	5.63387	2605	NA
ENSG00000090432	ENSG00000090432.7	MUL1	protein_coding	24.0262	23.603	56.6328	2428	1.8101
ENSG00000215520	ENSG00000215520.3	RPS4XP4	processed_pseudogene	0.047299	0.254188	0.241584	763	NA
ENSG00000183114	ENSG00000183114.8	FAM43B	protein_coding	1.21984	1.74144	2.21408	2448	2.66542
ENSG00000158825	ENSG00000158825.6	CDA	protein_coding	2.16245	2.68167	5.02993	820	NA
ENSG00000158828	ENSG00000158828.8	PINK1	protein_coding	27.3507	25.8293	61.6368	4723	2.41778
ENSG00000117242	ENSG00000117242.7	PINK1-AS	lncRNA	7.08989	14.4337	7.18963	4016	NA
ENSG00000244038	ENSG00000244038.11	DDOST	protein_coding	203.833	150.074	406.161	2294	2.25546
ENSG00000117245	ENSG00000117245.13	KIF17	protein_coding	5.22909	11.8228	4.62791	4470	NA
ENSG00000189410	ENSG00000189410.12	SH2D5	protein_coding	7.37447	44.294	15.2788	4487	NA
ENSG00000233069	ENSG00000233069.1		lncRNA	0.120699	0.288368	0.120943	299	NA
ENSG00000127483	ENSG00000127483.19	HP1BP3	protein_coding	54.6344	263.101	60.4114	9815	NA
ENSG00000075151	ENSG00000075151.23	EIF4G3	protein_coding	88.3616	248.275	57.968	9596	-2.9126
ENSG00000235112	ENSG00000235112.1	HSPE1P27	processed_pseudogene	0.121355	0.451054	0	296	NA
ENSG00000287192	ENSG00000287192.1		lncRNA	0.767942	1.65502	0.117304	1111	NA
ENSG00000117298	ENSG00000117298.16	ECE1	protein_coding	26.7369	45.4317	43.3417	7308	NA
ENSG00000236936	ENSG00000236936.1		lncRNA	0	0.0835877	0.0373469	723	NA
ENSG00000231105	ENSG00000231105.2	ECE1-AS1	lncRNA	0.168846	0.784514	0.0812129	2579	NA
ENSG00000236216	ENSG00000236216.5	PPP1R11P1	processed_pseudogene	0.0955344	0.369617	0.167989	376	NA
ENSG00000228823	ENSG00000228823.1	PDE4DIPP10	unprocessed_pseudogene	0.0553481	0.0931185	0	649	NA
ENSG00000227001	ENSG00000227001.3	NBPF2P	unprocessed_pseudogene	4.95456	18.6696	7.73207	661	NA
ENSG00000187952	ENSG00000187952.9	HS6ST1P1	processed_pseudogene	0.0606954	0.0585253	0.0293047	1234	NA
ENSG00000186543	ENSG00000186543.7	CROCCP5	unprocessed_pseudogene	0.219871	0.328299	0	830	NA
ENSG00000142794	ENSG00000142794.19	NBPF3	protein_coding	10.6055	30.8151	13.4429	6812	NA
ENSG00000162551	ENSG00000162551.14	ALPL	protein_coding	2.70789	3.04649	5.6466	2980	1.09094
ENSG00000233431	ENSG00000233431.1	LINC02596	lncRNA	0.0849444	0.0342778	0.00693243	821	NA
ENSG00000076864	ENSG00000076864.20	RAP1GAP	protein_coding	1.99819	4.47155	2.95333	5755	NA
ENSG00000090686	ENSG00000090686.16	USP48	protein_coding	36.1307	66.0563	23.3703	9497	-1.34403
ENSG00000187942	ENSG00000187942.12	LDLRAD2	protein_coding	0.0507569	0.218191	0.0410166	4494	NA
ENSG00000142798	ENSG00000142798.20	HSPG2	protein_coding	8.89226	18.7356	5.2783	18118	-1.22483
ENSG00000232037	ENSG00000232037.3		processed_pseudogene	0.298178	0	0.111809	483	NA
ENSG00000283234	ENSG00000283234.1		transcribed_unitary_pseudogene	0.00717335	0.0518191	0.0061616	1162	NA
ENSG00000219073	ENSG00000219073.8	CELA3B	protein_coding	0.00547575	0.0144013	0	1540	NA
ENSG00000142789	ENSG00000142789.20	CELA3A	protein_coding	0.0041915	0.0739171	0.00725359	1226	NA
ENSG00000228397	ENSG00000228397.3	LINC01635	lncRNA	0.495762	0.568686	0.229854	1588	NA
ENSG00000218510	ENSG00000218510.9	LINC00339	lncRNA	8.38222	28.8594	10.0514	3413	NA
ENSG00000285752	ENSG00000285752.1	CDC42-AS1	lncRNA	0.0650466	0.391636	0.160605	2574	NA
ENSG00000070831	ENSG00000070831.17	CDC42	protein_coding	34.1274	32.335	52.8161	16149	1.19729
ENSG00000162552	ENSG00000162552.15	WNT4	protein_coding	0.0981799	0.128514	0.0909262	4650	NA
ENSG00000285873	ENSG00000285873.1		lncRNA	2.41457	8.91455	0.936851	811	-2.12051
ENSG00000234397	ENSG00000234397.3	PPIAP34	processed_pseudogene	0.07301	0.269622	0.802788	492	NA
ENSG00000279625	ENSG00000279625.1		TEC	0.492516	1.84801	0.22568	1853	NA
ENSG00000184677	ENSG00000184677.18	ZBTB40	protein_coding	26.2767	164.183	30.1713	9169	NA
ENSG00000070886	ENSG00000070886.12	EPHA8	protein_coding	2.47686	5.31645	5.51475	5434	NA
ENSG00000133216	ENSG00000133216.17	EPHB2	protein_coding	5.07327	5.10778	6.05772	12516	-0.554637
ENSG00000215906	ENSG00000215906.8	LACTBL1	protein_coding	0.00675833	0	0.0164545	1641	NA
ENSG00000227868	ENSG00000227868.6	TEX46	protein_coding	1.40535	4.89191	1.05488	660	NA
ENSG00000004487	ENSG00000004487.17	KDM1A	protein_coding	122.618	128.44	160.726	5440	1.10861
ENSG00000240553	ENSG00000240553.1		lncRNA	0	0.327541	0.0765408	405	NA
ENSG00000169641	ENSG00000169641.13	LUZP1	protein_coding	25.522	76.3497	28.3966	9397	-0.827901
ENSG00000229010	ENSG00000229010.1		processed_pseudogene	0.135476	0.229369	0	818	NA
ENSG00000179546	ENSG00000179546.5	HTR1D	protein_coding	0.482587	0.673452	1.41919	2835	NA
ENSG00000215381	ENSG00000215381.3		processed_pseudogene	0.0784546	0	0.184788	460	NA
ENSG00000261326	ENSG00000261326.4	LINC01355	lncRNA	10.0899	36.8283	2.54728	6182	-5.07302
ENSG00000284726	ENSG00000284726.1		lncRNA	0.285346	0.443502	0	604	NA
ENSG00000125944	ENSG00000125944.21	HNRNPR	protein_coding	136.493	138.405	133.311	8676	NA
ENSG00000125945	ENSG00000125945.15	ZNF436	protein_coding	11.0729	32.7641	17.9493	4786	1.81698
ENSG00000249087	ENSG00000249087.7	ZNF436-AS1	lncRNA	7.29247	41.2919	5.90573	2581	NA
ENSG00000271420	ENSG00000271420.1		lncRNA	0	0.111108	0.0476908	650	NA
ENSG00000204219	ENSG00000204219.11	TCEA3	protein_coding	0.512459	1.14461	0.456185	3675	NA
ENSG00000232482	ENSG00000232482.2		processed_pseudogene	0	0.0679797	0	426	NA
ENSG00000088280	ENSG00000088280.19	ASAP3	protein_coding	9.35133	27.7192	12.0199	4988	0.478004
ENSG00000007968	ENSG00000007968.7	E2F2	protein_coding	23.1014	71.4135	42.4375	5462	1.01654
ENSG00000235052	ENSG00000235052.1		lncRNA	0.819274	5.23362	1.56658	456	NA
ENSG00000117318	ENSG00000117318.9	ID3	protein_coding	74.7605	87.0066	204.125	1496	2.55834
ENSG00000285802	ENSG00000285802.1		lncRNA	0.00943193	0.0585137	0.0022795	1322	NA
ENSG00000197880	ENSG00000197880.9	MDS2	lncRNA	0.00972963	0.0816771	0.0175175	2142	NA
ENSG00000229239	ENSG00000229239.2		unprocessed_pseudogene	0	0.00688313	0.00615076	1186	NA
ENSG00000142676	ENSG00000142676.14	RPL11	protein_coding	808.026	680.133	2331.18	2659	3.66049
ENSG00000236810	ENSG00000236810.6	ELOA-AS1	lncRNA	3.89229	10.8198	3.60434	3086	-1.97731
ENSG00000011007	ENSG00000011007.12	ELOA	protein_coding	68.3815	165.337	115.051	5391	1.48415
ENSG00000057757	ENSG00000057757.10	PITHD1	protein_coding	66.6025	127.679	203.685	2173	2.14047
ENSG00000011009	ENSG00000011009.11	LYPLA2	protein_coding	48.2059	92.1309	138.948	2021	2.24746
ENSG00000117308	ENSG00000117308.15	GALE	protein_coding	9.2597	22.3843	13.8938	3955	1.67514
ENSG00000117305	ENSG00000117305.15	HMGCL	protein_coding	4.22244	12.9128	6.32855	5628	1.04145
ENSG00000179163	ENSG00000179163.12	FUCA1	protein_coding	21.5446	30.1986	43.6732	2047	1.76641
ENSG00000188822	ENSG00000188822.8	CNR2	protein_coding	0.115088	0.225208	0.0353371	5265	NA
ENSG00000232557	ENSG00000232557.3		lncRNA	0.184805	0.127823	0	210	NA
ENSG00000230228	ENSG00000230228.2	H3P1	processed_pseudogene	0.406141	0.377653	1.03754	368	NA
ENSG00000189266	ENSG00000189266.13	PNRC2	protein_coding	46.8083	101.828	93.113	2763	1.86151
ENSG00000188529	ENSG00000188529.15	SRSF10	protein_coding	75.3409	284.016	86.6258	11860	0.450563
ENSG00000215905	ENSG00000215905.4		processed_pseudogene	1.25195	8.31809	0.715381	328	5.74612
ENSG00000225315	ENSG00000225315.2		lncRNA	0.0116651	0.0378627	0.0105967	454	NA
ENSG00000142661	ENSG00000142661.19	MYOM3	protein_coding	3.18136	8.32447	4.109	9214	0.66946
ENSG00000142677	ENSG00000142677.4	IL22RA1	protein_coding	0.0307263	0.130664	0.0767791	2817	NA
ENSG00000185436	ENSG00000185436.12	IFNLR1	protein_coding	8.35725	22.4705	14.1969	4940	0.749779
ENSG00000230023	ENSG00000230023.2	LINC02800	lncRNA	0.038497	0.266046	0.0167653	1849	NA
ENSG00000232298	ENSG00000232298.2	GRHL3-AS1	lncRNA	2.84548	8.2859	0.842421	856	-1.30269
ENSG00000158055	ENSG00000158055.16	GRHL3	protein_coding	0.46895	0.943772	0.75473	3905	1.87321
ENSG00000001460	ENSG00000001460.18	STPG1	protein_coding	5.425	8.72951	8.18849	8511	NA
ENSG00000001461	ENSG00000001461.17	NIPAL3	protein_coding	21.9196	45.935	34.282	9396	0.762451
ENSG00000286061	ENSG00000286061.1	RCAN3AS	lncRNA	0.294186	1.24035	0.70733	762	NA
ENSG00000117602	ENSG00000117602.13	RCAN3	protein_coding	17.3051	28.4632	31.6894	7138	1.84119
ENSG00000264443	ENSG00000264443.1	NCMAP-DT	lncRNA	0.0792567	0.348963	0.128742	1445	NA
ENSG00000184454	ENSG00000184454.7	NCMAP	protein_coding	0.0111957	0.0446431	0.0236477	4146	NA
ENSG00000133226	ENSG00000133226.17	SRRM1	protein_coding	62.8492	120.028	52.9997	7922	-0.930604
ENSG00000284699	ENSG00000284699.1		lncRNA	0.0278894	0.141831	0.002285	886	NA
ENSG00000169504	ENSG00000169504.15	CLIC4	protein_coding	92.2572	105.913	220.107	4467	0.92874
ENSG00000020633	ENSG00000020633.19	RUNX3	protein_coding	0.282668	0.776208	0.990451	4523	NA
ENSG00000229162	ENSG00000229162.1	RUNX3-AS1	lncRNA	0	0.0736999	0	820	NA
ENSG00000261025	ENSG00000261025.1		lncRNA	0	0.0247376	0	2443	NA
ENSG00000233755	ENSG00000233755.1		lncRNA	0.0648829	0.110288	0.00261361	863	NA
ENSG00000233419	ENSG00000233419.3	IFITM3P7	processed_pseudogene	0	0	0.0671687	402	NA
ENSG00000117614	ENSG00000117614.10	SYF2	protein_coding	19.1759	24.0003	29.3808	3773	1.36335
ENSG00000284602	ENSG00000284602.1		lncRNA	5.99745	20.6896	1.35645	2190	NA
ENSG00000284657	ENSG00000284657.1		lncRNA	2.46343	9.08565	0.7684	760	-3.41574
ENSG00000117616	ENSG00000117616.18	RSRP1	protein_coding	23.002	122.094	12.6349	6304	-2.49184
ENSG00000272432	ENSG00000272432.1		lncRNA	0.605807	1.68019	1.10099	485	NA
ENSG00000187010	ENSG00000187010.21	RHD	protein_coding	0.00202139	0.0075167	0	3313	NA
ENSG00000183726	ENSG00000183726.11	TMEM50A	protein_coding	68.5277	70.2469	157.368	3010	1.29082
ENSG00000188672	ENSG00000188672.19	RHCE	protein_coding	0.366175	0.666758	0.404343	2433	NA
ENSG00000238084	ENSG00000238084.4		processed_pseudogene	0	0.151088	0.515327	478	NA
ENSG00000204178	ENSG00000204178.11	MACO1	protein_coding	26.2845	37.5532	33.3617	3979	-0.961078
ENSG00000157978	ENSG00000157978.12	LDLRAP1	protein_coding	14.3685	48.7965	25.9782	5371	NA
ENSG00000225643	ENSG00000225643.1		lncRNA	1.50486	5.42515	2.22054	483	NA
ENSG00000117643	ENSG00000117643.15	MAN1C1	protein_coding	1.20912	1.91073	0.963733	9026	-1.70163
ENSG00000233478	ENSG00000233478.1		lncRNA	0.0183958	0.0403199	0.00251126	2224	NA
ENSG00000162430	ENSG00000162430.18	SELENON	protein_coding	40.3636	105.845	105.79	4421	1.34311
ENSG00000228172	ENSG00000228172.5		lncRNA	1.75805	3.7038	1.44962	2793	NA
ENSG00000117640	ENSG00000117640.18	MTFR1L	protein_coding	16.7755	38.8639	37.9078	5797	1.81035
ENSG00000127423	ENSG00000127423.11	AUNIP	protein_coding	38.6244	69.9736	67.8095	2186	0.728954
ENSG00000236528	ENSG00000236528.1		lncRNA	1.13951	2.60613	0.846053	849	NA
ENSG00000182749	ENSG00000182749.6	PAQR7	protein_coding	3.73733	15.4353	7.21289	3297	NA
ENSG00000117632	ENSG00000117632.23	STMN1	protein_coding	69.0194	85.8549	184.153	6181	2.31688
ENSG00000158006	ENSG00000158006.14	PAFAH2	protein_coding	10.1553	31.0972	16.9805	3795	NA
ENSG00000158008	ENSG00000158008.10	EXTL1	protein_coding	0.256345	0.476744	0.196523	4542	NA
ENSG00000158014	ENSG00000158014.15	SLC30A2	protein_coding	0.469399	0.539169	0.793116	3483	NA
ENSG00000284309	ENSG00000284309.1		lncRNA	0.0240435	0.750765	0.213534	941	NA
ENSG00000158022	ENSG00000158022.7	TRIM63	protein_coding	0	0.042949	0.0209886	2573	NA
ENSG00000175087	ENSG00000175087.10	PDIK1L	protein_coding	13.292	26.4078	20.7521	4560	1.36238
ENSG00000197245	ENSG00000197245.6	FAM110D	protein_coding	0.226373	0.531899	0.35603	2799	NA
ENSG00000282872	ENSG00000282872.2	C1orf232	protein_coding	0.0944046	0.548914	0.0453623	761	NA
ENSG00000236782	ENSG00000236782.7	ZNF593OS	protein_coding	0.288556	0.37909	0.587553	2073	NA
ENSG00000142684	ENSG00000142684.9	ZNF593	protein_coding	77.5695	97.8204	284.079	732	3.02275
ENSG00000142675	ENSG00000142675.18	CNKSR1	protein_coding	4.55138	20.5527	3.60508	3960	-1.73625
ENSG00000188782	ENSG00000188782.9	CATSPER4	protein_coding	0.12045	0.586471	0.142229	2030	NA
ENSG00000236155	ENSG00000236155.6	ZPLD2P	transcribed_unprocessed_pseudogene	0.105726	0.419251	0.0272786	3191	3.8503
ENSG00000278572	ENSG00000278572.1		unprocessed_pseudogene	0.0799131	0.307361	0.0600708	899	NA
ENSG00000130695	ENSG00000130695.16	CEP85	protein_coding	42.8301	129.232	44.6922	5145	NA
ENSG00000142669	ENSG00000142669.15	SH3BGRL3	protein_coding	25.7782	32.5718	90.914	876	2.90303
ENSG00000158062	ENSG00000158062.20	UBXN11	protein_coding	17.0495	76.1851	16.6831	4704	-1.07294
ENSG00000169442	ENSG00000169442.9	CD52	protein_coding	0.183385	0.366783	0.605124	934	NA
ENSG00000176092	ENSG00000176092.17	CRYBG2	protein_coding	0.371332	0.728516	0.457295	6895	NA
ENSG00000176083	ENSG00000176083.18	ZNF683	protein_coding	0.0176545	0.0280605	0	2379	NA
ENSG00000131914	ENSG00000131914.11	LIN28A	protein_coding	0.00903672	0.0384988	0.0236888	3975	NA
ENSG00000117682	ENSG00000117682.17	DHDDS	protein_coding	17.4199	39.3975	21.8055	5608	NA
ENSG00000223583	ENSG00000223583.1		processed_pseudogene	0.408879	2.19231	0.412132	535	NA
ENSG00000225891	ENSG00000225891.2	DHDDS-AS1	lncRNA	5.19928	8.40305	0.756618	1261	-4.21603
ENSG00000198830	ENSG00000198830.11	HMGN2	protein_coding	159.183	236.022	423.176	3189	2.89674
ENSG00000224129	ENSG00000224129.1	DPPA2P2	processed_pseudogene	0	0	0.0403143	897	NA
ENSG00000117676	ENSG00000117676.14	RPS6KA1	protein_coding	17.9377	24.1064	33.43	5884	1.05672
ENSG00000260063	ENSG00000260063.1		lncRNA	1.21026	3.17465	1.21272	2000	NA
ENSG00000117713	ENSG00000117713.20	ARID1A	protein_coding	46.7981	84.7972	32.1829	15939	-0.845552
ENSG00000060642	ENSG00000060642.11	PIGV	protein_coding	5.07067	11.6168	6.21927	5872	1.09417
ENSG00000241188	ENSG00000241188.3	RN7SL165P	misc_RNA	0.256804	0.477581	0	291	NA
ENSG00000204160	ENSG00000204160.12	ZDHHC18	protein_coding	19.6041	52.7859	49.1832	5460	0.590167
ENSG00000175793	ENSG00000175793.12	SFN	protein_coding	1.43096	2.17221	4.04414	1308	NA
ENSG00000142751	ENSG00000142751.15	GPN2	protein_coding	29.6478	88.402	32.5195	4966	0.545134
ENSG00000226698	ENSG00000226698.1		lncRNA	0.166678	1.24176	0.118459	306	NA
ENSG00000198746	ENSG00000198746.13	GPATCH3	protein_coding	18.5141	44.9563	34.1458	2226	0.884326
ENSG00000090273	ENSG00000090273.14	NUDC	protein_coding	89.753	95.4644	170.72	2848	1.18925
ENSG00000131910	ENSG00000131910.5	NR0B2	protein_coding	0	0.045714	0	1165	NA
ENSG00000175707	ENSG00000175707.9	KDF1	protein_coding	0	0.00737472	0	1855	NA
ENSG00000172746	ENSG00000172746.6	RPL12P13	unprocessed_pseudogene	0.301401	0.26691	1.31015	497	NA
ENSG00000224064	ENSG00000224064.1	RPL32P6	processed_pseudogene	0.090481	0.181915	0.0780832	397	NA
ENSG00000225294	ENSG00000225294.1	OSTCP2	processed_pseudogene	0	0	0.142261	444	NA
ENSG00000253368	ENSG00000253368.4	TRNP1	protein_coding	14.8646	33.9493	27.4879	1979	1.65195
ENSG00000158246	ENSG00000158246.8	TENT5B	protein_coding	1.61483	1.86963	3.20845	2382	NA
ENSG00000090020	ENSG00000090020.11	SLC9A1	protein_coding	11.2564	22.2795	10.9881	6195	-1.1883
ENSG00000214973	ENSG00000214973.3	CHCHD3P3	processed_pseudogene	0.458563	0.112844	1.69913	640	NA
ENSG00000225159	ENSG00000225159.1	NPM1P39	processed_pseudogene	0.466708	0.473595	1.29001	867	NA
ENSG00000225990	ENSG00000225990.2	SNRPEP7	processed_pseudogene	0.176405	0	0.122736	220	NA
ENSG00000224311	ENSG00000224311.1		lncRNA	0.00737899	0.0719336	0	379	NA
ENSG00000142784	ENSG00000142784.16	WDTC1	protein_coding	20.459	38.7948	44.1279	5911	NA
ENSG00000243659	ENSG00000243659.1		processed_pseudogene	2.70168	3.69372	0.437398	282	NA
ENSG00000186501	ENSG00000186501.15	TMEM222	protein_coding	26.6618	65.2678	59.0117	4476	1.48227
ENSG00000142765	ENSG00000142765.18	SYTL1	protein_coding	1.7938	6.49542	1.81679	5584	NA
ENSG00000142733	ENSG00000142733.17	MAP3K6	protein_coding	10.2787	24.3519	8.05428	5746	NA
ENSG00000142748	ENSG00000142748.13	FCN3	protein_coding	0.0369614	0.0811758	0.0309926	2167	NA
ENSG00000174950	ENSG00000174950.11	CD164L2	protein_coding	0.109657	0.125522	0.0135415	1994	NA
ENSG00000181773	ENSG00000181773.7	GPR3	protein_coding	0.398931	1.03616	0.48711	2137	NA
ENSG00000158195	ENSG00000158195.11	WASF2	protein_coding	55.2146	94.9395	112.385	5681	0.63014
ENSG00000241169	ENSG00000241169.1		lncRNA	0.0565411	0.0958731	0	428	NA
ENSG00000237429	ENSG00000237429.1		lncRNA	0.575788	2.17469	1.02486	283	NA
ENSG00000126705	ENSG00000126705.15	AHDC1	protein_coding	9.26006	18.9562	7.49804	8297	-0.882239
ENSG00000000938	ENSG00000000938.13	FGR	protein_coding	0.0420377	0.05475	0.0370082	3382	NA
ENSG00000126709	ENSG00000126709.16	IFI6	protein_coding	5.21326	5.25591	14.4522	842	3.10873
ENSG00000225886	ENSG00000225886.3		lncRNA	0.0406262	0.0746876	0.0212594	1651	NA
ENSG00000226662	ENSG00000226662.2	CHMP1AP1	processed_pseudogene	0	0.0912899	0	662	NA
ENSG00000287244	ENSG00000287244.1		lncRNA	0.441492	0.621369	0.15722	935	NA
ENSG00000009780	ENSG00000009780.16	FAM76A	protein_coding	9.09824	27.9864	17.5508	4034	NA
ENSG00000117758	ENSG00000117758.14	STX12	protein_coding	23.0909	54.6474	49.3396	3801	NA
ENSG00000286433	ENSG00000286433.1		lncRNA	0.843905	1.68182	0.286177	1471	2.27038
ENSG00000117751	ENSG00000117751.18	PPP1R8	protein_coding	91.6753	128.793	184.179	2815	1.79395
ENSG00000130775	ENSG00000130775.16	THEMIS2	protein_coding	1.73359	3.36982	1.83711	4621	NA
ENSG00000117748	ENSG00000117748.10	RPA2	protein_coding	131.461	163.157	303.991	1981	1.4128
ENSG00000130768	ENSG00000130768.15	SMPDL3B	protein_coding	6.89447	10.959	9.07733	2663	NA
ENSG00000227050	ENSG00000227050.1		lncRNA	0.612386	1.27639	0.621029	491	NA
ENSG00000158156	ENSG00000158156.9	XKR8	protein_coding	10.6268	24.8049	31.3679	2229	1.68495
ENSG00000158161	ENSG00000158161.16	EYA3	protein_coding	47.3347	140.403	58.1439	6424	-0.391165
ENSG00000228589	ENSG00000228589.3	SPCS2P4	processed_pseudogene	0.857915	0.470305	1.47721	681	NA
ENSG00000228943	ENSG00000228943.1		processed_pseudogene	0	0.205403	0	235	NA
ENSG00000214812	ENSG00000214812.3		processed_pseudogene	0.198655	0	0.161877	557	NA
ENSG00000169403	ENSG00000169403.12	PTAFR	protein_coding	0.681141	2.15697	1.26304	4208	NA
ENSG00000126698	ENSG00000126698.11	DNAJC8	protein_coding	125.13	145.841	297.758	2892	1.72114
ENSG00000130770	ENSG00000130770.18	ATP5IF1	protein_coding	79.4708	148.879	195.534	2225	3.12613
ENSG00000270605	ENSG00000270605.1		lncRNA	6.76415	72.2778	11.3813	1945	-1.57653
ENSG00000271398	ENSG00000271398.1		lncRNA	0.0849156	0.611398	0	425	NA
ENSG00000130766	ENSG00000130766.5	SESN2	protein_coding	54.793	115.511	108.121	3462	1.11716
ENSG00000130772	ENSG00000130772.14	MED18	protein_coding	17.6289	23.8089	25.8105	2017	1.94219
ENSG00000204138	ENSG00000204138.13	PHACTR4	protein_coding	30.2147	68.5792	35.5075	7317	-1.67078
ENSG00000180198	ENSG00000180198.17	RCC1	protein_coding	151.79	264.136	279.043	3646	0.942282
ENSG00000231468	ENSG00000231468.2	PRDX3P2	processed_pseudogene	0.239889	0.39994	0.45198	611	NA
ENSG00000279443	ENSG00000279443.1		TEC	4.80194	15.0899	4.55604	2083	NA
ENSG00000180098	ENSG00000180098.9	TRNAU1AP	protein_coding	31.1654	78.1148	47.6034	4311	NA
ENSG00000197989	ENSG00000197989.14	SNHG12	lncRNA	114.193	222.576	37.4294	3867	-0.616345
ENSG00000120656	ENSG00000120656.13	TAF12	protein_coding	15.4854	28.9194	30.3671	2337	-0.549082
ENSG00000188060	ENSG00000188060.8	RAB42	protein_coding	0.10242	0.34653	0.0296926	2200	NA
ENSG00000229388	ENSG00000229388.1	LINC01715	lncRNA	5.04933	16.1481	3.01699	978	NA
ENSG00000162419	ENSG00000162419.13	GMEB1	protein_coding	15.5445	44.3451	20.7851	6459	NA
ENSG00000198492	ENSG00000198492.16	YTHDF2	protein_coding	121.104	165.873	172.201	3729	NA
ENSG00000116329	ENSG00000116329.11	OPRD1	protein_coding	1.97338	5.02201	1.67388	9345	NA
ENSG00000233427	ENSG00000233427.1		lncRNA	0.140527	0.498611	0.351643	1085	NA
ENSG00000159023	ENSG00000159023.22	EPB41	protein_coding	38.5722	67.6445	48.0849	19993	NA
ENSG00000225616	ENSG00000225616.2		processed_pseudogene	0.996186	0.621547	3.04978	331	NA
ENSG00000253304	ENSG00000253304.2	TMEM200B	protein_coding	1.60556	8.19627	3.26772	2606	1.56
ENSG00000225750	ENSG00000225750.1		lncRNA	14.7112	19.746	0.539624	279	-3.86629
ENSG00000116350	ENSG00000116350.17	SRSF4	protein_coding	72.818	176.659	52.7919	8637	-0.944708
ENSG00000116353	ENSG00000116353.16	MECR	protein_coding	33.0628	67.0719	44.0439	4138	NA
ENSG00000060656	ENSG00000060656.20	PTPRU	protein_coding	75.1892	90.9333	107.851	6682	1.04241
ENSG00000230523	ENSG00000230523.1	LINC01756	lncRNA	0.00618843	0.00329394	0	2148	NA
ENSG00000225011	ENSG00000225011.4		unprocessed_pseudogene	0	0	0.103616	349	NA
ENSG00000233399	ENSG00000233399.2	LINC01648	lncRNA	0	0	0.00140001	1519	NA
ENSG00000231949	ENSG00000231949.1		lncRNA	0	0.150146	0	481	NA
ENSG00000162510	ENSG00000162510.6	MATN1	protein_coding	0.345311	1.63769	0.39354	4604	NA
ENSG00000186056	ENSG00000186056.10	MATN1-AS1	lncRNA	2.33328	4.67475	1.99854	4024	NA
ENSG00000287510	ENSG00000287510.1		lncRNA	0	0.0670569	0	1077	NA
ENSG00000162511	ENSG00000162511.8	LAPTM5	protein_coding	0.0553746	0.173277	0.169337	3228	NA
ENSG00000229607	ENSG00000229607.1		lncRNA	0.00820141	0.0305242	0	444	NA
ENSG00000223382	ENSG00000223382.5	LINC01778	lncRNA	0.131113	0.102711	0.130819	2111	NA
ENSG00000162512	ENSG00000162512.16	SDC3	protein_coding	11.6985	26.9951	22.8982	7065	0.814835
ENSG00000266210	ENSG00000266210.2	RN7SL371P	misc_RNA	0	0.496832	0.10113	267	NA
ENSG00000134644	ENSG00000134644.16	PUM1	protein_coding	116.498	191.907	88.2021	6621	-1.07366
ENSG00000215900	ENSG00000215900.4	SELENOWP1	processed_pseudogene	0	0.688246	0.191531	252	NA
ENSG00000225142	ENSG00000225142.2		processed_pseudogene	0.0823875	0	0.422772	436	NA
ENSG00000084628	ENSG00000084628.10	NKAIN1	protein_coding	4.18419	6.40308	12.8203	3320	NA
ENSG00000060688	ENSG00000060688.13	SNRNP40	protein_coding	123.851	101.554	195.639	3887	1.18832
ENSG00000121766	ENSG00000121766.16	ZCCHC17	protein_coding	68.7288	105.212	158.59	1921	-0.552828
ENSG00000229044	ENSG00000229044.1		lncRNA	0.248568	0.618303	0.923681	439	NA
ENSG00000121769	ENSG00000121769.8	FABP3	protein_coding	0.800048	1.32537	1.35433	1398	NA
ENSG00000168528	ENSG00000168528.12	SERINC2	protein_coding	3.7418	10.6174	5.42746	3452	-0.822124
ENSG00000215899	ENSG00000215899.3		processed_pseudogene	0.0825776	0.0988481	0.474532	1342	NA
ENSG00000260386	ENSG00000260386.6	LDC1P	transcribed_unitary_pseudogene	0.0420056	0.0967168	0.00787455	3429	NA
ENSG00000284543	ENSG00000284543.1	LINC01226	lncRNA	0.051512	0.0896969	0.00894804	9454	NA
ENSG00000229167	ENSG00000229167.2		lncRNA	0.490847	1.68192	0.292008	813	NA
ENSG00000142910	ENSG00000142910.16	TINAGL1	protein_coding	0.146849	0.205572	0.159627	5281	NA
ENSG00000121764	ENSG00000121764.11	HCRTR1	protein_coding	0.183387	0.299055	0.36234	2558	NA
ENSG00000162517	ENSG00000162517.13	PEF1	protein_coding	108.684	129.155	309.838	2223	2.04544
ENSG00000235790	ENSG00000235790.7	PEF1-AS1	lncRNA	0.0706607	0.0623481	0.00939714	1841	NA
ENSG00000084636	ENSG00000084636.18	COL16A1	protein_coding	0.278794	0.94623	0.194211	9253	NA
ENSG00000121753	ENSG00000121753.13	ADGRB2	protein_coding	5.03321	13.1917	5.11314	7756	NA
ENSG00000134668	ENSG00000134668.12	SPOCD1	protein_coding	0.634931	1.92923	0.339018	7085	-2.18879
ENSG00000203620	ENSG00000203620.2		lncRNA	0.21292	0.63146	0.0891918	2129	NA
ENSG00000184007	ENSG00000184007.22	PTP4A2	protein_coding	34.6659	33.94	58.3491	1557	NA
ENSG00000228634	ENSG00000228634.1		lncRNA	0.0694796	0.129122	0	517	NA
ENSG00000284702	ENSG00000284702.1		lncRNA	0.0420492	0.0868343	0.010715	1873	NA
ENSG00000121774	ENSG00000121774.18	KHDRBS1	protein_coding	195.093	204.272	346.971	3544	0.475693
ENSG00000203325	ENSG00000203325.3		lncRNA	0.166921	0.318023	0.0141053	624	NA
ENSG00000121775	ENSG00000121775.18	TMEM39B	protein_coding	20.9034	49.1478	28.3466	2787	NA
ENSG00000025800	ENSG00000025800.14	KPNA6	protein_coding	64.9277	174.044	113.713	6795	0.596403
ENSG00000084652	ENSG00000084652.16	TXLNA	protein_coding	104.005	281.565	169.406	5114	0.99251
ENSG00000160050	ENSG00000160050.16	CCDC28B	protein_coding	10.9672	19.2991	31.758	2818	2.62834
ENSG00000224066	ENSG00000224066.1		lncRNA	13.3096	45.2396	4.47637	1357	-4.43186
ENSG00000160051	ENSG00000160051.12	IQCC	protein_coding	15.3173	85.7855	27.6861	2478	1.37096
ENSG00000222046	ENSG00000222046.3	DCDC2B	protein_coding	0.651323	1.45147	0.127325	1869	NA
ENSG00000160055	ENSG00000160055.20	TMEM234	protein_coding	25.6695	35.748	17.1541	3571	-1.49255
ENSG00000084623	ENSG00000084623.12	EIF3I	protein_coding	374.085	286.533	879.004	1725	3.39729
ENSG00000220785	ENSG00000220785.7	MTMR9LP	transcribed_unprocessed_pseudogene	0.163491	0.472485	0.0478537	2961	NA
ENSG00000183615	ENSG00000183615.6	FAM167B	protein_coding	0.930306	9.92585	0.855487	947	NA
ENSG00000182866	ENSG00000182866.17	LCK	protein_coding	0.174279	0.479252	0.357319	3339	NA
ENSG00000116478	ENSG00000116478.12	HDAC1	protein_coding	132.002	251.076	194.614	3966	1.32216
ENSG00000175130	ENSG00000175130.7	MARCKSL1	protein_coding	204.267	184.44	731.847	1546	3.12629
ENSG00000233775	ENSG00000233775.1		lncRNA	0.788725	1.49261	0.147578	687	NA
ENSG00000162526	ENSG00000162526.7	TSSK3	protein_coding	4.84323	16.432	2.15179	1849	-2.86468
ENSG00000225828	ENSG00000225828.1	FAM229A	protein_coding	21.7355	214.007	25.5914	2845	-2.5501
ENSG00000160058	ENSG00000160058.19	BSDC1	protein_coding	61.2577	215.161	69.0013	6271	NA
ENSG00000270850	ENSG00000270850.1		processed_pseudogene	0.105833	0.21179	0	341	NA
ENSG00000273274	ENSG00000273274.2	ZBTB8B	protein_coding	1.58791	6.0322	1.21348	12831	NA
ENSG00000160062	ENSG00000160062.15	ZBTB8A	protein_coding	14.1997	43.2788	15.4357	7077	-1.35799
ENSG00000176261	ENSG00000176261.16	ZBTB8OS	protein_coding	23.3941	48.4781	35.6666	3531	-1.23259
ENSG00000162521	ENSG00000162521.19	RBBP4	protein_coding	113.889	194.681	156.082	9470	0.692126
ENSG00000162520	ENSG00000162520.15	SYNC	protein_coding	1.94405	4.87884	4.47962	3722	NA
ENSG00000224409	ENSG00000224409.1		lncRNA	0.124781	0.211655	0	395	NA
ENSG00000162522	ENSG00000162522.11	KIAA1522	protein_coding	20.5744	58.2852	39.0033	6020	0.570938
ENSG00000134684	ENSG00000134684.12	YARS1	protein_coding	97.3933	169.999	160.079	8212	1.41322
ENSG00000116497	ENSG00000116497.18	S100PBP	protein_coding	25.0766	84.4187	22.6319	9190	-1.29893
ENSG00000160097	ENSG00000160097.20	FNDC5	protein_coding	1.0282	3.70358	2.72182	3199	NA
ENSG00000121905	ENSG00000121905.10	HPCA	protein_coding	0.69405	2.69976	0.547438	1964	NA
ENSG00000121900	ENSG00000121900.19	TMEM54	protein_coding	6.55262	10.0654	25.965	1417	2.2859
ENSG00000287691	ENSG00000287691.1		lncRNA	0.0343251	0.044137	0.0416739	575	NA
ENSG00000116514	ENSG00000116514.17	RNF19B	protein_coding	24.0468	23.1416	37.6053	2610	1.46214
ENSG00000278966	ENSG00000278966.2		TEC	0.246092	0.145614	0	911	NA
ENSG00000004455	ENSG00000004455.17	AK2	protein_coding	80.7454	171.839	162.488	9625	1.26933
ENSG00000236065	ENSG00000236065.2		lncRNA	0.0251492	0.0465198	0	1435	NA
ENSG00000142920	ENSG00000142920.17	AZIN2	protein_coding	3.61824	8.10205	1.88613	9581	-1.23913
ENSG00000278997	ENSG00000278997.1		TEC	0.456001	1.00439	0.32719	1360	NA
ENSG00000116525	ENSG00000116525.14	TRIM62	protein_coding	5.50002	17.3035	9.09679	3976	NA
ENSG00000279179	ENSG00000279179.1		TEC	0.888082	2.16579	0.150712	3448	-3.32592
ENSG00000284721	ENSG00000284721.1		lncRNA	0.530214	1.01489	0.0472432	1947	NA
ENSG00000160094	ENSG00000160094.15	ZNF362	protein_coding	13.5771	30.9766	30.5317	3384	NA
ENSG00000184389	ENSG00000184389.9	A3GALT2	protein_coding	1.1646	2.78321	0.277553	1023	-3.45456
ENSG00000225313	ENSG00000225313.5		lncRNA	0.209142	0.477781	0.101419	4015	NA
ENSG00000134686	ENSG00000134686.19	PHC2	protein_coding	32.7655	54.8347	102.902	4963	1.29224
ENSG00000233246	ENSG00000233246.1	PHC2-AS1	lncRNA	5.02812	9.48971	2.23251	490	-2.52299
ENSG00000121903	ENSG00000121903.15	ZSCAN20	protein_coding	11.3772	51.2958	11.2435	5308	NA
ENSG00000235907	ENSG00000235907.2		processed_pseudogene	0	0	0.0491331	736	NA
ENSG00000121904	ENSG00000121904.18	CSMD2	protein_coding	0.0109595	0.0221119	0.00780203	18157	NA
ENSG00000231163	ENSG00000231163.6	CSMD2-AS1	lncRNA	0	0.00272778	0	2619	NA
ENSG00000287703	ENSG00000287703.1		lncRNA	0.0373392	0.0104248	0.000820855	1426	NA
ENSG00000163866	ENSG00000163866.9	SMIM12	protein_coding	12.1836	26.5074	36.9861	10337	0.965514
ENSG00000189280	ENSG00000189280.3	GJB5	protein_coding	0.114094	0.128078	0.267401	1355	NA
ENSG00000189433	ENSG00000189433.7	GJB4	protein_coding	0.0518685	0.0462299	0.083195	1444	NA
ENSG00000188910	ENSG00000188910.8	GJB3	protein_coding	0.126696	0.0844242	0.128843	2362	NA
ENSG00000230163	ENSG00000230163.1		lncRNA	0.0501238	0.083936	0.10045	720	NA
ENSG00000116544	ENSG00000116544.12	DLGAP3	protein_coding	0.494941	1.28771	0.654159	4042	NA
ENSG00000241014	ENSG00000241014.2	GPR199P	transcribed_unitary_pseudogene	3.94931	13.655	2.12443	1887	NA
ENSG00000243749	ENSG00000243749.1	TMEM35B	protein_coding	17.2345	23.1078	27.9362	922	1.39351
ENSG00000163867	ENSG00000163867.17	ZMYM6	protein_coding	12.8102	40.1064	10.2061	9568	-1.10583
ENSG00000197056	ENSG00000197056.11	ZMYM1	protein_coding	31.6104	107.995	23.3133	5205	-1.40625
ENSG00000228348	ENSG00000228348.1	EFCAB14P1	processed_pseudogene	0.574634	2.42631	0.281479	463	NA
ENSG00000284640	ENSG00000284640.1		lncRNA	0.150106	0.848909	0.152038	1886	NA
ENSG00000116560	ENSG00000116560.11	SFPQ	protein_coding	353.245	696.029	296.331	7419	0.431398
ENSG00000146463	ENSG00000146463.12	ZMYM4	protein_coding	81.4668	186.038	79.3642	7905	-0.913201
ENSG00000227409	ENSG00000227409.1	ZMYM4-AS1	lncRNA	1.27783	1.25871	0.588097	459	NA
ENSG00000142687	ENSG00000142687.18	KIAA0319L	protein_coding	30.5169	71.3676	35.1427	9619	-0.539403
ENSG00000236274	ENSG00000236274.1		processed_pseudogene	0.038693	0.17062	0	1003	NA
ENSG00000020129	ENSG00000020129.16	NCDN	protein_coding	61.7517	130.814	76.1965	4917	1.34949
ENSG00000239636	ENSG00000239636.1	TFAP2E-AS1	lncRNA	3.42557	14.3667	2.38905	1030	-3.08003
ENSG00000116819	ENSG00000116819.9	TFAP2E	protein_coding	1.91506	17.726	1.73798	2272	-3.43727
ENSG00000126067	ENSG00000126067.12	PSMB2	protein_coding	98.578	74.491	188.302	4528	1.67854
ENSG00000142686	ENSG00000142686.8	C1orf216	protein_coding	22.4489	122.216	34.6798	3049	NA
ENSG00000092853	ENSG00000092853.14	CLSPN	protein_coding	50.9368	82.2101	42.7297	9591	NA
ENSG00000232335	ENSG00000232335.1		lncRNA	2.30806	3.38397	1.37844	539	NA
ENSG00000134698	ENSG00000134698.11	AGO4	protein_coding	23.3233	82.7357	29.2991	7423	NA
ENSG00000092847	ENSG00000092847.13	AGO1	protein_coding	66.6986	160.303	74.519	13890	0.825333
ENSG00000286899	ENSG00000286899.1		lncRNA	0.0200273	0.0335371	0	1802	NA
ENSG00000271914	ENSG00000271914.1		lncRNA	0.733818	4.50228	0.794579	396	NA
ENSG00000126070	ENSG00000126070.20	AGO3	protein_coding	24.6297	81.5291	14.2454	21153	-1.56314
ENSG00000271554	ENSG00000271554.1		lncRNA	0.456386	1.22694	0.136023	659	NA
ENSG00000232862	ENSG00000232862.5		transcribed_processed_pseudogene	0.402155	1.01845	0.406104	1674	NA
ENSG00000092850	ENSG00000092850.12	TEKT2	protein_coding	2.66399	6.36802	1.87431	1959	NA
ENSG00000116863	ENSG00000116863.11	ADPRS	protein_coding	54.2457	127.729	146.733	1651	2.46399
ENSG00000171812	ENSG00000171812.13	COL8A2	protein_coding	0.192596	0.628486	0.267273	4669	NA
ENSG00000054116	ENSG00000054116.12	TRAPPC3	protein_coding	42.199	77.5786	112.604	3527	1.33342
ENSG00000116871	ENSG00000116871.16	MAP7D1	protein_coding	38.1444	64.0313	74.8802	5271	0.935002
ENSG00000054118	ENSG00000054118.15	THRAP3	protein_coding	185.912	282.608	194.059	4720	NA
ENSG00000231849	ENSG00000231849.1	UBE2V2P4	processed_pseudogene	0.138691	0.49108	0	259	NA
ENSG00000214193	ENSG00000214193.11	SH3D21	protein_coding	9.17676	39.46	5.69643	8142	-1.69882
ENSG00000142694	ENSG00000142694.7	EVA1B	protein_coding	5.4382	7.30624	22.9723	1211	3.22012
ENSG00000286379	ENSG00000286379.1		lncRNA	0.298613	0.987653	0.0584912	4878	NA
ENSG00000196182	ENSG00000196182.11	STK40	protein_coding	33.1374	51.317	73.1528	5618	1.55703
ENSG00000181817	ENSG00000181817.6	LSM10	protein_coding	29.5242	33.9357	88.1006	1506	1.98911
ENSG00000116885	ENSG00000116885.18	OSCP1	protein_coding	5.98404	12.9591	11.2687	2788	1.05398
ENSG00000116898	ENSG00000116898.12	MRPS15	protein_coding	76.7662	119.223	192.569	2863	2.67886
ENSG00000119535	ENSG00000119535.18	CSF3R	protein_coding	0.00888577	0.0942457	0.0105129	8429	NA
ENSG00000234481	ENSG00000234481.2		lncRNA	0	0.0139448	0	778	NA
ENSG00000163873	ENSG00000163873.10	GRIK3	protein_coding	0.251292	0.411749	0.306111	10497	NA
ENSG00000223944	ENSG00000223944.2		lncRNA	0.00371686	0.00618823	0.000996467	3153	NA
ENSG00000233621	ENSG00000233621.2	LINC01137	lncRNA	0.535405	0.733001	0.645848	3019	-1.38512
ENSG00000163874	ENSG00000163874.11	ZC3H12A	protein_coding	11.9534	26.1668	8.06151	3031	NA
ENSG00000163875	ENSG00000163875.16	MEAF6	protein_coding	44.4702	79.0637	102.686	3487	0.861356
ENSG00000163877	ENSG00000163877.11	SNIP1	protein_coding	20.2794	42.8343	21.9085	5718	0.516411
ENSG00000232273	ENSG00000232273.1	FTH1P1	processed_pseudogene	0.135357	0	0.0507553	532	NA
ENSG00000237749	ENSG00000237749.4		processed_pseudogene	0.886791	0.716608	7.22366	253	NA
ENSG00000163879	ENSG00000163879.11	DNALI1	protein_coding	0.225217	0.719739	0.205066	4456	NA
ENSG00000134697	ENSG00000134697.13	GNL2	protein_coding	93.4618	93.0921	58.7234	5747	NA
ENSG00000284748	ENSG00000284748.1		lncRNA	0.0109187	0.00675326	0.00313597	1326	NA
ENSG00000169218	ENSG00000169218.14	RSPO1	protein_coding	0.0154496	0.0819948	0.0764164	3058	NA
ENSG00000116922	ENSG00000116922.15	C1orf109	protein_coding	41.3403	107.748	71.8409	4434	1.36685
ENSG00000134690	ENSG00000134690.11	CDCA8	protein_coding	81.6534	143.594	155.564	2406	1.37608
ENSG00000183317	ENSG00000183317.17	EPHA10	protein_coding	0.242678	0.959384	0.29072	8152	NA
ENSG00000214141	ENSG00000214141.4	ACTN4P2	processed_pseudogene	0	0.070518	0	1892	NA
ENSG00000185090	ENSG00000185090.15	MANEAL	protein_coding	37.8168	63.2115	116.029	3018	2.15311
ENSG00000233728	ENSG00000233728.1		lncRNA	3.33815	2.71313	2.24091	700	NA
ENSG00000196449	ENSG00000196449.4	YRDC	protein_coding	69.7265	94.1425	193.226	1848	2.22118
ENSG00000197982	ENSG00000197982.14	C1orf122	protein_coding	24.4251	41.9634	95.0833	2231	3.36501
ENSG00000188786	ENSG00000188786.10	MTF1	protein_coding	15.9149	45.143	19.3736	7989	NA
ENSG00000235673	ENSG00000235673.1		processed_pseudogene	0.051984	0.104516	0	691	NA
ENSG00000204084	ENSG00000204084.13	INPP5B	protein_coding	20.037	41.5834	16.1165	8930	NA
ENSG00000230955	ENSG00000230955.1		lncRNA	1.31641	5.3505	1.61623	481	NA
ENSG00000183431	ENSG00000183431.12	SF3A3	protein_coding	187.474	276.293	290.06	3894	1.44056
ENSG00000183386	ENSG00000183386.10	FHL3	protein_coding	20.5579	35.7625	39.2804	2004	1.00824
ENSG00000183520	ENSG00000183520.12	UTP11	protein_coding	54.1112	62.205	83.0883	3381	0.795537
ENSG00000185668	ENSG00000185668.8	POU3F1	protein_coding	0.84627	1.60211	1.39347	2965	2.27488
ENSG00000224592	ENSG00000224592.5	MIR3659HG	lncRNA	1.1174	2.34754	0.758355	684	-3.74181
ENSG00000286552	ENSG00000286552.1		lncRNA	0.0780384	0.0272155	0.00225598	1033	NA
ENSG00000287987	ENSG00000287987.1		lncRNA	0.0236107	0.0354867	0.0740586	1235	NA
ENSG00000238063	ENSG00000238063.3	LINC01685	lncRNA	0.00401116	0.00700013	0.00152541	3673	NA
ENSG00000215895	ENSG00000215895.4	HSPA5P1	processed_pseudogene	0.201855	0.135799	0.0433687	1960	NA
ENSG00000284632	ENSG00000284632.1		lncRNA	0.601348	1.15362	0.34124	1240	NA
ENSG00000116954	ENSG00000116954.8	RRAGC	protein_coding	16.0887	24.0525	42.1693	5116	0.840163
ENSG00000228436	ENSG00000228436.3		lncRNA	2.90489	6.2308	1.16926	2004	-2.9159
ENSG00000214114	ENSG00000214114.9	MYCBP	protein_coding	65.2163	81.305	205.086	1030	2.09554
ENSG00000131233	ENSG00000131233.10	GJA9	protein_coding	0.0437945	0.173013	0	2281	NA
ENSG00000158315	ENSG00000158315.11	RHBDL2	protein_coding	0.0448462	0.134282	0.0119827	2826	NA
ENSG00000174574	ENSG00000174574.16	AKIRIN1	protein_coding	105.387	272.654	360.409	2688	1.88879
ENSG00000168653	ENSG00000168653.11	NDUFS5	protein_coding	786.76	432.342	1911.84	548	3.0098
ENSG00000127603	ENSG00000127603.31	MACF1	protein_coding	49.5852	105.499	22.9446	42738	-2.18605
ENSG00000287422	ENSG00000287422.1		lncRNA	0.0406313	0.113991	0.00269748	1941	NA
ENSG00000226438	ENSG00000226438.1		lncRNA	0.193486	0.222015	0.0672718	558	NA
ENSG00000217897	ENSG00000217897.2	HSPE1P8	processed_pseudogene	0.113315	0.441631	0.125562	288	NA
ENSG00000183682	ENSG00000183682.8	BMP8A	protein_coding	0.586453	1.84472	0.902381	5636	NA
ENSG00000243970	ENSG00000243970.3	PPIEL	transcribed_unprocessed_pseudogene	16.0132	46.4087	5.38549	5416	-3.3388
ENSG00000090621	ENSG00000090621.15	PABPC4	protein_coding	139.629	215.675	159.288	6782	1.32592
ENSG00000228060	ENSG00000228060.3	PABPC4-AS1	lncRNA	1.36221	1.58024	1.00094	1408	NA
ENSG00000163909	ENSG00000163909.8	HEYL	protein_coding	4.27347	7.27128	8.45147	4077	1.07994
ENSG00000116981	ENSG00000116981.4	NT5C1A	protein_coding	3.70318	6.38054	3.48634	1107	1.67021
ENSG00000116983	ENSG00000116983.13	HPCAL4	protein_coding	1.89203	3.77308	4.70861	4758	2.24794
ENSG00000084072	ENSG00000084072.17	PPIE	protein_coding	17.31	29.3234	32.0404	11124	1.48253
ENSG00000116985	ENSG00000116985.12	BMP8B	protein_coding	7.25923	16.4753	14.8098	4826	0.905524
ENSG00000261798	ENSG00000261798.1		lncRNA	2.35877	20.3692	2.47598	1196	NA
ENSG00000284719	ENSG00000284719.1		lncRNA	1.25488	5.11143	1.36414	1744	NA
ENSG00000284678	ENSG00000284678.1	LINC02811	lncRNA	0.349018	0.174772	0.0507653	673	NA
ENSG00000043514	ENSG00000043514.17	TRIT1	protein_coding	38.299	101.586	30.0143	6533	-1.28506
ENSG00000116990	ENSG00000116990.11	MYCL	protein_coding	7.27845	10.411	16.2793	5063	2.77012
ENSG00000236546	ENSG00000236546.1	MYCL-AS1	lncRNA	0.25535	0.782226	0.742444	785	NA
ENSG00000168389	ENSG00000168389.18	MFSD2A	protein_coding	8.39226	14.3001	8.02999	4007	NA
ENSG00000131236	ENSG00000131236.18	CAP1	protein_coding	171.09	129.461	285.6	3814	1.92939
ENSG00000131238	ENSG00000131238.18	PPT1	protein_coding	86.2885	87.664	191.513	5088	1.70823
ENSG00000226745	ENSG00000226745.2	OAZ1P1	processed_pseudogene	0.0524393	0	0.129927	685	NA
ENSG00000117000	ENSG00000117000.9	RLF	protein_coding	51.7848	110.889	38.8979	6232	NA
ENSG00000188800	ENSG00000188800.6	TMCO2	protein_coding	0.146069	0.599139	0.0448287	846	NA
ENSG00000259943	ENSG00000259943.1		lncRNA	14.608	77.419	22.6979	1541	1.33524
ENSG00000084073	ENSG00000084073.10	ZMPSTE24	protein_coding	99.8341	101.002	169.436	3439	NA
ENSG00000231296	ENSG00000231296.1		processed_pseudogene	0.230064	0.423815	0	313	NA
ENSG00000049089	ENSG00000049089.15	COL9A2	protein_coding	3.18302	16.1395	4.99759	4215	NA
ENSG00000227311	ENSG00000227311.3		processed_pseudogene	0.767455	0.96995	2.22391	480	NA
ENSG00000084070	ENSG00000084070.12	SMAP2	protein_coding	37.6811	59.6849	69.2661	3601	NA
ENSG00000284677	ENSG00000284677.1		lncRNA	0.452556	0.784991	0.287672	673	NA
ENSG00000187801	ENSG00000187801.15	ZFP69B	protein_coding	13.7022	47.539	11.7922	2566	NA
ENSG00000260920	ENSG00000260920.2		lncRNA	6.4638	20.6341	6.31954	2449	NA
ENSG00000279667	ENSG00000279667.1		TEC	0.738671	4.55818	1.01288	1005	NA
ENSG00000187815	ENSG00000187815.10	ZFP69	protein_coding	12.049	30.1245	12.8206	3173	NA
ENSG00000238287	ENSG00000238287.1		lncRNA	6.99799	42.9981	6.09476	605	-3.17567
ENSG00000164002	ENSG00000164002.12	EXO5	protein_coding	18.0488	56.284	20.057	3092	0.695106
ENSG00000227278	ENSG00000227278.1		lncRNA	0.0835396	1.54535	0.289726	432	NA
ENSG00000238186	ENSG00000238186.1		lncRNA	0.332917	1.75218	0.445212	546	NA
ENSG00000117010	ENSG00000117010.17	ZNF684	protein_coding	8.9925	27.7227	7.57008	3101	-0.805098
ENSG00000286838	ENSG00000286838.1		lncRNA	0.0249761	0.253092	0.00112742	720	NA
ENSG00000233910	ENSG00000233910.1	GTF2F2P2	processed_pseudogene	0.0538267	0.092588	0.0374505	721	NA
ENSG00000117016	ENSG00000117016.10	RIMS3	protein_coding	8.75257	30.9971	19.9013	7259	1.75434
ENSG00000287743	ENSG00000287743.1		lncRNA	0.0489936	0.411638	0.103742	1672	NA
ENSG00000237899	ENSG00000237899.1		lncRNA	0.786654	6.00587	1.20086	471	NA
ENSG00000272145	ENSG00000272145.1	NFYC-AS1	lncRNA	18.7162	112.076	11.866	1687	-1.29949
ENSG00000066136	ENSG00000066136.20	NFYC	protein_coding	30.6999	42.2988	38.9195	5990	NA
ENSG00000117013	ENSG00000117013.17	KCNQ4	protein_coding	4.71455	21.6098	5.29112	4408	-1.30093
ENSG00000179862	ENSG00000179862.7	CITED4	protein_coding	2.5619	5.11557	8.92628	1310	3.42067
ENSG00000229528	ENSG00000229528.1		lncRNA	0.0151299	0.0162307	0	471	NA
ENSG00000228940	ENSG00000228940.1		unprocessed_pseudogene	0	0.078415	0	921	NA
ENSG00000286668	ENSG00000286668.1		lncRNA	0	0.0123916	0	1354	NA
ENSG00000171793	ENSG00000171793.16	CTPS1	protein_coding	91.8406	204.588	85.5504	11164	0.42459
ENSG00000281207	ENSG00000281207.1	SLFNL1-AS1	lncRNA	25.1275	43.354	3.35756	4800	-4.26141
ENSG00000171790	ENSG00000171790.15	SLFNL1	protein_coding	0.88535	2.30834	0.242947	4310	NA
ENSG00000010803	ENSG00000010803.16	SCMH1	protein_coding	40.1446	101.613	52.5302	4447	-1.97517
ENSG00000215893	ENSG00000215893.3	RPL23AP17	processed_pseudogene	0.294405	0.7739	0.0541119	499	NA
ENSG00000287400	ENSG00000287400.1		lncRNA	0.167121	0.127318	0.00487507	4437	NA
ENSG00000204060	ENSG00000204060.7	FOXO6	protein_coding	5.02358	6.3593	5.67829	2398	NA
ENSG00000229901	ENSG00000229901.1	FOXO6-AS1	lncRNA	0	0.169431	0	394	NA
ENSG00000127129	ENSG00000127129.10	EDN2	protein_coding	0.0521405	0.175101	0.166832	1649	NA
ENSG00000127124	ENSG00000127124.16	HIVEP3	protein_coding	2.78859	4.31785	1.79938	14544	-3.27823
ENSG00000287587	ENSG00000287587.1		lncRNA	0.164771	0.494231	0.0342392	1188	NA
ENSG00000197273	ENSG00000197273.4	GUCA2A	protein_coding	0.329447	0.345391	0	597	NA
ENSG00000198815	ENSG00000198815.9	FOXJ3	protein_coding	48.8306	113.341	54.3614	6644	-1.57846
ENSG00000227527	ENSG00000227527.2		lncRNA	0.0189497	0.260589	0.0176572	451	NA
ENSG00000177181	ENSG00000177181.15	RIMKLA	protein_coding	3.88838	8.29075	5.87376	10638	1.46787
ENSG00000066185	ENSG00000066185.13	ZMYND12	protein_coding	0.0439089	0.302859	0.0392591	2181	NA
ENSG00000127125	ENSG00000127125.9	PPCS	protein_coding	16.7313	51.1618	29.7631	3148	1.35751
ENSG00000186409	ENSG00000186409.18	CCDC30	protein_coding	0.859256	2.42534	0.372673	24942	-2.81403
ENSG00000171960	ENSG00000171960.12	PPIH	protein_coding	115.874	159.166	217.015	1446	NA
ENSG00000285728	ENSG00000285728.2		lncRNA	2.85208	4.79694	0.917172	3315	NA
ENSG00000234917	ENSG00000234917.2		lncRNA	5.52885	25.5647	3.81086	601	NA
ENSG00000065978	ENSG00000065978.19	YBX1	protein_coding	599.168	564.649	1420.77	3395	3.14753
ENSG00000164007	ENSG00000164007.11	CLDN19	protein_coding	0.030837	0.148005	0.0425678	3602	NA
ENSG00000117385	ENSG00000117385.16	P3H1	protein_coding	29.7747	70.7136	30.6516	6766	0.731971
ENSG00000164008	ENSG00000164008.16	C1orf50	protein_coding	15.2448	47.7143	13.5451	4518	0.78281
ENSG00000228452	ENSG00000228452.1		lncRNA	0.0745643	0.944305	0.0747148	484	NA
ENSG00000274386	ENSG00000274386.5	TMEM269	protein_coding	3.68734	11.2635	1.67796	4373	-1.75535
ENSG00000177868	ENSG00000177868.12	SVBP	protein_coding	24.5937	31.0223	68.3958	1353	2.34774
ENSG00000164010	ENSG00000164010.15	ERMAP	protein_coding	3.47467	14.4847	4.72247	5720	NA
ENSG00000228192	ENSG00000228192.8		lncRNA	2.79679	7.14226	2.62435	3776	NA
ENSG00000164011	ENSG00000164011.18	ZNF691	protein_coding	32.471	118.416	35.9921	2036	0.572442
ENSG00000233708	ENSG00000233708.1		processed_pseudogene	0	0.0368095	0.0184312	1962	NA
ENSG00000237090	ENSG00000237090.1	MKRN8P	processed_pseudogene	0.112842	0.104809	0.0701335	1326	NA
ENSG00000225099	ENSG00000225099.1	ATP6V1E1P1	processed_pseudogene	0.272713	0.194793	0.276543	681	NA
ENSG00000117394	ENSG00000117394.24	SLC2A1	protein_coding	31.0456	27.2326	43.993	4416	0.67049
ENSG00000227533	ENSG00000227533.6	SLC2A1-AS1	lncRNA	2.09775	5.10116	0.869774	4275	-2.43964
ENSG00000283973	ENSG00000283973.2		lncRNA	0.142833	0.131669	0.0246142	1097	NA
ENSG00000186973	ENSG00000186973.11	FAM183A	protein_coding	2.41074	8.36566	1.57655	843	-2.85853
ENSG00000117395	ENSG00000117395.13	EBNA1BP2	protein_coding	69.4544	62.2276	147.131	3500	2.20958
ENSG00000243710	ENSG00000243710.8	CFAP57	protein_coding	0.256711	0.376194	0.17602	5764	NA
ENSG00000179178	ENSG00000179178.11	TMEM125	protein_coding	0	0.0337793	0.0126295	2138	NA
ENSG00000253313	ENSG00000253313.6	C1orf210	protein_coding	0.0754397	0.0272347	0.0796088	1522	NA
ENSG00000066056	ENSG00000066056.14	TIE1	protein_coding	0.00538242	0	0.00865039	6705	NA
ENSG00000117400	ENSG00000117400.18	MPL	protein_coding	0.0587422	0.0697032	0.0482428	3937	NA
ENSG00000287113	ENSG00000287113.1		lncRNA	1.3337	1.64903	0.104131	557	NA
ENSG00000234694	ENSG00000234694.1		lncRNA	4.7358	17.5482	1.86101	661	NA
ENSG00000117399	ENSG00000117399.14	CDC20	protein_coding	211.846	169.509	359.824	2012	2.32725
ENSG00000066322	ENSG00000066322.15	ELOVL1	protein_coding	50.0106	78.0042	105.91	2438	1.68336
ENSG00000159479	ENSG00000159479.17	MED8	protein_coding	45.5653	60.8389	108.156	2704	2.35451
ENSG00000229431	ENSG00000229431.1	MED8-AS1	lncRNA	0.551324	0.921663	0.575398	731	NA
ENSG00000198198	ENSG00000198198.17	SZT2	protein_coding	19.5739	54.4167	9.14537	26227	-1.20107
ENSG00000229372	ENSG00000229372.1	SZT2-AS1	lncRNA	2.08238	6.60288	0.675221	699	NA
ENSG00000178922	ENSG00000178922.18	HYI	protein_coding	13.9742	46.7426	24.2989	2740	1.39666
ENSG00000229348	ENSG00000229348.1	HYI-AS1	lncRNA	0.781534	2.26891	0.267953	418	NA
ENSG00000142949	ENSG00000142949.17	PTPRF	protein_coding	132.048	203.22	155.385	10712	NA
ENSG00000066135	ENSG00000066135.13	KDM4A	protein_coding	82.5745	103.026	72.888	5184	NA
ENSG00000236200	ENSG00000236200.6	KDM4A-AS1	lncRNA	2.20814	8.62387	1.54749	4217	NA
ENSG00000126091	ENSG00000126091.21	ST3GAL3	protein_coding	4.82577	9.8445	2.4274	19386	-1.96519
ENSG00000229444	ENSG00000229444.1	ST3GAL3-AS1	lncRNA	0.0294543	0.037362	0.0017731	469	NA
ENSG00000224751	ENSG00000224751.2	SHMT1P1	processed_pseudogene	0.0275069	0.101108	0.044208	1312	NA
ENSG00000117407	ENSG00000117407.17	ARTN	protein_coding	1.85498	9.48595	1.6195	2657	NA
ENSG00000237950	ENSG00000237950.3		lncRNA	2.65974	16.421	1.77779	2224	NA
ENSG00000288573	ENSG00000288573.1		lncRNA	4.07335	19.8921	2.04594	557	NA
ENSG00000117408	ENSG00000117408.11	IPO13	protein_coding	45.5414	96.891	61.1408	5072	1.06104
ENSG00000285649	ENSG00000285649.1		lncRNA	0.7828	1.44389	0.894737	2044	NA
ENSG00000132768	ENSG00000132768.14	DPH2	protein_coding	75.882	190.631	197.283	2930	2.0936
ENSG00000117410	ENSG00000117410.14	ATP6V0B	protein_coding	102.79	129.492	396.956	3239	2.56619
ENSG00000117411	ENSG00000117411.18	B4GALT2	protein_coding	62.0649	121.907	201.705	3772	2.62942
ENSG00000159214	ENSG00000159214.13	CCDC24	protein_coding	4.06928	18.6911	6.15101	3563	NA
ENSG00000196517	ENSG00000196517.13	SLC6A9	protein_coding	10.7865	21.8557	10.4035	5249	-0.618666
ENSG00000230615	ENSG00000230615.7		lncRNA	0.145187	0.261937	0.0811846	10561	NA
ENSG00000171872	ENSG00000171872.5	KLF17	protein_coding	0.0177532	0.0382493	0	3160	NA
ENSG00000233514	ENSG00000233514.1		processed_pseudogene	2.37751	1.62901	6.68586	360	NA
ENSG00000283039	ENSG00000283039.1	KLF18	protein_coding	0.0359415	0.0839849	0.0170952	3159	NA
ENSG00000238037	ENSG00000238037.1	OOSP1P1	processed_pseudogene	0	0.220562	0	274	NA
ENSG00000271329	ENSG00000271329.1		processed_pseudogene	0.482096	1.59366	0.213575	796	NA
ENSG00000178028	ENSG00000178028.14	DMAP1	protein_coding	34.0672	101.929	23.6774	5599	NA
ENSG00000117419	ENSG00000117419.16	ERI3	protein_coding	103.818	124.071	254.185	2785	-0.391922
ENSG00000187147	ENSG00000187147.18	RNF220	protein_coding	40.5493	71.138	82.0775	9687	NA
ENSG00000126106	ENSG00000126106.14	TMEM53	protein_coding	4.20441	5.83044	9.68846	3561	NA
ENSG00000198520	ENSG00000198520.12	ARMH1	protein_coding	1.02646	2.49095	0.217944	3290	-3.47058
ENSG00000142945	ENSG00000142945.13	KIF2C	protein_coding	84.0899	126.611	89.1583	3646	1.09121
ENSG00000225721	ENSG00000225721.5		lncRNA	2.06712	3.45754	2.20205	765	NA
ENSG00000142937	ENSG00000142937.12	RPS8	protein_coding	1456.85	1337.03	4263.41	2622	3.76237
ENSG00000234093	ENSG00000234093.3	RPS15AP11	processed_pseudogene	0.661483	0.313942	3.12031	385	3.26048
ENSG00000142959	ENSG00000142959.5	BEST4	protein_coding	0.388337	1.87446	0.375562	2512	NA
ENSG00000173846	ENSG00000173846.13	PLK3	protein_coding	5.93051	24.4482	6.59052	3327	NA
ENSG00000188396	ENSG00000188396.4	DYNLT4	protein_coding	0.239178	0.347717	0.233289	763	NA
ENSG00000222009	ENSG00000222009.8	BTBD19	protein_coding	5.25819	11.7561	1.49368	3520	-1.92833
ENSG00000117425	ENSG00000117425.14	PTCH2	protein_coding	4.91029	20.0989	2.30891	5219	-1.91616
ENSG00000070785	ENSG00000070785.17	EIF2B3	protein_coding	62.8826	59.0684	75.5869	3411	-0.674603
ENSG00000232369	ENSG00000232369.1	PPIAP35	processed_pseudogene	0.158662	0	0.408329	471	NA
ENSG00000268949	ENSG00000268949.1	MRPS17P1	processed_pseudogene	0	0.0194384	0.0203164	3109	NA
ENSG00000126107	ENSG00000126107.15	HECTD3	protein_coding	34.9708	49.9191	42.3493	5072	1.25195
ENSG00000126088	ENSG00000126088.14	UROD	protein_coding	87.9478	131.614	175.995	4029	2.60529
ENSG00000162415	ENSG00000162415.7	ZSWIM5	protein_coding	14.4157	34.8848	17.4495	6095	-1.333
ENSG00000281912	ENSG00000281912.1	LINC01144	lncRNA	2.214	6.3357	1.62999	1710	NA
ENSG00000186603	ENSG00000186603.7	HPDL	protein_coding	0.0806835	0.0747966	0.0376252	1785	NA
ENSG00000132781	ENSG00000132781.20	MUTYH	protein_coding	12.7493	44.3752	10.7956	5793	NA
ENSG00000132773	ENSG00000132773.12	TOE1	protein_coding	59.1095	135.951	75.4386	2358	1.11874
ENSG00000070759	ENSG00000070759.17	TESK2	protein_coding	10.7116	28.1153	18.4179	3319	-0.79372
ENSG00000236872	ENSG00000236872.1	PPIAP36	processed_pseudogene	0.119413	0.18595	0.273846	325	NA
ENSG00000280670	ENSG00000280670.3	CCDC163	protein_coding	6.05116	20.9537	11.0411	2757	0.810181
ENSG00000132763	ENSG00000132763.15	MMACHC	protein_coding	15.2314	27.2516	25.6125	5049	1.61249
ENSG00000117450	ENSG00000117450.15	PRDX1	protein_coding	1056.86	588.23	2389.12	1504	3.10177
ENSG00000117448	ENSG00000117448.14	AKR1A1	protein_coding	117.471	285.056	214.515	3121	1.63635
ENSG00000132780	ENSG00000132780.17	NASP	protein_coding	161.218	323.088	106.231	8304	-1.00303
ENSG00000159588	ENSG00000159588.15	CCDC17	protein_coding	5.5773	12.7485	0.984595	3323	NA
ENSG00000159592	ENSG00000159592.11	GPBP1L1	protein_coding	66.2713	197.646	97.8873	7433	NA
ENSG00000159596	ENSG00000159596.7	TMEM69	protein_coding	60.8364	146.547	99.9425	1465	1.24383
ENSG00000197429	ENSG00000197429.11	IPP	protein_coding	8.56536	17.2408	9.13576	3691	NA
ENSG00000236111	ENSG00000236111.5		processed_pseudogene	0.594179	0.789716	2.71159	681	NA
ENSG00000086015	ENSG00000086015.22	MAST2	protein_coding	26.0444	76.7767	32.6033	8062	-1.08204
ENSG00000232467	ENSG00000232467.2	TMA16P2	processed_pseudogene	0.124623	0.111075	0.134784	601	NA
ENSG00000117461	ENSG00000117461.15	PIK3R3	protein_coding	26.33	55.4075	36.0841	7397	-0.797071
ENSG00000226957	ENSG00000226957.1		lncRNA	0.264677	0.523239	0	649	NA
ENSG00000233114	ENSG00000233114.2		processed_pseudogene	0	0.267407	0.279486	226	NA
ENSG00000227857	ENSG00000227857.2		lncRNA	0.478017	2.05161	0.792459	339	NA
ENSG00000117472	ENSG00000117472.10	TSPAN1	protein_coding	0.251192	0.614173	0.379351	2370	NA
ENSG00000250719	ENSG00000250719.2	P3R3URF	protein_coding	0.209393	0.12077	0	405	NA
ENSG00000085998	ENSG00000085998.14	POMGNT1	protein_coding	26.6862	49.2824	57.6873	6189	1.46296
ENSG00000171357	ENSG00000171357.6	LURAP1	protein_coding	10.5153	30.6482	12.5087	1849	-0.819533
ENSG00000085999	ENSG00000085999.13	RAD54L	protein_coding	84.0608	180.381	82.8236	4078	-0.657819
ENSG00000132128	ENSG00000132128.17	LRRC41	protein_coding	40.0522	69.8059	44.5359	8606	1.21828
ENSG00000173660	ENSG00000173660.12	UQCRH	protein_coding	412.517	434.306	1390.98	1341	2.74902
ENSG00000117481	ENSG00000117481.11	NSUN4	protein_coding	24.8761	97.0845	28.8929	8468	NA
ENSG00000225779	ENSG00000225779.1		processed_pseudogene	2.68779	5.23626	0.701308	370	NA
ENSG00000117480	ENSG00000117480.16	FAAH	protein_coding	10.1228	43.0117	8.23845	2724	-1.49958
ENSG00000232022	ENSG00000232022.7	FAAHP1	transcribed_unprocessed_pseudogene	1.09068	2.94618	1.70641	2476	-1.47195
ENSG00000224863	ENSG00000224863.3	LINC01398	lncRNA	0	0.0244483	0.00914077	1764	NA
ENSG00000197587	ENSG00000197587.11	DMBX1	protein_coding	2.39383	12.4963	3.93557	5068	NA
ENSG00000269956	ENSG00000269956.2	MKNK1-AS1	lncRNA	0.0665615	0.0851235	0.0650381	2530	NA
ENSG00000079277	ENSG00000079277.22	MKNK1	protein_coding	11.2177	29.9851	15.091	7937	NA
ENSG00000142961	ENSG00000142961.15	MOB3C	protein_coding	0.530945	1.66598	0.496757	5783	NA
ENSG00000123472	ENSG00000123472.12	ATPAF1	protein_coding	57.8922	79.6845	148.968	5677	2.03438
ENSG00000186118	ENSG00000186118.9	TEX38	protein_coding	0.251796	0.836825	0.148426	1464	NA
ENSG00000228237	ENSG00000228237.5	EFCAB14-AS1	lncRNA	0.174344	0.287899	0.345088	584	NA
ENSG00000159658	ENSG00000159658.15	EFCAB14	protein_coding	19.9584	40.1538	23.2414	16312	0.623987
ENSG00000142973	ENSG00000142973.14	CYP4B1	protein_coding	0.00128601	0.0264571	0	3466	NA
ENSG00000154198	ENSG00000154198.14	CYP4Z2P	transcribed_unprocessed_pseudogene	0.00263838	0.00336575	0.0231139	1598	NA
ENSG00000186377	ENSG00000186377.8	CYP4X1	protein_coding	2.13914	4.67786	2.58001	2447	NA
ENSG00000186160	ENSG00000186160.5	CYP4Z1	protein_coding	0.0106662	0.257827	0.0170446	2252	NA
ENSG00000225154	ENSG00000225154.2	TUBAP9	processed_pseudogene	0.0322871	0.0600834	0	1202	NA
ENSG00000225506	ENSG00000225506.2	CYP4A22-AS1	lncRNA	0.973161	2.49797	0.398483	921	-3.49534
ENSG00000162365	ENSG00000162365.12	CYP4A22	protein_coding	0.00427191	0	0.0150534	3853	NA
ENSG00000224805	ENSG00000224805.2	LINC00853	lncRNA	0.928899	1.22042	1.16496	661	NA
ENSG00000162366	ENSG00000162366.8	PDZK1IP1	protein_coding	0.0435781	0.119174	0	1430	NA
ENSG00000162367	ENSG00000162367.11	TAL1	protein_coding	0.63564	1.8001	1.55489	5700	NA
ENSG00000226252	ENSG00000226252.1		lncRNA	0.0391296	0.0952114	0	4036	NA
ENSG00000123473	ENSG00000123473.17	STIL	protein_coding	40.2557	114.014	32.5149	7291	-0.770204
ENSG00000162368	ENSG00000162368.14	CMPK1	protein_coding	72.6047	98.9196	187.013	3844	0.511109
ENSG00000225762	ENSG00000225762.1	LINC01389	lncRNA	0.511007	1.0709	0.625792	483	NA
ENSG00000186790	ENSG00000186790.6	FOXE3	protein_coding	0.187756	1.03855	0.359534	1768	NA
ENSG00000237424	ENSG00000237424.1	FOXD2-AS1	lncRNA	9.48226	35.2182	20.0188	2509	1.54412
ENSG00000186564	ENSG00000186564.6	FOXD2	protein_coding	6.14081	12.4488	12.5959	2648	2.27355
ENSG00000227947	ENSG00000227947.2	LINC01738	lncRNA	0.0378436	0.230495	0.160995	1461	NA
ENSG00000269113	ENSG00000269113.4	TRABD2B	protein_coding	6.86571	13.404	3.0557	7117	-3.63448
ENSG00000225028	ENSG00000225028.1		lncRNA	0.0199718	0.268251	0	1807	NA
ENSG00000226133	ENSG00000226133.6	LINC02794	lncRNA	0.184617	0.127194	0.0231885	1477	NA
ENSG00000231413	ENSG00000231413.1		lncRNA	0.119018	0.299615	0.00865998	292	NA
ENSG00000242267	ENSG00000242267.6	SKINT1L	transcribed_unprocessed_pseudogene	0.146953	1.12648	0.14154	2010	NA
ENSG00000279096	ENSG00000279096.2		TEC	0.0975193	0.0747134	0	2669	NA
ENSG00000223720	ENSG00000223720.2		lncRNA	0.0243398	0.146997	0.00445814	651	NA
ENSG00000117834	ENSG00000117834.13	SLC5A9	protein_coding	0.0512676	0.0735356	0.0247149	4535	NA
ENSG00000272491	ENSG00000272491.1		lncRNA	0.772844	1.37928	0.150233	1674	NA
ENSG00000279214	ENSG00000279214.1		TEC	0.160366	1.16277	0.0610535	950	NA
ENSG00000132122	ENSG00000132122.12	SPATA6	protein_coding	4.11823	9.10729	3.35673	5938	-2.44618
ENSG00000235105	ENSG00000235105.1		processed_pseudogene	0.211525	0.0480779	0.827198	1257	NA
ENSG00000186094	ENSG00000186094.17	AGBL4	protein_coding	0.00937245	0.00613959	0.00403421	7504	NA
ENSG00000286597	ENSG00000286597.1		lncRNA	0.00765389	0.0125421	0.00266264	573	NA
ENSG00000229846	ENSG00000229846.2		lncRNA	0.00159882	0.00217231	0.000448665	793	NA
ENSG00000230114	ENSG00000230114.1	AGBL4-AS1	lncRNA	0.132329	0.347531	0.0536451	566	NA
ENSG00000162374	ENSG00000162374.18	ELAVL4	protein_coding	0.00237883	0.00502211	0.000211436	8368	NA
ENSG00000233407	ENSG00000233407.1		lncRNA	0	0	0.123996	250	NA
ENSG00000284696	ENSG00000284696.2	LINC02808	lncRNA	0.0156153	0.0472001	0.00870177	3511	NA
ENSG00000234080	ENSG00000234080.3		processed_pseudogene	0.0411506	0.164698	0.429477	877	5.93887
ENSG00000229316	ENSG00000229316.1	HMGB1P45	processed_pseudogene	0.240218	0.243987	0	653	NA
ENSG00000225671	ENSG00000225671.2	FCF1P6	processed_pseudogene	0.190822	0.447338	0.323232	595	NA
ENSG00000142700	ENSG00000142700.12	DMRTA2	protein_coding	1.06866	3.89725	1.45011	3168	NA
ENSG00000284700	ENSG00000284700.1		lncRNA	0	0.386254	0.10125	930	NA
ENSG00000185104	ENSG00000185104.20	FAF1	protein_coding	58.8827	57.9423	60.1358	7549	-1.79746
ENSG00000225767	ENSG00000225767.1	FAF1-AS1	lncRNA	0.165586	0.465064	0.00393964	503	NA
ENSG00000123080	ENSG00000123080.12	CDKN2C	protein_coding	38.1945	50.7111	113.382	3018	2.64336
ENSG00000204006	ENSG00000204006.10	C1orf185	protein_coding	0.449764	0.703996	0.123554	1118	-4.32089
ENSG00000213478	ENSG00000213478.2	CFL1P2	processed_pseudogene	0.162016	0.0975964	0.393759	684	NA
ENSG00000203356	ENSG00000203356.2	LINC01562	lncRNA	0.243163	0.671143	0.171326	2366	-2.49067
ENSG00000123091	ENSG00000123091.5	RNF11	protein_coding	52.169	81.663	149.104	3112	NA
ENSG00000233406	ENSG00000233406.5		processed_pseudogene	0.388581	0.444866	1.11282	870	NA
ENSG00000236434	ENSG00000236434.2		lncRNA	0.496651	0.175677	0	435	NA
ENSG00000085831	ENSG00000085831.16	TTC39A	protein_coding	6.79098	9.45401	7.65947	9362	0.750248
ENSG00000261664	ENSG00000261664.5	TTC39A-AS1	lncRNA	0.679219	1.06915	0.438866	1222	NA
ENSG00000085832	ENSG00000085832.17	EPS15	protein_coding	52.9864	72.9965	62.1639	7378	-0.382034
ENSG00000232027	ENSG00000232027.2		processed_pseudogene	0.0782513	0.126563	0	955	NA
ENSG00000227070	ENSG00000227070.1	EPS15-AS1	lncRNA	2.22476	8.4275	1.18144	476	-3.8214
ENSG00000227742	ENSG00000227742.2	CALR4P	transcribed_unitary_pseudogene	0.0591325	0.286743	0.0496945	2704	NA
ENSG00000117859	ENSG00000117859.19	OSBPL9	protein_coding	48.3022	86.8674	58.3751	9800	-0.812914
ENSG00000078618	ENSG00000078618.22	NRDC	protein_coding	84.3774	171.415	96.1815	6739	NA
ENSG00000266993	ENSG00000266993.3		lncRNA	2.96014	5.55278	0.831653	1346	NA
ENSG00000272175	ENSG00000272175.1		lncRNA	0.128289	0.692663	0.225585	280	NA
ENSG00000169213	ENSG00000169213.7	RAB3B	protein_coding	8.06675	23.4099	10.0535	12780	0.891394
ENSG00000229032	ENSG00000229032.1		processed_pseudogene	0.226954	0.176707	0	342	NA
ENSG00000117862	ENSG00000117862.13	TXNDC12	protein_coding	81.1599	89.2735	195.66	2338	1.37362
ENSG00000223390	ENSG00000223390.1		lncRNA	0.432925	0.938952	0.142874	762	NA
ENSG00000228369	ENSG00000228369.2	TXNDC12-AS1	lncRNA	0	0.0525238	0.0792814	391	NA
ENSG00000134717	ENSG00000134717.18	BTF3L4	protein_coding	37.136	67.0101	65.8163	5948	NA
ENSG00000157077	ENSG00000157077.16	ZFYVE9	protein_coding	54.4356	89.8946	46.7037	5809	-0.832724
ENSG00000228407	ENSG00000228407.2		processed_pseudogene	0.439588	0	0.106359	340	NA
ENSG00000223429	ENSG00000223429.1		processed_pseudogene	0.0461463	0.165251	0.0429988	841	NA
ENSG00000154222	ENSG00000154222.15	CC2D1B	protein_coding	25.1797	67.4924	24.7991	7495	NA
ENSG00000272100	ENSG00000272100.1		lncRNA	3.11724	7.12164	0.809	391	NA
ENSG00000287078	ENSG00000287078.1		lncRNA	0.935128	3.64479	1.01991	939	NA
ENSG00000224680	ENSG00000224680.4	PLA2G12AP1	processed_pseudogene	0.707302	3.53565	0.673418	568	NA
ENSG00000085840	ENSG00000085840.13	ORC1	protein_coding	70.1774	80.5356	67.4548	3121	1.16177
ENSG00000134748	ENSG00000134748.13	PRPF38A	protein_coding	57.982	108.638	96.6863	5617	1.20224
ENSG00000134744	ENSG00000134744.14	TUT4	protein_coding	36.1526	84.8531	15.9617	16199	-1.75355
ENSG00000272371	ENSG00000272371.1		lncRNA	1.92446	4.2506	0.127195	456	NA
ENSG00000236290	ENSG00000236290.1	EEF1GP7	processed_pseudogene	0.362263	1.11908	0.0514395	703	NA
ENSG00000116157	ENSG00000116157.6	GPX7	protein_coding	0.0859023	0.217074	0.114219	1692	NA
ENSG00000182183	ENSG00000182183.15	SHISAL2A	protein_coding	0.00335597	0.0116267	0.0100603	2684	NA
ENSG00000162377	ENSG00000162377.6	COA7	protein_coding	52.3801	133.581	109.687	4148	2.07544
ENSG00000233664	ENSG00000233664.1	NDUFS5P3	processed_pseudogene	0.111903	0.188268	0.0965702	321	NA
ENSG00000162378	ENSG00000162378.13	ZYG11B	protein_coding	44.8611	83.4197	55.2093	8206	0.440152
ENSG00000228929	ENSG00000228929.1	RPS13P2	processed_pseudogene	7.19755	5.03474	26.1948	455	3.47443
ENSG00000203995	ENSG00000203995.10	ZYG11A	protein_coding	74.6765	229.373	43.9548	4694	-1.69764
ENSG00000242391	ENSG00000242391.2		lncRNA	0.55771	4.87374	0.267866	380	NA
ENSG00000121310	ENSG00000121310.17	ECHDC2	protein_coding	19.7196	82.3368	9.52774	11572	-1.71987
ENSG00000116171	ENSG00000116171.19	SCP2	protein_coding	24.4894	27.3941	43.9725	6978	NA
ENSG00000236360	ENSG00000236360.2	RRAS2P1	processed_pseudogene	0.430339	0.143865	0.775558	502	NA
ENSG00000174348	ENSG00000174348.14	PODN	protein_coding	0.0290498	0.100566	0.0274057	4899	NA
ENSG00000162383	ENSG00000162383.13	SLC1A7	protein_coding	0.0551221	0.114134	0.0834328	5413	NA
ENSG00000235563	ENSG00000235563.1		lncRNA	0	0	0.0144318	1871	NA
ENSG00000277397	ENSG00000277397.1		unprocessed_pseudogene	0.0142018	0.0126864	0	718	NA
ENSG00000157184	ENSG00000157184.7	CPT2	protein_coding	7.47121	9.6167	8.55225	10089	1.89794
ENSG00000236723	ENSG00000236723.2		lncRNA	5.83453	16.0565	2.53722	1227	NA
ENSG00000162384	ENSG00000162384.14	CZIB	protein_coding	20.7974	52.7117	30.1518	4504	1.48349
ENSG00000259818	ENSG00000259818.1		lncRNA	1.08808	1.10229	0.163738	3591	NA
ENSG00000162385	ENSG00000162385.11	MAGOH	protein_coding	89.7445	82.2261	139.494	1363	0.606957
ENSG00000226754	ENSG00000226754.2		lncRNA	0.969169	2.28873	1.5378	1941	1.84529
ENSG00000157193	ENSG00000157193.18	LRP8	protein_coding	17.6081	54.5455	11.6401	19668	-0.644741
ENSG00000234578	ENSG00000234578.1		lncRNA	0.412834	1.12273	0.285791	470	NA
ENSG00000228838	ENSG00000228838.1		lncRNA	0.396427	0.340166	0	675	NA
ENSG00000232762	ENSG00000232762.1		lncRNA	0.116191	0.311544	0.0412221	752	NA
ENSG00000225675	ENSG00000225675.2	LINC01771	lncRNA	1.10341	2.83143	0.846305	567	NA
ENSG00000285954	ENSG00000285954.1		lncRNA	0.072504	0.0814233	0.00150795	886	NA
ENSG00000236253	ENSG00000236253.7	SLC25A3P1	transcribed_processed_pseudogene	0.0077188	0.00536485	0	3164	NA
ENSG00000143006	ENSG00000143006.7	DMRTB1	protein_coding	0	0	0.0127045	2440	NA
ENSG00000174332	ENSG00000174332.5	GLIS1	protein_coding	1.16947	3.80055	0.667498	3113	-2.21392
ENSG00000058804	ENSG00000058804.12	NDC1	protein_coding	143.478	190.014	257.007	4720	0.425094
ENSG00000058799	ENSG00000058799.15	YIPF1	protein_coding	28.6739	49.9115	70.8285	2036	0.832637
ENSG00000211452	ENSG00000211452.11	DIO1	protein_coding	0.0612092	0.131484	0.00667013	2282	NA
ENSG00000081870	ENSG00000081870.12	HSPB11	protein_coding	21.6701	43.274	40.2427	3236	NA
ENSG00000116212	ENSG00000116212.15	LRRC42	protein_coding	44.5952	41.1966	74.5613	2164	1.70358
ENSG00000219102	ENSG00000219102.3	HNRNPA3P12	processed_pseudogene	0.0339502	0	0.116647	1063	NA
ENSG00000203985	ENSG00000203985.11	LDLRAD1	protein_coding	0.0208926	0.00709901	0.0113644	2376	NA
ENSG00000116209	ENSG00000116209.12	TMEM59	protein_coding	28.7051	27.8069	45.5789	9149	1.52272
ENSG00000116205	ENSG00000116205.14	TCEANC2	protein_coding	8.87053	30.4394	11.9581	12147	NA
ENSG00000157211	ENSG00000157211.11	CDCP2	protein_coding	0.829144	2.22648	0.392184	3229	-3.49479
ENSG00000280425	ENSG00000280425.2		lncRNA	0.0223021	0.134927	0.014555	4969	NA
ENSG00000215883	ENSG00000215883.11	CYB5RL	protein_coding	12.1449	39.9635	19.7336	8926	0.851191
ENSG00000116221	ENSG00000116221.15	MRPL37	protein_coding	155.083	135.988	384.89	2549	2.37481
ENSG00000157216	ENSG00000157216.16	SSBP3	protein_coding	21.486	42.7998	42.4384	5227	-2.01577
ENSG00000198711	ENSG00000198711.5	SSBP3-AS1	lncRNA	0.380032	4.35518	0.571307	2624	NA
ENSG00000225632	ENSG00000225632.1		lncRNA	0.0742958	0.054396	0	1111	NA
ENSG00000232245	ENSG00000232245.1		lncRNA	0	0.0167331	0	289	NA
ENSG00000287582	ENSG00000287582.1		lncRNA	0	0.132888	0.0762778	1051	NA
ENSG00000227453	ENSG00000227453.1	HNRNPA1P63	processed_pseudogene	0.115077	0.0693208	0.0280393	963	NA
ENSG00000162390	ENSG00000162390.18	ACOT11	protein_coding	1.26364	3.60652	1.15114	9768	-1.55437
ENSG00000162391	ENSG00000162391.12	FAM151A	protein_coding	0.00679742	0.0836451	0	1727	NA
ENSG00000184313	ENSG00000184313.20	MROH7	protein_coding	0.131947	0.741808	0.0457003	9088	-3.66349
ENSG00000243725	ENSG00000243725.7	TTC4	protein_coding	41.7146	65.2919	74.5333	3488	0.905177
ENSG00000162396	ENSG00000162396.6	PARS2	protein_coding	13.2732	20.4242	21.8319	2356	2.28128
ENSG00000006555	ENSG00000006555.11	TTC22	protein_coding	0.00966366	0.0302652	0	6111	NA
ENSG00000237453	ENSG00000237453.1		lncRNA	0.113146	0.210555	0.169099	343	NA
ENSG00000162398	ENSG00000162398.12	LEXM	protein_coding	0.0391905	0.142581	0.0373276	1777	NA
ENSG00000116133	ENSG00000116133.13	DHCR24	protein_coding	110.2	83.2055	226.729	6214	1.6037
ENSG00000287724	ENSG00000287724.1		lncRNA	0.364087	0.200784	0.372835	831	NA
ENSG00000242396	ENSG00000242396.1		lncRNA	3.29815	3.91949	5.35486	261	NA
ENSG00000233203	ENSG00000233203.6	DHCR24-DT	lncRNA	3.09093	7.40678	6.63581	351	NA
ENSG00000143001	ENSG00000143001.5	TMEM61	protein_coding	0.00372985	0.0545319	0	1256	NA
ENSG00000233271	ENSG00000233271.1		lncRNA	0	0.00662753	0	428	NA
ENSG00000162399	ENSG00000162399.9	BSND	protein_coding	0.0272836	0.0424524	0.0174168	9761	NA
ENSG00000169174	ENSG00000169174.11	PCSK9	protein_coding	0.507769	0.995109	0.436008	5711	NA
ENSG00000162402	ENSG00000162402.14	USP24	protein_coding	84.4451	163.801	57.0692	12023	-0.422906
ENSG00000231090	ENSG00000231090.2	MIR4422HG	lncRNA	0.0956993	0.0689526	0.0134192	2568	NA
ENSG00000234810	ENSG00000234810.4		lncRNA	0.00212889	0.0130871	0.000632156	7521	NA
ENSG00000230250	ENSG00000230250.3	LINC01753	lncRNA	0.00127814	0.00237532	0.00128672	707	NA
ENSG00000260971	ENSG00000260971.4		lncRNA	0.729251	1.16774	0.0341137	6242	-4.48087
ENSG00000223956	ENSG00000223956.3	LINC01767	lncRNA	0.08168	0.301855	0.13217	2203	NA
ENSG00000162407	ENSG00000162407.9	PLPP3	protein_coding	11.8239	12.6843	14.4024	5272	-0.684889
ENSG00000236776	ENSG00000236776.1	RPL21P23	processed_pseudogene	0.156544	0.145122	0	460	NA
ENSG00000162409	ENSG00000162409.11	PRKAA2	protein_coding	33.0973	100.002	32.4027	9362	-0.386517
ENSG00000187889	ENSG00000187889.13	FYB2	protein_coding	0.0186642	0.0216445	0	4648	NA
ENSG00000157131	ENSG00000157131.11	C8A	protein_coding	0.00186222	0.00227606	0.000592236	2367	NA
ENSG00000021852	ENSG00000021852.13	C8B	protein_coding	0	0.00176697	0	2732	NA
ENSG00000236341	ENSG00000236341.1		lncRNA	0	0.00788481	0	610	NA
ENSG00000173406	ENSG00000173406.16	DAB1	protein_coding	0.435113	0.766761	0.187138	7291	-4.3761
ENSG00000226759	ENSG00000226759.8	DAB1-AS1	lncRNA	0.00242042	0.0372389	0	4340	NA
ENSG00000162600	ENSG00000162600.12	OMA1	protein_coding	23.7393	35.2751	15.0663	3461	-1.54096
ENSG00000286918	ENSG00000286918.1		lncRNA	0.0365673	0.228607	0.0223037	1791	NA
ENSG00000184292	ENSG00000184292.7	TACSTD2	protein_coding	0.0791319	0.590514	0.0886394	1820	NA
ENSG00000185839	ENSG00000185839.3		processed_pseudogene	1.61469	2.48717	3.52568	690	NA
ENSG00000162601	ENSG00000162601.11	MYSM1	protein_coding	36.1353	207.667	23.5863	13115	-1.65254
ENSG00000283445	ENSG00000283445.1		lncRNA	0.0206755	0.00391399	0.000529988	4739	NA
ENSG00000177606	ENSG00000177606.8	JUN	protein_coding	213.073	315.592	223.193	3257	2.2053
ENSG00000234807	ENSG00000234807.7	LINC01135	lncRNA	0.20091	0.375857	0.0765516	5017	NA
ENSG00000272226	ENSG00000272226.1		lncRNA	0.27428	0.870236	0.721143	535	NA
ENSG00000231740	ENSG00000231740.1		lncRNA	0	0.00486899	0	395	NA
ENSG00000232453	ENSG00000232453.7	LINC02777	lncRNA	0.0864996	0.212763	0.176049	2068	NA
ENSG00000237352	ENSG00000237352.4	LINC01358	lncRNA	0.0217688	0.0165555	0.00779529	8462	NA
ENSG00000224609	ENSG00000224609.8	FGGY-DT	lncRNA	0.243943	0.54812	0.118581	7581	NA
ENSG00000172456	ENSG00000172456.18	FGGY	protein_coding	1.13445	1.18112	0.8031	12174	-2.33687
ENSG00000226883	ENSG00000226883.1		lncRNA	0.00428252	0.0200753	0.000801979	767	NA
ENSG00000134709	ENSG00000134709.12	HOOK1	protein_coding	6.24557	13.5097	7.65423	6614	NA
ENSG00000134716	ENSG00000134716.11	CYP2J2	protein_coding	1.03193	2.01411	1.11742	2973	NA
ENSG00000162598	ENSG00000162598.13	C1orf87	protein_coding	0.0193872	0.00633148	0.0212942	4422	NA
ENSG00000226476	ENSG00000226476.6	LINC01748	lncRNA	2.34984	5.91014	0.811938	15496	-3.06894
ENSG00000231252	ENSG00000231252.3		lncRNA	0.0866519	0.138463	0.0301565	4298	NA
ENSG00000162599	ENSG00000162599.17	NFIA	protein_coding	25.1477	48.0535	4.45798	55886	-4.07076
ENSG00000237928	ENSG00000237928.6	NFIA-AS2	lncRNA	0.033741	0.139291	0.00966971	6214	NA
ENSG00000237853	ENSG00000237853.6	NFIA-AS1	lncRNA	0.208212	0.629957	0.246239	842	NA
ENSG00000284808	ENSG00000284808.1		lncRNA	0.00367548	0.00424575	0.0012698	2442	NA
ENSG00000287224	ENSG00000287224.1		lncRNA	0.0508546	0.14915	0	1416	NA
ENSG00000162604	ENSG00000162604.12	TM2D1	protein_coding	22.0918	44.286	23.2353	5516	-1.81472
ENSG00000271200	ENSG00000271200.1	PATJ-DT	lncRNA	0.862319	10.0791	1.07726	427	NA
ENSG00000132849	ENSG00000132849.21	PATJ	protein_coding	11.5244	19.9381	5.17785	11990	-1.74946
ENSG00000240563	ENSG00000240563.2	L1TD1	protein_coding	0.00262295	0.0184882	0.00392497	3721	NA
ENSG00000132854	ENSG00000132854.19	KANK4	protein_coding	0.0124535	0.0518837	0.0279331	6814	NA
ENSG00000162607	ENSG00000162607.13	USP1	protein_coding	129.109	206.501	172.677	3869	1.39047
ENSG00000116641	ENSG00000116641.18	DOCK7	protein_coding	16.0395	22.0969	7.64281	24890	-0.477408
ENSG00000132855	ENSG00000132855.5	ANGPTL3	protein_coding	0.0426534	0.0790203	0.00571621	3371	NA
ENSG00000278967	ENSG00000278967.1		TEC	0	0.0699229	0	1819	NA
ENSG00000235545	ENSG00000235545.1		lncRNA	2.87006	12.5118	1.63913	1228	-2.63662
ENSG00000125703	ENSG00000125703.15	ATG4C	protein_coding	33.5354	50.4153	44.0383	3116	-1.9059
ENSG00000234318	ENSG00000234318.1		lncRNA	0.116153	1.02936	0.551066	447	NA
ENSG00000237163	ENSG00000237163.1		processed_pseudogene	0.119106	0	0.119346	303	NA
ENSG00000229537	ENSG00000229537.7	LINC01739	lncRNA	0.00328373	0.00310999	0.000693692	2067	NA
ENSG00000286455	ENSG00000286455.1		lncRNA	0.012336	0	0.00574729	1126	NA
ENSG00000227485	ENSG00000227485.1		lncRNA	0	0.0552918	0	359	NA
ENSG00000203605	ENSG00000203605.3		lncRNA	0.0208867	0.0444559	0.0382317	823	NA
ENSG00000224209	ENSG00000224209.8	LINC00466	lncRNA	0.0571539	0.0990439	0.0266356	7361	NA
ENSG00000230798	ENSG00000230798.5	FOXD3-AS1	lncRNA	4.25378	17.6025	11.4136	1208	1.36975
ENSG00000187140	ENSG00000187140.6	FOXD3	protein_coding	5.09629	8.26272	7.66819	2562	2.88952
ENSG00000236674	ENSG00000236674.1		processed_pseudogene	0.0551939	0.142922	0	1357	NA
ENSG00000088035	ENSG00000088035.18	ALG6	protein_coding	20.4811	44.739	18.5044	5487	-1.52921
ENSG00000142856	ENSG00000142856.17	ITGB3BP	protein_coding	28.0564	60.931	36.0684	5459	-1.58068
ENSG00000286429	ENSG00000286429.1		lncRNA	0.172897	0.215672	0.0110981	1206	NA
ENSG00000203965	ENSG00000203965.13	EFCAB7	protein_coding	10.3473	22.7491	6.09611	5362	-1.22405
ENSG00000079739	ENSG00000079739.17	PGM1	protein_coding	21.9034	16.9581	38.7572	4077	1.75633
ENSG00000185483	ENSG00000185483.12	ROR1	protein_coding	14.2933	15.7263	11.6397	6720	-3.29633
ENSG00000177452	ENSG00000177452.7		processed_pseudogene	0	0.103483	0.324471	584	NA
ENSG00000228056	ENSG00000228056.3	CFL1P3	processed_pseudogene	0.232056	0.147388	0.357486	490	NA
ENSG00000223949	ENSG00000223949.8	ROR1-AS1	lncRNA	0.030312	0.162497	0.0465693	3546	NA
ENSG00000284928	ENSG00000284928.1		lncRNA	0.167483	0.273655	0.101582	1031	NA
ENSG00000177414	ENSG00000177414.14	UBE2U	protein_coding	0.0106423	0.0717843	0.00239349	1838	NA
ENSG00000158966	ENSG00000158966.16	CACHD1	protein_coding	37.6296	75.3855	31.3228	7022	-1.90239
ENSG00000162437	ENSG00000162437.14	RAVER2	protein_coding	40.8106	110.69	52.0682	6070	-0.612386
ENSG00000162434	ENSG00000162434.13	JAK1	protein_coding	29.6404	48.419	23.2688	12314	-1.19265
ENSG00000233877	ENSG00000233877.2		processed_pseudogene	0	0.531607	0	387	NA
ENSG00000235804	ENSG00000235804.2		processed_pseudogene	0	0	0.0846884	427	NA
ENSG00000162433	ENSG00000162433.15	AK4	protein_coding	25.728	32.3717	48.0688	7578	0.652488
ENSG00000116675	ENSG00000116675.16	DNAJC6	protein_coding	18.7323	29.7015	18.4275	6902	-0.93815
ENSG00000229294	ENSG00000229294.1		lncRNA	0.220252	0.384129	0.0585617	512	NA
ENSG00000213625	ENSG00000213625.9	LEPROT	protein_coding	18.8126	56.498	33.2641	5072	NA
ENSG00000237852	ENSG00000237852.1		lncRNA	1.89958	2.54602	0.324401	423	-6.98907
ENSG00000116678	ENSG00000116678.20	LEPR	protein_coding	14.4531	20.7962	14.9551	11205	-0.548277
ENSG00000224570	ENSG00000224570.1		processed_pseudogene	0.0215966	0.158726	0	1797	NA
ENSG00000285079	ENSG00000285079.1		lncRNA	0.0155099	0.0070518	0	2316	NA
ENSG00000184588	ENSG00000184588.18	PDE4B	protein_coding	0.164132	0.284503	0.139351	8930	-2.31716
ENSG00000118473	ENSG00000118473.23	SGIP1	protein_coding	0.0162875	0.00363415	0.00952866	13320	NA
ENSG00000152760	ENSG00000152760.10	DYNLT5	protein_coding	0	0.00598287	0	3360	NA
ENSG00000172410	ENSG00000172410.5	INSL5	protein_coding	0.0257087	0	0.0505762	715	NA
ENSG00000152763	ENSG00000152763.17	DNAI4	protein_coding	1.98569	5.34398	1.21735	6673	-1.39144
ENSG00000198160	ENSG00000198160.15	MIER1	protein_coding	32.6068	58.1865	36.9304	8273	-1.09935
ENSG00000116704	ENSG00000116704.8	SLC35D1	protein_coding	25.5144	65.1264	32.8307	6193	NA
ENSG00000203963	ENSG00000203963.12	C1orf141	protein_coding	0.00838523	0.00978783	0.00832165	5022	NA
ENSG00000162594	ENSG00000162594.16	IL23R	protein_coding	0.0184299	0.0287622	0.00164313	3213	NA
ENSG00000081985	ENSG00000081985.13	IL12RB2	protein_coding	0.19037	0.275812	0.209728	4433	NA
ENSG00000142864	ENSG00000142864.15	SERBP1	protein_coding	320.223	313.224	488.393	7676	1.44816
ENSG00000235200	ENSG00000235200.3	LINC01702	lncRNA	0.0118141	0.00771089	0.00288296	948	NA
ENSG00000232048	ENSG00000232048.2	HNRNPCP9	processed_pseudogene	0.0420129	0.0777135	0	859	NA
ENSG00000116717	ENSG00000116717.13	GADD45A	protein_coding	21.8231	44.2119	30.8259	1925	0.946788
ENSG00000172380	ENSG00000172380.6	GNG12	protein_coding	34.5582	49.787	89.9773	4715	0.735194
ENSG00000232284	ENSG00000232284.7	GNG12-AS1	lncRNA	0.556066	0.930494	0.235811	3465	-3.77338
ENSG00000162595	ENSG00000162595.7	DIRAS3	protein_coding	1.10461	6.73722	1.55956	2049	NA
ENSG00000116729	ENSG00000116729.14	WLS	protein_coding	74.8159	60.9464	67.5001	4459	NA
ENSG00000229133	ENSG00000229133.1	RPS7P4	processed_pseudogene	0.25242	0.12409	1.01028	582	NA
ENSG00000116745	ENSG00000116745.7	RPE65	protein_coding	0.0318904	0.0488253	0.0237226	2605	NA
ENSG00000024526	ENSG00000024526.17	DEPDC1	protein_coding	62.3839	122.884	82.5525	5904	0.904488
ENSG00000233589	ENSG00000233589.1		lncRNA	0.591318	0.818226	0.427338	960	NA
ENSG00000234264	ENSG00000234264.1	DEPDC1-AS1	lncRNA	0.51416	0.621225	0.660193	1247	NA
ENSG00000285041	ENSG00000285041.1		lncRNA	0	0.0176621	0.0474817	2636	NA
ENSG00000285407	ENSG00000285407.1		lncRNA	1.78853	3.83562	1.5854	2810	-2.50797
ENSG00000285473	ENSG00000285473.1		lncRNA	0.541159	2.93921	0.353454	716	-4.39503
ENSG00000223883	ENSG00000223883.2	LINC01707	lncRNA	0.314137	0.584273	0.0331046	6152	-3.26205
ENSG00000235446	ENSG00000235446.2	LINC02791	lncRNA	0.00330297	0.00409219	0.000950133	1017	NA
ENSG00000229639	ENSG00000229639.1	LINC01758	lncRNA	0.178494	0.315372	0.142551	458	NA
ENSG00000287453	ENSG00000287453.1		lncRNA	0.503996	2.10627	0.704009	549	NA
ENSG00000033122	ENSG00000033122.21	LRRC7	protein_coding	0.307721	0.897942	0.154031	30043	-3.10182
ENSG00000287283	ENSG00000287283.1		lncRNA	0.0616381	0.0280566	0.0394627	2154	NA
ENSG00000237919	ENSG00000237919.5	LRRC7-AS1	lncRNA	0.053522	0.011851	0.00221948	948	NA
ENSG00000066557	ENSG00000066557.6	LRRC40	protein_coding	70.2806	105.657	70.9274	2843	-0.689844
ENSG00000116754	ENSG00000116754.13	SRSF11	protein_coding	121.62	501.637	109.24	8473	-1.65335
ENSG00000228988	ENSG00000228988.1		lncRNA	0.233209	0.485935	0.0182821	457	NA
ENSG00000118454	ENSG00000118454.13	ANKRD13C	protein_coding	34.069	82.627	42.1613	6184	-0.913168
ENSG00000197568	ENSG00000197568.14	HHLA3	lncRNA	5.49594	12.0107	9.62459	1222	NA
ENSG00000226088	ENSG00000226088.1	HHLA3-AS1	lncRNA	5.07981	9.63738	8.44155	575	2.03455
ENSG00000116761	ENSG00000116761.12	CTH	protein_coding	22.579	50.0922	24.8151	2414	NA
ENSG00000271992	ENSG00000271992.1		lncRNA	3.30677	8.92235	6.07485	466	NA
ENSG00000233020	ENSG00000233020.1	CHORDC1P5	processed_pseudogene	0	0	0.0320569	967	NA
ENSG00000229051	ENSG00000229051.2	LINC01788	lncRNA	0.00281993	0.00600178	0.00133194	2455	NA
ENSG00000226208	ENSG00000226208.1		lncRNA	0	0.139893	0	432	NA
ENSG00000050628	ENSG00000050628.20	PTGER3	protein_coding	0.879783	1.53632	0.975904	9653	NA
ENSG00000235782	ENSG00000235782.1		lncRNA	0.0213934	0.0806861	0	749	NA
ENSG00000235079	ENSG00000235079.1	ZRANB2-AS1	lncRNA	0.977049	3.59744	0.960769	967	NA
ENSG00000132485	ENSG00000132485.14	ZRANB2	protein_coding	110.733	502.373	119.182	4985	-1.3912
ENSG00000229956	ENSG00000229956.11	ZRANB2-AS2	lncRNA	1.32741	2.29357	0.347257	14877	-4.01738
ENSG00000172260	ENSG00000172260.15	NEGR1	protein_coding	0.437623	0.692208	0.219295	13208	-4.11826
ENSG00000233994	ENSG00000233994.2	GDI2P2	processed_pseudogene	0.182545	0.308592	0.169939	608	NA
ENSG00000286863	ENSG00000286863.1		lncRNA	0.182409	0.290476	0.0328122	6418	-4.05402
ENSG00000225087	ENSG00000225087.2		lncRNA	3.83233	6.38791	0.758558	2896	-4.40313
ENSG00000227016	ENSG00000227016.3	LINC02796	lncRNA	0.0407974	0.0883943	0.00394692	1382	NA
ENSG00000285808	ENSG00000285808.1	LINC02797	lncRNA	0.0865865	0.0861434	0.00051402	1065	NA
ENSG00000233973	ENSG00000233973.7	LINC01360	lncRNA	0.00169795	0	0.00560156	5534	NA
ENSG00000223479	ENSG00000223479.3	LINC02238	lncRNA	0.00139958	0.0897873	0.000848206	819	NA
ENSG00000285778	ENSG00000285778.2		lncRNA	0.00332377	0.0260352	0.00850066	3776	NA
ENSG00000162620	ENSG00000162620.16	LRRIQ3	protein_coding	0.955566	2.1073	1.60409	8759	NA
ENSG00000254685	ENSG00000254685.8	FPGT	protein_coding	11.6276	21.6834	16.0194	4180	NA
ENSG00000116783	ENSG00000116783.15	TNNI3K	protein_coding	0.838191	2.1984	0.481631	4733	-3.06811
ENSG00000237324	ENSG00000237324.3		lncRNA	0.0349091	0.0717711	0.00413688	1408	NA
ENSG00000162621	ENSG00000162621.7	LRRC53	protein_coding	0.014865	0.0235407	0.000797341	3859	NA
ENSG00000178965	ENSG00000178965.14	ERICH3	protein_coding	0.00705602	0.0118538	0.00990865	8827	NA
ENSG00000234497	ENSG00000234497.5	ERICH3-AS1	lncRNA	0	0.00139577	0	5371	NA
ENSG00000272864	ENSG00000272864.1		lncRNA	0.191326	3.02928	0.847449	565	NA
ENSG00000116791	ENSG00000116791.14	CRYZ	protein_coding	17.3607	18.7263	28.4246	4085	0.67994
ENSG00000162623	ENSG00000162623.16	TYW3	protein_coding	42.5209	76.3553	79.5887	4616	0.947045
ENSG00000261213	ENSG00000261213.1		lncRNA	0.053	0.0473446	0	1410	NA
ENSG00000224127	ENSG00000224127.1		lncRNA	0.0580466	0.291783	0.0296528	670	NA
ENSG00000162624	ENSG00000162624.15	LHX8	protein_coding	2.25015	4.5782	2.0699	3977	NA
ENSG00000137968	ENSG00000137968.16	SLC44A5	protein_coding	17.8771	63.4435	15.5659	6299	-2.98937
ENSG00000224493	ENSG00000224493.1		processed_pseudogene	0	0.0901999	0	670	NA
ENSG00000213579	ENSG00000213579.3		processed_pseudogene	0	0	0.933605	457	NA
ENSG00000230863	ENSG00000230863.3		transcribed_processed_pseudogene	4.28246	7.29865	2.03909	2159	-3.49538
ENSG00000117054	ENSG00000117054.15	ACADM	protein_coding	30.6941	35.0872	50.5056	4626	0.412033
ENSG00000181227	ENSG00000181227.3	DLSTP1	processed_pseudogene	0.1657	1.06345	0.459748	1354	NA
ENSG00000137955	ENSG00000137955.16	RABGGTB	protein_coding	122.007	277.102	71.494	5528	NA
ENSG00000057468	ENSG00000057468.7	MSH4	protein_coding	1.59148	2.57209	0.280759	3270	-3.67585
ENSG00000154007	ENSG00000154007.7	ASB17	protein_coding	0	0.0281218	0.00580822	1080	NA
ENSG00000225605	ENSG00000225605.3		lncRNA	0.295945	0.359285	0.0184753	2097	-5.24238
ENSG00000230027	ENSG00000230027.2		lncRNA	0.156627	0.294296	0.112762	1312	NA
ENSG00000184005	ENSG00000184005.11	ST6GALNAC3	protein_coding	5.06988	6.37257	5.16004	7212	-4.07104
ENSG00000272855	ENSG00000272855.1		lncRNA	0.155529	0.274708	0	463	NA
ENSG00000226415	ENSG00000226415.1	TPI1P1	processed_pseudogene	3.85668	3.45373	15.0747	750	2.16299
ENSG00000117069	ENSG00000117069.15	ST6GALNAC5	protein_coding	1.48316	2.70984	1.63784	6059	-1.83613
ENSG00000288543	ENSG00000288543.1		lncRNA	0.64933	1.14391	0.13404	497	NA
ENSG00000230498	ENSG00000230498.3		lncRNA	0.273473	0.330225	0.0802048	2086	NA
ENSG00000142892	ENSG00000142892.15	PIGK	protein_coding	34.6278	29.4766	45.9727	5514	-0.652869
ENSG00000226084	ENSG00000226084.5		processed_pseudogene	3.31044	1.78355	10.1872	555	2.84779
ENSG00000228187	ENSG00000228187.1		processed_pseudogene	0.13117	0.105839	0	571	NA
ENSG00000287870	ENSG00000287870.1		lncRNA	1.11973	4.40995	0.529752	1211	NA
ENSG00000154027	ENSG00000154027.19	AK5	protein_coding	0.952468	1.02821	1.02595	6948	NA
ENSG00000287647	ENSG00000287647.1		lncRNA	0.00917038	0.0350754	0.013114	2059	NA
ENSG00000036549	ENSG00000036549.13	ZZZ3	protein_coding	46.4773	92.9833	42.3219	9008	-1.1026
ENSG00000243437	ENSG00000243437.3	RN7SL370P	misc_RNA	0	0.204861	0	295	NA
ENSG00000077254	ENSG00000077254.14	USP33	protein_coding	53.4749	89.429	46.6409	6918	NA
ENSG00000232672	ENSG00000232672.1	ACTG1P21	processed_pseudogene	0.0360891	0	0.0810055	1000	NA
ENSG00000180488	ENSG00000180488.15	MIGA1	protein_coding	15.0618	32.0784	13.1558	10032	-1.31542
ENSG00000219201	ENSG00000219201.4		processed_pseudogene	0.120325	0.288997	0.635885	921	NA
ENSG00000235927	ENSG00000235927.4	NEXN-AS1	lncRNA	0.707903	3.90542	0.464981	2292	NA
ENSG00000162614	ENSG00000162614.19	NEXN	protein_coding	2.75116	3.88123	1.98562	4436	-3.09989
ENSG00000162613	ENSG00000162613.17	FUBP1	protein_coding	180.253	328.594	124.354	5666	-1.25431
ENSG00000162616	ENSG00000162616.9	DNAJB4	protein_coding	20.6408	59.2858	20.9619	3624	-2.55663
ENSG00000273338	ENSG00000273338.1		lncRNA	15.358	28.0626	6.9886	209	NA
ENSG00000137960	ENSG00000137960.6	GIPC2	protein_coding	0.142468	0.198649	0.0871069	3826	NA
ENSG00000237413	ENSG00000237413.5	MGC27382	lncRNA	0.0285834	0.0185603	0.00254978	1993	NA
ENSG00000122420	ENSG00000122420.10	PTGFR	protein_coding	0.0534235	0.202259	0.107664	5716	NA
ENSG00000137959	ENSG00000137959.17	IFI44L	protein_coding	0.257034	0.912104	0.284299	10240	NA
ENSG00000137965	ENSG00000137965.11	IFI44	protein_coding	0.0974256	0.360161	0.0464456	2038	NA
ENSG00000235400	ENSG00000235400.1		processed_pseudogene	0.0698293	0.0420642	0.141454	1587	NA
ENSG00000162618	ENSG00000162618.15	ADGRL4	protein_coding	0.00135226	0.00512198	0.00584848	5798	NA
ENSG00000285409	ENSG00000285409.1		lncRNA	0.000866808	0.00145492	0.00113347	597	NA
ENSG00000213559	ENSG00000213559.4	HNRNPA1P64	processed_pseudogene	0.162469	0.0724034	0.195587	922	NA
ENSG00000234108	ENSG00000234108.1		processed_pseudogene	0	0	0.0936526	331	NA
ENSG00000224326	ENSG00000224326.1		lncRNA	0.0141879	0.0335067	0.00128808	349	NA
ENSG00000229752	ENSG00000229752.1	RPL7P10	processed_pseudogene	0.101123	0.163556	0.174775	739	NA
ENSG00000235089	ENSG00000235089.1		processed_pseudogene	0	0	0.04821	643	NA
ENSG00000285179	ENSG00000285179.1		lncRNA	0	0.00525741	0	748	NA
ENSG00000117114	ENSG00000117114.20	ADGRL2	protein_coding	22.6366	34.1083	20.0791	22649	-0.956983
ENSG00000236676	ENSG00000236676.1		lncRNA	0.00478441	0.106871	0.0500922	641	NA
ENSG00000233290	ENSG00000233290.3		lncRNA	0.0150051	0.0192839	0.000629448	7213	NA
ENSG00000230817	ENSG00000230817.6	LINC01362	lncRNA	0.105574	0.151994	0.0178386	2155	NA
ENSG00000236268	ENSG00000236268.6	LINC01361	lncRNA	0.510139	2.10581	0.415309	4746	NA
ENSG00000285782	ENSG00000285782.2		lncRNA	0.0121891	0.0863531	0	761	NA
ENSG00000231364	ENSG00000231364.3	LINC01712	lncRNA	0.00120461	0.00375168	0	1841	NA
ENSG00000233008	ENSG00000233008.6	LINC01725	lncRNA	0.108956	0.1057	0.00332138	12430	-4.41346
ENSG00000137941	ENSG00000137941.17	TTLL7	protein_coding	10.7276	40.6234	8.75898	10547	-1.34095
ENSG00000285201	ENSG00000285201.1		lncRNA	0.608857	1.43457	0.909171	441	NA
ENSG00000271576	ENSG00000271576.1	PRKACB-DT	lncRNA	8.22792	61.4491	8.90426	1601	NA
ENSG00000142875	ENSG00000142875.19	PRKACB	protein_coding	15.8301	24.6822	19.0548	6730	-1.8811
ENSG00000226970	ENSG00000226970.2	NEDD8P1	processed_pseudogene	2.57922	1.01663	3.63107	244	NA
ENSG00000203943	ENSG00000203943.9	SAMD13	protein_coding	1.61123	4.57786	2.23318	3146	-1.1429
ENSG00000240520	ENSG00000240520.7	UOX	transcribed_unitary_pseudogene	0.212339	1.36247	0.154821	2412	-6.52552
ENSG00000137976	ENSG00000137976.8	DNASE2B	protein_coding	0.0360689	0.125497	0.0508984	1476	NA
ENSG00000117133	ENSG00000117133.11	RPF1	protein_coding	64.4247	73.3962	106.97	2290	1.09241
ENSG00000174021	ENSG00000174021.11	GNG5	protein_coding	94.4743	79.2459	260.427	1128	2.61438
ENSG00000122432	ENSG00000122432.18	SPATA1	protein_coding	0.362166	1.34381	0.253261	4280	NA
ENSG00000117151	ENSG00000117151.13	CTBS	protein_coding	6.45791	12.1672	5.50269	6934	NA
ENSG00000284882	ENSG00000284882.1		lncRNA	0.209254	0.311037	0.156154	1183	NA
ENSG00000285374	ENSG00000285374.1		lncRNA	0.0141477	0.0284444	0	1060	NA
ENSG00000180869	ENSG00000180869.4	LINC01555	lncRNA	0.111206	0.120511	0.0298357	2884	NA
ENSG00000232622	ENSG00000232622.1		processed_pseudogene	0.248007	0.205756	0	247	NA
ENSG00000117155	ENSG00000117155.17	SSX2IP	protein_coding	24.6406	37.5785	31.1314	8639	0.602714
ENSG00000171517	ENSG00000171517.6	LPAR3	protein_coding	13.5298	24.9761	19.8973	3536	NA
ENSG00000153898	ENSG00000153898.13	MCOLN2	protein_coding	29.6869	101.786	28.661	3442	-2.38739
ENSG00000162643	ENSG00000162643.13	DNAI3	protein_coding	2.58966	4.20782	1.38541	3923	-2.10657
ENSG00000055732	ENSG00000055732.13	MCOLN3	protein_coding	10.2703	50.6726	6.90919	6624	-2.04472
ENSG00000280099	ENSG00000280099.1		TEC	3.73712	9.83759	4.0156	1717	NA
ENSG00000097096	ENSG00000097096.9	SYDE2	protein_coding	17.1461	36.9239	11.5701	6405	NA
ENSG00000162642	ENSG00000162642.14	C1orf52	protein_coding	40.3661	102.451	69.574	3420	NA
ENSG00000142867	ENSG00000142867.14	BCL10	protein_coding	12.2201	17.1086	20.8835	4346	1.77461
ENSG00000223653	ENSG00000223653.6		lncRNA	0.134785	0.264226	0.152777	4769	-2.56157
ENSG00000153904	ENSG00000153904.21	DDAH1	protein_coding	33.1719	27.9209	72.4847	4200	NA
ENSG00000273264	ENSG00000273264.1		lncRNA	0.302784	0.197323	0.0846968	366	NA
ENSG00000272691	ENSG00000272691.1		lncRNA	1.52854	9.23889	0.71606	243	NA
ENSG00000142871	ENSG00000142871.18	CCN1	protein_coding	8.60552	10.7591	8.43506	2443	NA
ENSG00000117174	ENSG00000117174.11	ZNHIT6	protein_coding	33.5684	61.9546	39.7429	6203	-1.43693
ENSG00000171502	ENSG00000171502.15	COL24A1	protein_coding	2.30137	5.8946	1.23393	9568	-2.53718
ENSG00000285210	ENSG00000285210.1	LINC02795	lncRNA	0.655337	1.99609	0.238153	2885	-6.84173
ENSG00000122417	ENSG00000122417.15	ODF2L	protein_coding	16.6693	46.8011	6.64381	10898	-2.83223
ENSG00000137975	ENSG00000137975.8	CLCA2	protein_coding	0.0126601	0.158469	0.0193504	4406	NA
ENSG00000016490	ENSG00000016490.16	CLCA1	protein_coding	0	0.00505355	0	3310	NA
ENSG00000016602	ENSG00000016602.9	CLCA4	protein_coding	0.00247205	0.0273389	0	3447	NA
ENSG00000224466	ENSG00000224466.1	CDCA4P2	processed_pseudogene	0	0.0841698	0	718	NA
ENSG00000236915	ENSG00000236915.2	CLCA4-AS1	lncRNA	0.390887	0.671184	0.0259439	2738	-5.2451
ENSG00000153923	ENSG00000153923.10	CLCA3P	transcribed_unprocessed_pseudogene	0.023776	0.00750858	0.00785622	3437	NA
ENSG00000261737	ENSG00000261737.1	CLCA4-AS1	lncRNA	3.35999	8.86308	3.98624	961	NA
ENSG00000097033	ENSG00000097033.14	SH3GLB1	protein_coding	43.8456	89.0715	62.7219	6881	0.423979
ENSG00000230721	ENSG00000230721.1		processed_pseudogene	0.199674	0.456796	1.37504	555	NA
ENSG00000284846	ENSG00000284846.1		lncRNA	0.376753	0.270538	0.00612001	1638	NA
ENSG00000183291	ENSG00000183291.17	SELENOF	protein_coding	138.183	145.619	381.039	2201	0.428875
ENSG00000153936	ENSG00000153936.17	HS2ST1	protein_coding	45.7996	56.5025	72.1939	7426	-1.45672
ENSG00000267734	ENSG00000267734.1		lncRNA	0.386078	1.05838	0.0159214	746	NA
ENSG00000235251	ENSG00000235251.2		processed_pseudogene	0.0797545	0.277315	0.753804	937	NA
ENSG00000267272	ENSG00000267272.5	LINC01140	lncRNA	0.938086	2.40649	0.621411	6717	NA
ENSG00000284240	ENSG00000284240.1	LINC02801	lncRNA	0.0354983	0.0879808	0.0131142	4926	NA
ENSG00000143013	ENSG00000143013.13	LMO4	protein_coding	20.4176	46.5611	37.9759	5421	1.15846
ENSG00000227290	ENSG00000227290.2	LINC01364	lncRNA	0.0189652	0.0336936	0.00156596	920	NA
ENSG00000237505	ENSG00000237505.8	PKN2-AS1	lncRNA	0.110866	0.216001	0.0401358	16635	-3.16969
ENSG00000286758	ENSG00000286758.1		lncRNA	0	0	0.0603705	599	NA
ENSG00000065243	ENSG00000065243.20	PKN2	protein_coding	76.0588	168.769	79.3292	6831	-1.50067
ENSG00000137947	ENSG00000137947.12	GTF2B	protein_coding	38.0575	30.7627	43.4371	2524	NA
ENSG00000137944	ENSG00000137944.18	KYAT3	protein_coding	50.14	76.8875	62.7098	1833	NA
ENSG00000117226	ENSG00000117226.12	GBP3	protein_coding	0.0062567	0.0504104	0	4218	NA
ENSG00000117228	ENSG00000117228.11	GBP1	protein_coding	0.035002	0.0124298	0.0405202	4862	NA
ENSG00000234518	ENSG00000234518.2	PTGES3P1	processed_pseudogene	12.4834	9.49217	30.6038	483	NA
ENSG00000162645	ENSG00000162645.13	GBP2	protein_coding	0.0472941	0.0475508	0.0646686	6602	NA
ENSG00000286802	ENSG00000286802.1		lncRNA	0.0112754	0.0373056	0.0113066	3491	NA
ENSG00000213512	ENSG00000213512.3	GBP7	protein_coding	0.00170003	0.00170102	0	1811	NA
ENSG00000162654	ENSG00000162654.9	GBP4	protein_coding	0	0.0108705	0.00749888	6141	NA
ENSG00000154451	ENSG00000154451.14	GBP5	protein_coding	0.00953188	0.0347281	0.0186864	8143	NA
ENSG00000238081	ENSG00000238081.1		processed_pseudogene	0	0.200384	0	662	NA
ENSG00000183347	ENSG00000183347.15	GBP6	protein_coding	0.00828369	0.0413972	0.00661665	4685	NA
ENSG00000225492	ENSG00000225492.6	GBP1P1	transcribed_unprocessed_pseudogene	2.13046	5.77398	4.47501	2352	2.37591
ENSG00000286548	ENSG00000286548.1		lncRNA	0.294054	0.461414	0.114532	6245	-1.7705
ENSG00000197147	ENSG00000197147.15	LRRC8B	protein_coding	19.7311	40.1631	26.4084	8213	-0.494734
ENSG00000231999	ENSG00000231999.7	LRRC8C-DT	lncRNA	0.838185	2.78278	0.61507	11975	NA
ENSG00000171488	ENSG00000171488.15	LRRC8C	protein_coding	11.7306	14.4996	13.3431	11473	NA
ENSG00000231613	ENSG00000231613.1		lncRNA	0.282947	1.00534	0.184571	509	NA
ENSG00000272931	ENSG00000272931.1	LRRC8D-DT	lncRNA	1.83705	11.0482	5.22707	695	NA
ENSG00000171492	ENSG00000171492.14	LRRC8D	protein_coding	40.0817	77.9981	48.9202	4852	-2.02859
ENSG00000272672	ENSG00000272672.1		lncRNA	3.14385	4.48354	0.270871	547	NA
ENSG00000228175	ENSG00000228175.3	GEMIN8P4	processed_pseudogene	5.43682	14.371	11.7212	729	2.82023
ENSG00000162664	ENSG00000162664.17	ZNF326	protein_coding	33.5543	67.9617	21.1789	10988	-0.950639
ENSG00000287015	ENSG00000287015.1		lncRNA	0.964366	1.81685	0.0502948	719	NA
ENSG00000287406	ENSG00000287406.1		lncRNA	0.837258	2.68959	0.680844	968	NA
ENSG00000287372	ENSG00000287372.1		lncRNA	0.0205457	0.0318754	0.00714922	4336	NA
ENSG00000143032	ENSG00000143032.8	BARHL2	protein_coding	1.54132	3.90132	2.06734	2044	NA
ENSG00000287076	ENSG00000287076.1		lncRNA	0.11018	0.16934	0.0457215	2626	NA
ENSG00000233593	ENSG00000233593.10	LINC02609	lncRNA	2.84882	7.38201	1.95924	14354	-1.18545
ENSG00000285532	ENSG00000285532.2	LINC02788	lncRNA	0.042177	0.218234	0.00282537	1014	NA
ENSG00000225446	ENSG00000225446.3	LINC01763	lncRNA	0.124241	0.675489	0.121651	1842	NA
ENSG00000272094	ENSG00000272094.1		lncRNA	1.47048	5.35436	0.0802803	879	NA
ENSG00000232882	ENSG00000232882.1	PHKA1P1	processed_pseudogene	2.13651	2.59943	0.296825	621	NA
ENSG00000122482	ENSG00000122482.21	ZNF644	protein_coding	65.5688	92.7708	38.395	7604	-1.07882
ENSG00000232393	ENSG00000232393.1	RPL5P6	processed_pseudogene	0.128338	0.518345	0.445252	886	NA
ENSG00000162669	ENSG00000162669.16	HFM1	protein_coding	6.73829	25.0736	2.94026	5814	-2.85479
ENSG00000215873	ENSG00000215873.2	FEN1P1	processed_pseudogene	0.0944098	0	0.112803	1145	NA
ENSG00000097046	ENSG00000097046.13	CDC7	protein_coding	85.5156	261.631	102.922	3599	NA
ENSG00000241318	ENSG00000241318.3	WDR82P2	processed_pseudogene	0.155194	0.299518	0.323632	928	NA
ENSG00000203914	ENSG00000203914.4	HSP90B3P	processed_pseudogene	0.208583	0.24699	0.0403087	1567	NA
ENSG00000069702	ENSG00000069702.11	TGFBR3	protein_coding	17.9899	22.8798	20.9244	8577	-0.871745
ENSG00000137948	ENSG00000137948.19	BRDT	protein_coding	0.00123346	0.0110413	0.00119107	4334	NA
ENSG00000172031	ENSG00000172031.7	EPHX4	protein_coding	4.44435	4.46475	9.20836	2250	0.913028
ENSG00000233228	ENSG00000233228.1	LPCAT2BP	unitary_pseudogene	0.0234165	0.126431	0.0176022	1534	NA
ENSG00000230667	ENSG00000230667.6	SETSIP	protein_coding	1.30807	1.1228	3.81137	909	NA
ENSG00000189195	ENSG00000189195.15	BTBD8	protein_coding	3.62395	9.14988	1.4315	8342	-2.07145
ENSG00000203910	ENSG00000203910.9	C1orf146	protein_coding	0.0414973	0.0324737	0.0275609	1086	NA
ENSG00000233125	ENSG00000233125.3	ACTBP12	processed_pseudogene	0	0.317354	0.22527	418	NA
ENSG00000174842	ENSG00000174842.17	GLMN	protein_coding	42.8839	108.154	27.4948	2910	-2.51106
ENSG00000122484	ENSG00000122484.9	RPAP2	protein_coding	19.2267	48.2836	8.63416	17048	-1.84375
ENSG00000162676	ENSG00000162676.12	GFI1	protein_coding	6.88808	19.7008	10.2337	5069	0.892693
ENSG00000067208	ENSG00000067208.15	EVI5	protein_coding	32.3949	48.6508	22.6502	8276	-2.19374
ENSG00000225505	ENSG00000225505.1		processed_pseudogene	0.207385	0.289614	0.067243	797	NA
ENSG00000223896	ENSG00000223896.2	CCNJP2	processed_pseudogene	0.126318	0.0519638	0	1163	NA
ENSG00000122406	ENSG00000122406.14	RPL5	protein_coding	823.548	924.157	2053.33	3592	3.19188
ENSG00000154511	ENSG00000154511.12	DIPK1A	protein_coding	17.3007	20.2619	25.0624	3091	-2.26895
ENSG00000229052	ENSG00000229052.2		transcribed_processed_pseudogene	0.120504	0.22797	0.0185612	3403	NA
ENSG00000287797	ENSG00000287797.1		lncRNA	0.0519602	0.0655042	0.0126734	2446	NA
ENSG00000143033	ENSG00000143033.18	MTF2	protein_coding	63.3345	128.993	77.5181	5907	-0.624295
ENSG00000117500	ENSG00000117500.13	TMED5	protein_coding	52.3591	87.1839	84.0383	9211	0.900328
ENSG00000122483	ENSG00000122483.17	CCDC18	protein_coding	24.4832	50.6139	7.8778	5633	-2.37032
ENSG00000223745	ENSG00000223745.8	CCDC18-AS1	lncRNA	8.85128	34.0977	3.71576	6284	-2.92274
ENSG00000117505	ENSG00000117505.13	DR1	protein_coding	48.0174	68.9495	84.0013	10925	1.34888
ENSG00000137942	ENSG00000137942.18	FNBP1L	protein_coding	36.0028	79.9816	35.835	5798	-1.62033
ENSG00000137936	ENSG00000137936.18	BCAR3	protein_coding	5.63683	7.57783	4.75639	6919	-1.08059
ENSG00000224093	ENSG00000224093.5	BCAR3-AS1	lncRNA	0.835618	2.02976	0.563622	1954	NA
ENSG00000260464	ENSG00000260464.1		lncRNA	1.97988	2.49538	0.935093	1693	NA
ENSG00000067334	ENSG00000067334.14	DNTTIP2	protein_coding	44.8002	49.5433	26.3545	7518	1.19691
ENSG00000023909	ENSG00000023909.10	GCLM	protein_coding	21.7693	36.0821	34.7513	5426	0.916586
ENSG00000198691	ENSG00000198691.13	ABCA4	protein_coding	0.0245212	0.106008	0.0422491	8547	NA
ENSG00000137962	ENSG00000137962.13	ARHGAP29	protein_coding	10.8726	28.1423	9.78781	18370	-0.692339
ENSG00000226835	ENSG00000226835.3	ARHGAP29-AS1	lncRNA	0.00440119	0.00864494	0.000366012	3766	NA
ENSG00000236098	ENSG00000236098.1		lncRNA	0.00656285	0.121994	0	592	NA
ENSG00000286692	ENSG00000286692.1		lncRNA	1.98355	1.45714	0.111119	486	NA
ENSG00000117528	ENSG00000117528.14	ABCD3	protein_coding	43.6662	73.8555	51.955	7655	-0.431536
ENSG00000117525	ENSG00000117525.14	F3	protein_coding	2.15854	6.16524	1.79016	2886	NA
ENSG00000223675	ENSG00000223675.1		lncRNA	0.00785844	0.043625	0	2171	NA
ENSG00000224081	ENSG00000224081.9	SLC44A3-AS1	transcribed_processed_pseudogene	1.0988	1.79676	0.637907	10245	-3.17684
ENSG00000143036	ENSG00000143036.17	SLC44A3	protein_coding	1.44566	2.08922	1.8745	2869	NA
ENSG00000117519	ENSG00000117519.16	CNN3	protein_coding	142.148	91.9684	263.376	2783	1.63481
ENSG00000235501	ENSG00000235501.6	CNN3-DT	lncRNA	3.353	9.63797	5.876	2517	NA
ENSG00000172339	ENSG00000172339.10	ALG14	protein_coding	7.58768	10.04	11.075	9641	-0.655823
ENSG00000230427	ENSG00000230427.1	ALG14-AS1	lncRNA	0.102491	0.127105	0.0397631	1096	NA
ENSG00000152078	ENSG00000152078.10	TLCD4	protein_coding	8.55299	16.2646	13.751	7255	NA
ENSG00000226026	ENSG00000226026.6		lncRNA	0.0916074	0.126782	0.0466598	4074	NA
ENSG00000122481	ENSG00000122481.17	RWDD3	protein_coding	24.2712	81.0689	28.2911	1927	-0.831547
ENSG00000228852	ENSG00000228852.6		lncRNA	0.0458007	0.0360823	0.0151456	1418	NA
ENSG00000287919	ENSG00000287919.1		lncRNA	0.0548641	0.216639	0.0922558	2726	NA
ENSG00000233907	ENSG00000233907.1	LINC01761	lncRNA	0	0.0577301	0	2755	NA
ENSG00000228971	ENSG00000228971.3	LINC02607	lncRNA	0.0149199	0.035658	0.000740135	6862	NA
ENSG00000237435	ENSG00000237435.10	LINC02790	lncRNA	0.00225767	0.00557755	0.000985636	2804	NA
ENSG00000231987	ENSG00000231987.1	LINC01787	lncRNA	0.000632967	0.00230072	0.000525127	1994	NA
ENSG00000228502	ENSG00000228502.1	EEF1A1P11	processed_pseudogene	7.57811	3.32912	20.7052	1389	2.73659
ENSG00000234226	ENSG00000234226.5	NDUFS5P2	processed_pseudogene	0.126827	1.7575	0	306	NA
ENSG00000137970	ENSG00000137970.7	RPL7P9	processed_pseudogene	5.17926	3.37594	20.4973	747	2.80526
ENSG00000117569	ENSG00000117569.19	PTBP2	protein_coding	40.6756	115.007	17.0897	12937	-3.24343
ENSG00000188641	ENSG00000188641.14	DPYD	protein_coding	8.97482	10.6501	4.79432	6443	-2.84427
ENSG00000232878	ENSG00000232878.3	DPYD-AS1	lncRNA	0.0578528	0.0175212	0.0215321	1479	NA
ENSG00000228057	ENSG00000228057.1	SEC63P1	processed_pseudogene	0.504052	1.01974	1.04118	1258	NA
ENSG00000225206	ENSG00000225206.10	MIR137HG	lncRNA	0.0686226	0.0746838	0.0369019	5306	NA
ENSG00000226053	ENSG00000226053.1	LINC01776	lncRNA	0.00301213	0.0605254	0.0121139	2229	NA
ENSG00000280040	ENSG00000280040.1		TEC	0.383022	0.792161	0.166673	672	NA
ENSG00000162627	ENSG00000162627.17	SNX7	protein_coding	27.4782	27.631	56.8383	2067	NA
ENSG00000117598	ENSG00000117598.13	PLPPR5	protein_coding	0.0857653	0.135815	0.15789	4699	NA
ENSG00000232825	ENSG00000232825.3		lncRNA	0.00312369	0.0040678	0.000132316	5981	NA
ENSG00000117600	ENSG00000117600.14	PLPPR4	protein_coding	0.134647	0.297524	0.213835	5540	NA
ENSG00000224445	ENSG00000224445.3	LINC01708	lncRNA	0.0953018	0.159376	0.000697387	1045	-6.23175
ENSG00000099260	ENSG00000099260.11	PALMD	protein_coding	0.394822	0.528671	0.355539	8074	NA
ENSG00000156869	ENSG00000156869.14	FRRS1	protein_coding	9.14344	14.9392	8.96512	8624	NA
ENSG00000162688	ENSG00000162688.17	AGL	protein_coding	47.4291	75.2137	35.1547	8157	0.77293
ENSG00000228084	ENSG00000228084.1		lncRNA	5.93084	16.2836	7.87846	655	1.95907
ENSG00000117620	ENSG00000117620.15	SLC35A3	protein_coding	15.2486	41.0056	10.9101	18235	-1.04662
ENSG00000156875	ENSG00000156875.14	MFSD14A	protein_coding	64.9924	127.787	101.885	2945	NA
ENSG00000156876	ENSG00000156876.10	SASS6	protein_coding	63.5828	158.653	42.453	3680	-1.55052
ENSG00000122435	ENSG00000122435.10	TRMT13	protein_coding	37.5681	138.442	32.7595	4134	-1.23062
ENSG00000122477	ENSG00000122477.13	LRRC39	protein_coding	3.76362	24.4983	2.78443	1991	-2.73828
ENSG00000137992	ENSG00000137992.15	DBT	protein_coding	13.1811	33.2461	14.3711	11303	NA
ENSG00000271415	ENSG00000271415.1	RPL23AP90	processed_pseudogene	0	0.612036	0.153229	236	NA
ENSG00000225169	ENSG00000225169.1	BRI3P1	processed_pseudogene	0	0	0.0956665	378	NA
ENSG00000285530	ENSG00000285530.1		lncRNA	0.100996	0.299449	0.0165233	3788	NA
ENSG00000224616	ENSG00000224616.3	RTCA-AS1	lncRNA	3.11805	13.2198	1.50414	10034	-1.44371
ENSG00000137996	ENSG00000137996.13	RTCA	protein_coding	51.6267	73.2978	74.8516	3037	NA
ENSG00000215871	ENSG00000215871.2		processed_pseudogene	0	0	0.0331718	814	NA
ENSG00000223906	ENSG00000223906.1		lncRNA	0	0.575425	0	284	NA
ENSG00000079335	ENSG00000079335.20	CDC14A	protein_coding	13.9459	27.5325	13.0507	6327	-2.0682
ENSG00000234332	ENSG00000234332.1	BCAS2P2	processed_pseudogene	0.111125	0.0896646	0.179769	674	NA
ENSG00000228086	ENSG00000228086.1		lncRNA	0.270538	0.153236	0.0469586	592	NA
ENSG00000181656	ENSG00000181656.7	GPR88	protein_coding	0.13177	0.0777865	0.0266315	3492	NA
ENSG00000213421	ENSG00000213421.4		processed_pseudogene	0	0	0.0857739	783	NA
ENSG00000230402	ENSG00000230402.2	LINC01349	lncRNA	0.00593956	0.00924914	0	497	NA
ENSG00000285525	ENSG00000285525.1		lncRNA	0.0368452	0.0324916	0.00299354	1414	NA
ENSG00000162692	ENSG00000162692.12	VCAM1	protein_coding	0	0.0110359	0	6049	NA
ENSG00000162694	ENSG00000162694.14	EXTL2	protein_coding	29.4055	88.1422	42.9314	4015	-0.87701
ENSG00000273204	ENSG00000273204.1		lncRNA	3.19703	8.57541	4.09424	429	NA
ENSG00000162695	ENSG00000162695.12	SLC30A7	protein_coding	30.5336	74.4094	33.9052	8600	-1.31427
ENSG00000230946	ENSG00000230946.3	HNRNPA1P68	processed_pseudogene	0.0366915	0.395336	0	979	NA
ENSG00000117543	ENSG00000117543.21	DPH5	protein_coding	40.8235	58.6942	67.472	2970	NA
ENSG00000235795	ENSG00000235795.1		lncRNA	1.54246	2.13266	0.801751	671	NA
ENSG00000233184	ENSG00000233184.7		lncRNA	7.1709	19.8926	3.00136	9868	-2.94155
ENSG00000225938	ENSG00000225938.1		lncRNA	1.35773	2.75873	0.934854	403	NA
ENSG00000170989	ENSG00000170989.10	S1PR1	protein_coding	3.06062	5.80243	3.70294	5223	1.51836
ENSG00000228399	ENSG00000228399.1		processed_pseudogene	0.209942	1.34393	0.981026	343	NA
ENSG00000173810	ENSG00000173810.9	PPIAP7	processed_pseudogene	0	0	0.0552185	489	NA
ENSG00000231671	ENSG00000231671.1	LINC01307	lncRNA	0.0360167	0.0114783	0	1238	NA
ENSG00000226715	ENSG00000226715.4	LINC01709	lncRNA	0.00400027	0.00752046	0.0130702	2862	NA
ENSG00000183298	ENSG00000183298.5	RPSAP19	processed_pseudogene	0.881516	0.460389	4.76896	880	3.07353
ENSG00000118733	ENSG00000118733.17	OLFM3	protein_coding	0.00116579	0.00549991	0.00518642	4393	NA
ENSG00000233359	ENSG00000233359.2		lncRNA	0.00310595	0.00635425	0.000595268	1734	NA
ENSG00000230864	ENSG00000230864.1		lncRNA	0.00083601	0	0.000403638	931	NA
ENSG00000060718	ENSG00000060718.22	COL11A1	protein_coding	0.0139872	0.0335657	0.00381464	9091	NA
ENSG00000224613	ENSG00000224613.7		lncRNA	0.316629	0.830941	0.0532865	2774	-4.02244
ENSG00000185946	ENSG00000185946.16	RNPC3	protein_coding	21.4498	65.7385	7.10578	5572	-2.11276
ENSG00000240038	ENSG00000240038.7	AMY2B	protein_coding	1.5186	8.44011	0.874363	5074	-2.81701
ENSG00000225191	ENSG00000225191.1		processed_pseudogene	0	0.0538354	0.0509385	1240	NA
ENSG00000215869	ENSG00000215869.4		transcribed_processed_pseudogene	0.0374721	0.113769	0.180238	3146	NA
ENSG00000228347	ENSG00000228347.1	FTLP17	processed_pseudogene	0	0.115112	0	525	NA
ENSG00000285981	ENSG00000285981.1		lncRNA	0	0.0018126	0	619	NA
ENSG00000230768	ENSG00000230768.9	LINC01676	lncRNA	0.00126943	0.00685393	0.000954229	3120	NA
ENSG00000237897	ENSG00000237897.2		processed_pseudogene	0.0608585	0	0.234412	593	NA
ENSG00000232952	ENSG00000232952.1		processed_pseudogene	0.291084	0.295677	0.363115	1779	NA
ENSG00000237480	ENSG00000237480.3		lncRNA	0.000244156	0.0117144	0.000762272	8919	NA
ENSG00000237460	ENSG00000237460.3	LINC01661	lncRNA	0.0016035	0.00160818	0	2185	NA
ENSG00000198890	ENSG00000198890.9	PRMT6	protein_coding	30.8015	51.9752	91.6144	4340	2.64465
ENSG00000162631	ENSG00000162631.20	NTNG1	protein_coding	0.0220405	0.068949	0.0394708	9138	NA
ENSG00000224550	ENSG00000224550.1	NDUFA4P1	processed_pseudogene	1.35214	1.1264	4.92937	246	NA
ENSG00000134215	ENSG00000134215.16	VAV3	protein_coding	1.41582	1.97886	1.25977	7306	-2.30408
ENSG00000230489	ENSG00000230489.1	VAV3-AS1	lncRNA	0.00758783	0.00696311	0.000913891	619	NA
ENSG00000226822	ENSG00000226822.3	LINC02785	lncRNA	0.0152699	0.0567797	0.000980175	4132	NA
ENSG00000085491	ENSG00000085491.17	SLC25A24	protein_coding	20.7327	27.4228	34.08	6726	0.484336
ENSG00000260879	ENSG00000260879.1		lncRNA	0.68894	1.35249	1.5092	487	NA
ENSG00000280186	ENSG00000280186.1		TEC	0.212504	0.588138	0.326148	1252	NA
ENSG00000241361	ENSG00000241361.8	SLC25A24P1	transcribed_unprocessed_pseudogene	0.00114249	0.00509505	0.0164713	1882	NA
ENSG00000186086	ENSG00000186086.18	NBPF6	protein_coding	0.00198075	0.0279274	0.0104415	2586	NA
ENSG00000283354	ENSG00000283354.1		unprocessed_pseudogene	0.00667056	0.0247933	0	285	NA
ENSG00000162636	ENSG00000162636.16	FAM102B	protein_coding	14.2474	24.904	24.6814	9350	0.935953
ENSG00000162639	ENSG00000162639.16	HENMT1	protein_coding	0.00717955	0.0364495	0	2426	NA
ENSG00000285923	ENSG00000285923.1		lncRNA	0.0190663	0.195278	0.00959712	946	NA
ENSG00000134186	ENSG00000134186.12	PRPF38B	protein_coding	54.5177	153.487	38.0526	6955	-1.30046
ENSG00000143107	ENSG00000143107.10	FNDC7	protein_coding	0.572282	1.64014	0.306453	3090	NA
ENSG00000232971	ENSG00000232971.2		lncRNA	0	0.156565	0	386	NA
ENSG00000116266	ENSG00000116266.11	STXBP3	protein_coding	24.5902	39.5325	18.546	5892	-1.20683
ENSG00000228076	ENSG00000228076.2		processed_pseudogene	0.0485069	0.0897257	0	744	NA
ENSG00000162641	ENSG00000162641.20	AKNAD1	protein_coding	0.67736	1.52911	0.37332	4942	-1.05688
ENSG00000121957	ENSG00000121957.15	GPSM2	protein_coding	13.7904	21.8112	14.9947	9130	NA
ENSG00000085433	ENSG00000085433.16	WDR47	protein_coding	22.4618	53.3164	22.4383	4423	-0.98086
ENSG00000244716	ENSG00000244716.3		processed_pseudogene	0.259799	0.10889	1.21468	555	3.22507
ENSG00000228665	ENSG00000228665.2		processed_pseudogene	2.18002	4.34368	14.4001	253	NA
ENSG00000197780	ENSG00000197780.10	TAF13	protein_coding	29.9821	67.3415	81.37	1401	0.917588
ENSG00000273382	ENSG00000273382.1	TMEM167B-DT	lncRNA	2.17053	7.09259	1.85211	2888	NA
ENSG00000215717	ENSG00000215717.7	TMEM167B	protein_coding	15.3628	56.5231	40.7937	3613	1.83822
ENSG00000251484	ENSG00000251484.3		processed_pseudogene	0.116918	0.20885	0	609	NA
ENSG00000179902	ENSG00000179902.13	C1orf194	protein_coding	0.0480339	0.325691	0.0439932	1235	NA
ENSG00000116299	ENSG00000116299.17	ELAPOR1	protein_coding	0.245002	0.704152	0.136366	9194	NA
ENSG00000031698	ENSG00000031698.13	SARS1	protein_coding	134.092	170.21	215.483	3849	1.89727
ENSG00000143126	ENSG00000143126.8	CELSR2	protein_coding	23.973	38.5239	16.6652	12830	NA
ENSG00000134222	ENSG00000134222.16	PSRC1	protein_coding	26.3672	86.8312	51.7889	2855	1.59158
ENSG00000221986	ENSG00000221986.7	MYBPHL	protein_coding	0.395333	0.379204	0.150162	1759	NA
ENSG00000134243	ENSG00000134243.12	SORT1	protein_coding	40.2825	48.9129	46.7804	9127	0.563925
ENSG00000143106	ENSG00000143106.13	PSMA5	protein_coding	57.4444	52.8921	88.5647	5734	1.39965
ENSG00000143028	ENSG00000143028.9	SYPL2	protein_coding	9.65346	22.0454	11.5924	4042	NA
ENSG00000162650	ENSG00000162650.17	ATXN7L2	protein_coding	14.0816	47.0391	9.68251	5232	-0.681862
ENSG00000174151	ENSG00000174151.15	CYB561D1	protein_coding	7.43445	36.5824	13.2237	5690	0.833285
ENSG00000181754	ENSG00000181754.7	AMIGO1	protein_coding	0.787976	2.23461	1.61124	5141	NA
ENSG00000156097	ENSG00000156097.12	GPR61	protein_coding	0.207318	0.117028	0.0648184	5057	NA
ENSG00000254942	ENSG00000254942.1		lncRNA	0.544028	0.752176	0.138213	582	NA
ENSG00000065135	ENSG00000065135.12	GNAI3	protein_coding	42.9489	31.7957	61.1029	8373	1.07035
ENSG00000134183	ENSG00000134183.13	GNAT2	protein_coding	0.514512	1.13131	0.696982	1421	NA
ENSG00000116337	ENSG00000116337.20	AMPD2	protein_coding	31.4794	101.566	36.122	8938	0.456116
ENSG00000228703	ENSG00000228703.1		lncRNA	0.531155	2.00217	0.635248	688	NA
ENSG00000235045	ENSG00000235045.2	RPL7P8	processed_pseudogene	0.151577	0.190378	0.650426	730	NA
ENSG00000168765	ENSG00000168765.17	GSTM4	protein_coding	0.155496	0.173822	0.264166	5352	NA
ENSG00000213366	ENSG00000213366.13	GSTM2	protein_coding	1.3565	3.77943	1.43071	8182	NA
ENSG00000134201	ENSG00000134201.12	GSTM5	protein_coding	0.0506521	0.0850348	0.0227633	5886	NA
ENSG00000134202	ENSG00000134202.11	GSTM3	protein_coding	13.1263	19.7056	29.5868	4750	2.66119
ENSG00000198758	ENSG00000198758.11	EPS8L3	protein_coding	0.010331	0.0399701	0	3477	NA
ENSG00000228420	ENSG00000228420.1	LINC01768	lncRNA	0.00793469	0.0126225	0.00169751	476	NA
ENSG00000261055	ENSG00000261055.1		lncRNA	0	0.0353393	0.0164103	1889	NA
ENSG00000184371	ENSG00000184371.14	CSF1	protein_coding	4.16321	10.3636	5.19028	5238	NA
ENSG00000168710	ENSG00000168710.18	AHCYL1	protein_coding	84.3009	214.823	140.117	5035	0.700234
ENSG00000143093	ENSG00000143093.15	STRIP1	protein_coding	47.3894	128.897	37.5232	7344	0.362903
ENSG00000156150	ENSG00000156150.9	ALX3	protein_coding	0.0997445	0.292485	0.0984798	1976	NA
ENSG00000258673	ENSG00000258673.1	LINC01397	lncRNA	1.9119	9.98648	1.3063	579	-3.47545
ENSG00000186150	ENSG00000186150.5	UBL4B	protein_coding	0.487285	3.94832	0.662006	1505	NA
ENSG00000197106	ENSG00000197106.7	SLC6A17	protein_coding	0.122083	0.34737	0.0971742	6636	NA
ENSG00000224965	ENSG00000224965.1	LINC02586	lncRNA	3.50012	8.86508	2.49189	748	NA
ENSG00000116396	ENSG00000116396.15	KCNC4	protein_coding	12.0265	31.4294	6.97219	25042	-0.738145
ENSG00000227963	ENSG00000227963.1	RBM15-AS1	lncRNA	3.10726	6.88997	2.16709	2611	NA
ENSG00000162775	ENSG00000162775.17	RBM15	protein_coding	171.073	286.184	108.9	4670	NA
ENSG00000224699	ENSG00000224699.9	LAMTOR5-AS1	lncRNA	21.3499	41.3187	3.91338	12654	-4.23697
ENSG00000168679	ENSG00000168679.18	SLC16A4	protein_coding	2.08793	4.2859	2.89272	3164	1.15235
ENSG00000134248	ENSG00000134248.14	LAMTOR5	protein_coding	38.6944	50.3986	118.929	2388	2.49653
ENSG00000143125	ENSG00000143125.6	PROK1	protein_coding	0.192244	0.99606	0.215803	1393	NA
ENSG00000240194	ENSG00000240194.7	CYMP	transcribed_unitary_pseudogene	0.023891	0.15621	0.00291502	1263	NA
ENSG00000235407	ENSG00000235407.1	CYMP-AS1	lncRNA	0.015279	0.0307189	0	2351	NA
ENSG00000177301	ENSG00000177301.16	KCNA2	protein_coding	0.039209	0.149274	0.0231466	17379	NA
ENSG00000259834	ENSG00000259834.1		lncRNA	0.288863	0.936819	0.442246	3481	NA
ENSG00000177272	ENSG00000177272.9	KCNA3	protein_coding	0.791192	1.33265	0.591011	2476	NA
ENSG00000237415	ENSG00000237415.2	NRBF2P3	processed_pseudogene	0.12497	0.371255	0.211749	865	NA
ENSG00000143119	ENSG00000143119.14	CD53	protein_coding	0.00844624	0.0195819	0.0778378	2152	NA
ENSG00000261654	ENSG00000261654.1		lncRNA	2.35232	4.16661	0.919889	5985	NA
ENSG00000232811	ENSG00000232811.1		lncRNA	0.221003	0.593515	0.16072	2359	NA
ENSG00000121931	ENSG00000121931.16	LRIF1	protein_coding	24.1491	40.5448	26.8029	3502	NA
ENSG00000273010	ENSG00000273010.1		lncRNA	0.626872	1.06755	0.675186	1348	NA
ENSG00000225672	ENSG00000225672.1	CCNT2P1	processed_pseudogene	0.476429	0.62033	0.0349847	1315	NA
ENSG00000156171	ENSG00000156171.15	DRAM2	protein_coding	43.9796	89.5918	67.952	3138	NA
ENSG00000134255	ENSG00000134255.14	CEPT1	protein_coding	37.5389	85.4205	27.917	8418	-1.37286
ENSG00000273221	ENSG00000273221.1		lncRNA	0.911667	2.92955	3.26647	647	NA
ENSG00000162777	ENSG00000162777.17	DENND2D	protein_coding	0.0485458	0.0303733	0.011728	6677	NA
ENSG00000064886	ENSG00000064886.14	CHI3L2	protein_coding	0.117882	0.171502	0.0673501	3295	NA
ENSG00000236040	ENSG00000236040.1	CHIAP1	unprocessed_pseudogene	0	0.0725832	0	995	NA
ENSG00000229283	ENSG00000229283.1		lncRNA	0.207163	0.0542292	0	476	NA
ENSG00000173947	ENSG00000173947.14	PIFO	protein_coding	0.133283	0.105578	0.245184	3949	NA
ENSG00000234020	ENSG00000234020.1	CHIAP3	unprocessed_pseudogene	0.214398	0.640518	0.101026	1133	NA
ENSG00000227179	ENSG00000227179.6	PGBP	transcribed_unprocessed_pseudogene	0.346747	1.10768	0.0634886	1358	NA
ENSG00000085465	ENSG00000085465.13	OVGP1	protein_coding	9.50049	82.9634	11.1575	2520	-1.85642
ENSG00000260948	ENSG00000260948.1		lncRNA	9.19647	16.8951	4.8524	2023	-1.72513
ENSG00000233337	ENSG00000233337.1	UBE2FP3	processed_pseudogene	0.0685514	0.265222	0.12817	524	NA
ENSG00000116455	ENSG00000116455.14	WDR77	protein_coding	164.293	247.974	320.744	2012	1.47601
ENSG00000116459	ENSG00000116459.11	ATP5PB	protein_coding	159.144	118.698	296.526	3138	2.37736
ENSG00000143110	ENSG00000143110.12	C1orf162	protein_coding	1.39519	6.42723	0.890355	2768	NA
ENSG00000121933	ENSG00000121933.19	TMIGD3	protein_coding	0.0282906	0.0431237	0.00122643	1799	NA
ENSG00000116473	ENSG00000116473.14	RAP1A	protein_coding	25.922	34.9697	45.9445	5532	-1.30637
ENSG00000231346	ENSG00000231346.5	LINC01160	lncRNA	0.0667132	0.303329	0.146601	1377	NA
ENSG00000215867	ENSG00000215867.4	KRT18P57	processed_pseudogene	0.0286451	0.0481929	0	1254	NA
ENSG00000197852	ENSG00000197852.12	INKA2	protein_coding	3.10298	15.5391	5.28224	6393	NA
ENSG00000227811	ENSG00000227811.3	INKA2-AS1	lncRNA	0.9444	3.54855	1.8993	2414	NA
ENSG00000064703	ENSG00000064703.13	DDX20	protein_coding	39.7593	70.2161	34.7048	5585	1.22238
ENSG00000171385	ENSG00000171385.10	KCND3	protein_coding	0.151548	0.437206	0.273895	7863	NA
ENSG00000231437	ENSG00000231437.3	LINC01750	lncRNA	0.00655133	0.0727943	0.0199223	3590	NA
ENSG00000231246	ENSG00000231246.2	LINC02884	lncRNA	0.0129244	0.0567862	0.0143219	6267	NA
ENSG00000143079	ENSG00000143079.15	CTTNBP2NL	protein_coding	14.2599	15.1101	14.3581	7371	-0.543637
ENSG00000134245	ENSG00000134245.18	WNT2B	protein_coding	0.839294	2.4262	0.677288	12374	NA
ENSG00000273483	ENSG00000273483.1		lncRNA	1.38274	7.82127	1.18505	643	NA
ENSG00000007341	ENSG00000007341.19	ST7L	protein_coding	12.428	28.1496	10.1113	8108	-1.7752
ENSG00000116489	ENSG00000116489.13	CAPZA1	protein_coding	151.272	193.697	288.739	3495	0.738525
ENSG00000235299	ENSG00000235299.2	MRPL53P1	processed_pseudogene	0.113132	0.226396	0	319	NA
ENSG00000155363	ENSG00000155363.18	MOV10	protein_coding	48.0207	140.824	36.1383	6509	NA
ENSG00000225075	ENSG00000225075.1		lncRNA	0.846691	1.84832	0.300409	449	NA
ENSG00000155366	ENSG00000155366.17	RHOC	protein_coding	56.9134	78.119	190.165	4007	2.84425
ENSG00000155367	ENSG00000155367.15	PPM1J	protein_coding	4.63616	11.0092	9.83535	2874	1.95567
ENSG00000261595	ENSG00000261595.1	PPM1J-DT	lncRNA	0.0703341	0.159241	0.0297241	2125	NA
ENSG00000184599	ENSG00000184599.14	TAFA3	protein_coding	0.152383	1.16	0.601441	1282	NA
ENSG00000234790	ENSG00000234790.1	NUTF2P4	processed_pseudogene	0.196583	0	0.859139	381	NA
ENSG00000215866	ENSG00000215866.8	LINC01356	lncRNA	0.545335	2.20409	0.21623	3183	-3.46869
ENSG00000224167	ENSG00000224167.2	LINC01357	lncRNA	2.28602	7.84292	2.42681	794	-2.27063
ENSG00000155380	ENSG00000155380.13	SLC16A1	protein_coding	225.917	179.072	304.154	5155	NA
ENSG00000229020	ENSG00000229020.4	AKR7A2P1	processed_pseudogene	0.0818559	0.223906	0	915	NA
ENSG00000226419	ENSG00000226419.8	SLC16A1-AS1	lncRNA	32.0654	130.431	10.5379	12677	-3.51775
ENSG00000287807	ENSG00000287807.1		lncRNA	0.203826	0.564959	0.00479493	1389	NA
ENSG00000238198	ENSG00000238198.2	LRIG2-DT	lncRNA	0.362995	1.36637	0.253256	2467	-1.59707
ENSG00000198799	ENSG00000198799.12	LRIG2	protein_coding	25.9616	72.0629	15.787	12467	-1.24238
ENSG00000237278	ENSG00000237278.2	RLIMP2	processed_pseudogene	0.1894	0.0386653	0.0808238	1563	NA
ENSG00000233839	ENSG00000233839.1		processed_pseudogene	0	0	0.481673	410	NA
ENSG00000236887	ENSG00000236887.1		processed_pseudogene	0.165534	0	0.403614	434	NA
ENSG00000081026	ENSG00000081026.19	MAGI3	protein_coding	39.0476	99.3312	27.4387	8414	-2.1418
ENSG00000116793	ENSG00000116793.16	PHTF1	protein_coding	17.0779	32.4061	22.0229	7170	NA
ENSG00000081019	ENSG00000081019.13	RSBN1	protein_coding	21.6214	40.5734	23.8383	6819	NA
ENSG00000231128	ENSG00000231128.6		lncRNA	0.374814	0.351911	0.0581423	1250	NA
ENSG00000134242	ENSG00000134242.16	PTPN22	protein_coding	0.136293	0.421231	0.0826476	4497	NA
ENSG00000188761	ENSG00000188761.13	BCL2L15	protein_coding	0.67881	2.39133	0.286078	9095	-3.07553
ENSG00000134262	ENSG00000134262.13	AP4B1	protein_coding	17.7172	55.1558	11.8187	5847	NA
ENSG00000226167	ENSG00000226167.1	AP4B1-AS1	lncRNA	0.0692564	0.360795	0.0479461	1488	NA
ENSG00000118655	ENSG00000118655.7	DCLRE1B	protein_coding	27.6584	26.9199	49.971	3868	2.28132
ENSG00000235527	ENSG00000235527.7	HIPK1-AS1	lncRNA	1.71163	4.62676	0.479996	3090	NA
ENSG00000163349	ENSG00000163349.22	HIPK1	protein_coding	54.1656	94.681	70.2081	9148	0.777972
ENSG00000116774	ENSG00000116774.12	OLFML3	protein_coding	0.540059	0.282575	0.0659465	2821	NA
ENSG00000270780	ENSG00000270780.1		processed_pseudogene	0	0.106963	0	565	NA
ENSG00000134207	ENSG00000134207.17	SYT6	protein_coding	1.91181	4.04792	2.20741	5104	NA
ENSG00000232895	ENSG00000232895.2		lncRNA	0.110842	0.0158798	0.00055834	332	NA
ENSG00000197323	ENSG00000197323.12	TRIM33	protein_coding	53.4915	116.36	54.8362	9604	-0.916241
ENSG00000226984	ENSG00000226984.1		processed_pseudogene	0.084124	0.156337	0.135833	427	NA
ENSG00000225650	ENSG00000225650.2	EIF2S2P5	processed_pseudogene	0.0372821	0.0689627	0	968	NA
ENSG00000236480	ENSG00000236480.1	PKMP1	processed_pseudogene	0.293062	0.223592	0.76228	1523	NA
ENSG00000116752	ENSG00000116752.6	BCAS2	protein_coding	106.314	95.0602	175.394	1289	1.26644
ENSG00000175984	ENSG00000175984.15	DENND2C	protein_coding	6.93818	18.8302	6.09556	7413	NA
ENSG00000116748	ENSG00000116748.22	AMPD1	protein_coding	0.0995532	0.381768	0.0120091	3082	NA
ENSG00000242769	ENSG00000242769.3	RN7SL432P	misc_RNA	0.121104	0.426812	0	298	NA
ENSG00000213281	ENSG00000213281.5	NRAS	protein_coding	96.3451	113.946	241.973	4326	2.40158
ENSG00000009307	ENSG00000009307.16	CSDE1	protein_coding	494.705	476.06	852.627	5778	1.95525
ENSG00000052723	ENSG00000052723.12	SIKE1	protein_coding	51.7435	123.386	91.9835	5894	2.29704
ENSG00000198765	ENSG00000198765.12	SYCP1	protein_coding	0.00136203	0.0317574	0.000691205	4278	NA
ENSG00000134200	ENSG00000134200.4	TSHB	protein_coding	0	0	0.00915724	528	NA
ENSG00000134198	ENSG00000134198.10	TSPAN2	protein_coding	2.28569	5.08953	3.72765	3413	NA
ENSG00000233730	ENSG00000233730.1	LINC01765	lncRNA	0.0731815	0.322144	0	491	NA
ENSG00000285698	ENSG00000285698.1		lncRNA	0	0	0.0267075	1354	NA
ENSG00000228035	ENSG00000228035.1	NGF-AS1	lncRNA	0.00312258	0.0039622	0.000438704	2610	NA
ENSG00000134259	ENSG00000134259.6	NGF	protein_coding	0.0887073	0.180438	0.131023	1061	NA
ENSG00000287103	ENSG00000287103.1		lncRNA	0.00494509	0.00770055	0.00394993	386	NA
ENSG00000232185	ENSG00000232185.1	CNOT7P2	processed_pseudogene	0.0431742	0.0868032	0	832	NA
ENSG00000173218	ENSG00000173218.15	VANGL1	protein_coding	19.075	30.6531	30.5121	9045	NA
ENSG00000118729	ENSG00000118729.12	CASQ2	protein_coding	0.654868	0.884398	0.859426	2769	NA
ENSG00000177551	ENSG00000177551.5	NHLH2	protein_coding	1.94626	10.2888	2.71907	7541	NA
ENSG00000214204	ENSG00000214204.4	HNRNPA1P43	processed_pseudogene	0.124953	0.0664109	0.560228	910	NA
ENSG00000228127	ENSG00000228127.3	LINC01649	lncRNA	0.0259326	0.0217981	0.0126196	2428	NA
ENSG00000163393	ENSG00000163393.13	SLC22A15	protein_coding	5.28744	23.1762	3.5602	5277	-2.50928
ENSG00000173212	ENSG00000173212.5	MAB21L3	protein_coding	0.14368	0.555926	0.167745	3256	NA
ENSG00000287217	ENSG00000287217.1		lncRNA	0.0271963	0.0891309	0.0905109	1427	NA
ENSG00000163399	ENSG00000163399.16	ATP1A1	protein_coding	263.196	134.771	222.303	7277	1.30286
ENSG00000203865	ENSG00000203865.11	ATP1A1-AS1	lncRNA	3.23224	5.00972	1.57202	6514	NA
ENSG00000233154	ENSG00000233154.6	LINC01762	lncRNA	1.39554	3.01539	0.226155	1759	-4.00534
ENSG00000224950	ENSG00000224950.2		lncRNA	4.46209	15.2393	1.08831	2302	-4.46132
ENSG00000286276	ENSG00000286276.1		lncRNA	0.100029	0.101318	0	745	NA
ENSG00000116815	ENSG00000116815.16	CD58	protein_coding	16.1141	43.4716	15.6727	1784	-1.55799
ENSG00000143061	ENSG00000143061.18	IGSF3	protein_coding	28.5574	46.0579	38.8765	7400	NA
ENSG00000203864	ENSG00000203864.3	LINC02868	lncRNA	0.0059344	0.0269784	0.00479108	386	NA
ENSG00000231072	ENSG00000231072.1	GAPDHP64	processed_pseudogene	0	0	0.0669601	1003	NA
ENSG00000225079	ENSG00000225079.2	FTH1P22	processed_pseudogene	0	0.116219	0.0596135	520	NA
ENSG00000272715	ENSG00000272715.1		lncRNA	0.195557	2.92109	0.610046	383	NA
ENSG00000134247	ENSG00000134247.10	PTGFRN	protein_coding	59.0972	47.2345	93.9582	6488	0.377609
ENSG00000134256	ENSG00000134256.13	CD101	protein_coding	5.26261	18.037	4.06662	3828	-1.71088
ENSG00000236137	ENSG00000236137.1		lncRNA	3.38326	11.0226	2.56372	1946	-2.3685
ENSG00000116830	ENSG00000116830.12	TTF2	protein_coding	51.8011	113.413	36.3437	10158	NA
ENSG00000134253	ENSG00000134253.10	TRIM45	protein_coding	4.96981	31.3417	6.50571	4368	NA
ENSG00000228453	ENSG00000228453.1	RPS15AP9	processed_pseudogene	0.580845	0.348174	0.0949133	381	NA
ENSG00000134258	ENSG00000134258.17	VTCN1	protein_coding	0.0175943	0.00834442	0.000561984	3027	NA
ENSG00000235202	ENSG00000235202.2	LINC01525	lncRNA	0.00539262	0.0136378	0.000641842	858	NA
ENSG00000271427	ENSG00000271427.1		lncRNA	0.833387	2.97361	0.30464	575	NA
ENSG00000198162	ENSG00000198162.12	MAN1A2	protein_coding	40.4752	66.5564	38.2557	9667	NA
ENSG00000226755	ENSG00000226755.2	VPS25P1	processed_pseudogene	0.436627	0.54715	0.274577	508	NA
ENSG00000236866	ENSG00000236866.5		lncRNA	0.0190658	0.261312	0	1091	NA
ENSG00000183508	ENSG00000183508.5	TENT5C	protein_coding	10.8747	15.795	15.2581	5654	1.11703
ENSG00000228217	ENSG00000228217.1	PNRC2P1	processed_pseudogene	0	0.158943	0.288487	420	NA
ENSG00000196505	ENSG00000196505.11	GDAP2	protein_coding	22.5906	41.3835	17.9809	10487	NA
ENSG00000065183	ENSG00000065183.16	WDR3	protein_coding	57.6466	52.0809	44.638	10276	0.770346
ENSG00000155761	ENSG00000155761.14	SPAG17	protein_coding	0.150026	0.552369	0.118875	9828	-4.25476
ENSG00000287980	ENSG00000287980.1		lncRNA	0.0377639	0.0127656	0.0268264	1348	NA
ENSG00000229911	ENSG00000229911.2		processed_pseudogene	0	0	0.0455868	680	NA
ENSG00000092607	ENSG00000092607.15	TBX15	protein_coding	1.49228	3.62307	0.974695	4344	-2.88031
ENSG00000226172	ENSG00000226172.2		lncRNA	1.63163	3.54257	0	277	NA
ENSG00000116874	ENSG00000116874.12	WARS2	protein_coding	26.5708	35.7423	41.8602	3847	NA
ENSG00000224238	ENSG00000224238.2	WARS2-IT1	lncRNA	0.064903	0.0838047	0.00236029	2060	NA
ENSG00000231365	ENSG00000231365.6	WARS2-AS1	lncRNA	34.6804	77.6579	17.9319	11469	-2.03771
ENSG00000227712	ENSG00000227712.2		lncRNA	0.17915	0.159181	0.0269069	2921	NA
ENSG00000232650	ENSG00000232650.6	LINC01780	lncRNA	1.56176	2.96797	0.462756	1528	-3.36942
ENSG00000116882	ENSG00000116882.15	HAO2	protein_coding	0.862253	1.91881	0.442426	1877	NA
ENSG00000203859	ENSG00000203859.10	HSD3B2	protein_coding	0.272343	0.734301	0.0999343	2277	NA
ENSG00000203858	ENSG00000203858.3	HSD3BP2	unprocessed_pseudogene	0.179113	0.774391	0.148897	1118	NA
ENSG00000235595	ENSG00000235595.1	GAPDHP23	processed_pseudogene	0.0363435	0.0608599	0	993	NA
ENSG00000187481	ENSG00000187481.2	HSD3BP1	unprocessed_pseudogene	0.0724597	0.205883	0.0740612	1111	NA
ENSG00000203857	ENSG00000203857.10	HSD3B1	protein_coding	0	0.0123302	0	2443	NA
ENSG00000226443	ENSG00000226443.3	GAPDHP32	processed_pseudogene	0.0777737	0.127445	0.0310611	998	NA
ENSG00000239873	ENSG00000239873.2	GAPDHP27	processed_pseudogene	0.0734296	0.207055	0.0354529	1020	NA
ENSG00000203855	ENSG00000203855.7	HSD3BP4	unprocessed_pseudogene	0.034651	0.128965	0	1120	NA
ENSG00000240244	ENSG00000240244.3	GAPDHP33	processed_pseudogene	0.142006	0.5914	0.0623532	1013	NA
ENSG00000260941	ENSG00000260941.1	LINC00622	lncRNA	0.160907	0.836128	0.199674	1570	NA
ENSG00000198857	ENSG00000198857.3	HSD3BP5	transcribed_unprocessed_pseudogene	0.116394	0.181178	0.187473	1132	NA
ENSG00000143067	ENSG00000143067.5	ZNF697	protein_coding	15.2392	26.4482	19.8489	5579	0.650544
ENSG00000092621	ENSG00000092621.13	PHGDH	protein_coding	67.9361	70.8347	90.2623	9217	1.58743
ENSG00000134193	ENSG00000134193.15	REG4	protein_coding	0.0105709	0	0.0721519	3414	NA
ENSG00000215864	ENSG00000215864.6	NBPF7	unprocessed_pseudogene	0.0938817	0.473914	0.00372898	1332	NA
ENSG00000227205	ENSG00000227205.4	PFN1P9	processed_pseudogene	0.0829583	0	0.0623599	433	NA
ENSG00000134249	ENSG00000134249.7	ADAM30	protein_coding	0.0130101	0	0.0121227	2983	NA
ENSG00000134250	ENSG00000134250.20	NOTCH2	protein_coding	69.3735	63.7463	56.7749	19930	NA
ENSG00000273406	ENSG00000273406.1		lncRNA	0.0815316	0.126962	0.121851	476	NA
ENSG00000265808	ENSG00000265808.4	SEC22B	protein_coding	13.7041	30.6724	18.1326	9039	NA
ENSG00000274642	ENSG00000274642.1		unprocessed_pseudogene	3.81702	6.50074	1.13672	853	-3.32936
ENSG00000223804	ENSG00000223804.5		transcribed_unprocessed_pseudogene	0.78101	1.95465	2.05934	1107	NA
ENSG00000270231	ENSG00000270231.4	NBPF8	transcribed_unprocessed_pseudogene	8.25043	88.6268	11.0413	5961	-1.34777
ENSG00000270392	ENSG00000270392.2	PFN1P2	transcribed_processed_pseudogene	0.14233	0.287439	0.0558804	1849	NA
ENSG00000275131	ENSG00000275131.3	PDE4DIPP2	transcribed_unprocessed_pseudogene	4.46717	11.8056	2.1048	9444	-1.7615
ENSG00000273136	ENSG00000273136.7	NBPF26	protein_coding	0.926315	11.2652	1.26261	5802	-1.10299
ENSG00000287979	ENSG00000287979.1		lncRNA	1.48878	1.20329	0.117912	1145	NA
ENSG00000263353	ENSG00000263353.3	PPIAL4A	protein_coding	0.176405	0	0.134848	660	NA
ENSG00000226067	ENSG00000226067.7	LINC00623	lncRNA	1.30169	2.06198	2.23669	2600	NA
ENSG00000275585	ENSG00000275585.2	PDE4DIPP4	transcribed_unprocessed_pseudogene	0.265052	0.0774601	0.00531642	1314	NA
ENSG00000234998	ENSG00000234998.1		lncRNA	0.00300124	0.0200947	0	384	NA
ENSG00000223345	ENSG00000223345.3	H2BP1	transcribed_unprocessed_pseudogene	2.44037	0.168576	0.824049	396	NA
ENSG00000227193	ENSG00000227193.2		lncRNA	0.203246	1.36153	0.167245	494	NA
ENSG00000213244	ENSG00000213244.3	H3P4	unprocessed_pseudogene	0.52665	0.145274	0	416	NA
ENSG00000188610	ENSG00000188610.12	FAM72B	protein_coding	6.96944	14.8598	12.9199	3033	0.913558
ENSG00000171943	ENSG00000171943.12	SRGAP2C	protein_coding	6.10461	12.2494	4.86581	7335	-2.17689
ENSG00000230806	ENSG00000230806.1	SRGAP2-AS1	lncRNA	0.0666105	0.0460133	0.0205775	2649	NA
ENSG00000227082	ENSG00000227082.3	LINC02798	lncRNA	0.502049	1.1559	0.294081	4737	-2.45828
ENSG00000228826	ENSG00000228826.3		lncRNA	0.233201	0.20434	0.051251	544	NA
ENSG00000233432	ENSG00000233432.2	MTIF2P1	processed_pseudogene	0.0734543	0.175472	0.130157	1548	NA
ENSG00000272583	ENSG00000272583.1		lncRNA	2.38798	7.95396	3.84912	464	NA
ENSG00000231752	ENSG00000231752.6	EMBP1	transcribed_unprocessed_pseudogene	5.72439	12.6833	2.83893	5745	-1.04142
ENSG00000224857	ENSG00000224857.1	LINC01691	lncRNA	0.0423558	0.410675	0.0205311	426	NA
ENSG00000277702	ENSG00000277702.1		unprocessed_pseudogene	1.88535	2.52889	3.17832	213	NA
ENSG00000274927	ENSG00000274927.1		unprocessed_pseudogene	0.00099378	0.009144	0.0227707	1232	NA
ENSG00000223495	ENSG00000223495.2		processed_pseudogene	0	0	0.0974812	318	NA
ENSG00000203825	ENSG00000203825.4		unprocessed_pseudogene	0.00378474	0.0648386	0.0119503	2594	NA
ENSG00000179571	ENSG00000179571.10	NBPF17P	unprocessed_pseudogene	0.0797995	0.95899	0.105018	2119	NA
ENSG00000232721	ENSG00000232721.2		lncRNA	0.420775	0.89941	0.630414	2675	NA
ENSG00000223779	ENSG00000223779.6		unprocessed_pseudogene	2.54274	3.70297	0.73237	869	NA
ENSG00000242352	ENSG00000242352.2	FAM91A3P	transcribed_processed_pseudogene	0.0434949	0.0262405	0.0491988	2544	NA
ENSG00000234571	ENSG00000234571.2	H2BP2	transcribed_unprocessed_pseudogene	0.02512	0.0206803	0.0318476	3679	NA
ENSG00000230186	ENSG00000230186.3		lncRNA	0.00510169	0.00965246	0	494	NA
ENSG00000263513	ENSG00000263513.6	FAM72C	protein_coding	1.49324	3.19933	3.71679	2297	NA
ENSG00000270872	ENSG00000270872.2	SRGAP2D	unprocessed_pseudogene	0.233624	0.420405	0.00522345	1021	-2.82609
ENSG00000232527	ENSG00000232527.8	LINC02802	lncRNA	0.712721	1.03991	1.67287	878	NA
ENSG00000237343	ENSG00000237343.1		lncRNA	0.0977783	1.56474	0.582066	314	NA
ENSG00000233586	ENSG00000233586.1		processed_pseudogene	0.653367	1.07131	0.958065	513	NA
ENSG00000266338	ENSG00000266338.6	NBPF15	protein_coding	15.8381	125.053	20.6657	5306	-0.892562
ENSG00000227212	ENSG00000227212.3	PFN1P6	processed_pseudogene	0.180898	0.470235	0	399	NA
ENSG00000277199	ENSG00000277199.1	LINC01632	lncRNA	0.00272497	0.362567	0.167547	939	NA
ENSG00000224363	ENSG00000224363.2		lncRNA	0.00536603	0.017142	0.00195168	2502	NA
ENSG00000196369	ENSG00000196369.11	SRGAP2B	protein_coding	2.83045	6.13636	2.34765	7230	-2.88674
ENSG00000215784	ENSG00000215784.6	FAM72D	protein_coding	3.41638	5.2249	7.45134	2423	NA
ENSG00000283752	ENSG00000283752.1		unprocessed_pseudogene	0.052608	0.00937438	0	686	NA
ENSG00000272419	ENSG00000272419.6	LINC01145	transcribed_unprocessed_pseudogene	3.34716	10.767	1.52265	6056	-2.87837
ENSG00000281571	ENSG00000281571.2		TEC	0.165232	0.366563	1.21856	1088	2.42903
ENSG00000223612	ENSG00000223612.3		processed_pseudogene	0.0747766	0.394748	0.261055	519	NA
ENSG00000236140	ENSG00000236140.1		lncRNA	0.43968	1.97018	0.283926	381	NA
ENSG00000162825	ENSG00000162825.16	NBPF20	protein_coding	2.04615	8.7153	2.43223	18995	-1.05035
ENSG00000286620	ENSG00000286620.1		TEC	0.0163299	0.0653577	0.012218	2210	NA
ENSG00000287374	ENSG00000287374.1		lncRNA	0.321923	0.798978	0.0714249	1992	NA
ENSG00000275064	ENSG00000275064.1	PDE4DIPP5	unprocessed_pseudogene	0.498601	0.951263	0.170969	1270	NA
ENSG00000272150	ENSG00000272150.5	NBPF25P	transcribed_unprocessed_pseudogene	1.05011	5.59085	1.67476	3827	NA
ENSG00000117262	ENSG00000117262.19	GPR89A	protein_coding	5.33642	11.5878	3.49968	5561	-1.56976
ENSG00000174827	ENSG00000174827.14	PDZK1	protein_coding	0.650686	1.65686	0.261587	2480	-7.0299
ENSG00000117281	ENSG00000117281.16	CD160	protein_coding	0.243342	0.806894	0.0733579	3971	NA
ENSG00000265491	ENSG00000265491.5	RNF115	protein_coding	17.1518	43.141	19.6068	11059	NA
ENSG00000186141	ENSG00000186141.9	POLR3C	protein_coding	45.8826	64.2578	47.2152	4690	1.31982
ENSG00000186364	ENSG00000186364.12	NUDT17	protein_coding	10.1815	62.2324	13.4327	1657	NA
ENSG00000131788	ENSG00000131788.16	PIAS3	protein_coding	17.5221	56.5194	26.9353	4806	0.693815
ENSG00000198483	ENSG00000198483.13	ANKRD35	protein_coding	0.0906347	0.161323	0.0496398	3363	NA
ENSG00000143127	ENSG00000143127.13	ITGA10	protein_coding	0.632953	3.17855	0.307826	6242	NA
ENSG00000244619	ENSG00000244619.2		lncRNA	0.0884537	0.148122	0	408	NA
ENSG00000131779	ENSG00000131779.11	PEX11B	protein_coding	24.9912	44.4325	53.7481	1615	1.66746
ENSG00000211451	ENSG00000211451.12	GNRHR2	transcribed_unitary_pseudogene	0.56526	1.76416	1.18925	2511	NA
ENSG00000265241	ENSG00000265241.7	RBM8A	protein_coding	59.8632	79.461	130.209	5441	2.67935
ENSG00000234222	ENSG00000234222.6	LIX1L-AS1	lncRNA	1.13434	1.9508	1.09813	3248	NA
ENSG00000271601	ENSG00000271601.4	LIX1L	protein_coding	24.6106	32.686	66.3651	3991	2.2174
ENSG00000272031	ENSG00000272031.3	ANKRD34A	protein_coding	3.89184	9.31185	4.97251	3671	NA
ENSG00000278431	ENSG00000278431.1		lncRNA	1.58044	2.50249	0.667436	234	NA
ENSG00000121851	ENSG00000121851.13	POLR3GL	protein_coding	16.2164	29.1455	40.1259	1811	1.89059
ENSG00000265972	ENSG00000265972.6	TXNIP	protein_coding	21.9331	44.5083	25.8779	3604	1.70488
ENSG00000168509	ENSG00000168509.20	HJV	protein_coding	0.13728	0.269628	0.0721395	2418	3.43925
ENSG00000287190	ENSG00000287190.1		lncRNA	6.84346	9.14563	0.59205	1640	1.86843
ENSG00000233396	ENSG00000233396.8	LINC01719	lncRNA	2.55595	6.57818	3.6883	4614	1.5293
ENSG00000271425	ENSG00000271425.9	NBPF10	protein_coding	2.88225	8.47659	1.53026	13392	-1.63788
ENSG00000264343	ENSG00000264343.6	NOTCH2NLA	protein_coding	1.24591	2.14718	0.534974	1987	-0.934488
ENSG00000276509	ENSG00000276509.1		lncRNA	0.0180265	0.0666892	0	2002	NA
ENSG00000277406	ENSG00000277406.2	SEC22B4P	transcribed_unprocessed_pseudogene	0.230637	0.680056	0.520325	1466	NA
ENSG00000287978	ENSG00000287978.1		lncRNA	25.0709	18.6934	5.72152	668	1.89799
ENSG00000277655	ENSG00000277655.1		unprocessed_pseudogene	0	0.282017	0.059871	451	NA
ENSG00000276975	ENSG00000276975.3	HYDIN2	transcribed_unprocessed_pseudogene	0.066465	0.173529	0.0292308	17641	NA
ENSG00000268043	ENSG00000268043.7	NBPF12	protein_coding	9.38674	47.0583	6.94252	7272	-1.78507
ENSG00000227242	ENSG00000227242.4		unprocessed_pseudogene	0.115801	0.79139	0.0889571	1783	NA
ENSG00000225603	ENSG00000225603.3		processed_pseudogene	0.154791	0.203235	0.16176	1665	NA
ENSG00000230832	ENSG00000230832.3	SSBL4P	processed_pseudogene	1.07843	1.90361	0.314662	1241	NA
ENSG00000283342	ENSG00000283342.1	NBPF13P	unprocessed_pseudogene	0.502178	0.947555	0.214026	2090	NA
ENSG00000131791	ENSG00000131791.8	PRKAB2	protein_coding	40.7251	182.694	59.6835	5460	0.552519
ENSG00000180867	ENSG00000180867.11	PDIA3P1	transcribed_processed_pseudogene	3.20582	10.335	3.62054	3070	1.25173
ENSG00000131781	ENSG00000131781.13	FMO5	protein_coding	0.414404	1.22256	0.465813	5984	NA
ENSG00000237188	ENSG00000237188.5		lncRNA	0.317225	0.743455	0.139127	454	NA
ENSG00000236806	ENSG00000236806.1	RPL7AP15	processed_pseudogene	0.226764	0.257704	0	795	NA
ENSG00000131778	ENSG00000131778.19	CHD1L	protein_coding	90.7406	312.379	115.067	4301	NA
ENSG00000278811	ENSG00000278811.4	LINC00624	lncRNA	1.1354	2.51006	0.615319	5564	-2.79452
ENSG00000213226	ENSG00000213226.4		processed_pseudogene	0.273259	0.327931	0.0281269	960	NA
ENSG00000116128	ENSG00000116128.12	BCL9	protein_coding	22.1389	37.0268	27.6356	6331	-0.452564
ENSG00000162836	ENSG00000162836.12	ACP6	protein_coding	16.011	45.1351	10.1629	11993	-0.669828
ENSG00000265107	ENSG00000265107.3	GJA5	protein_coding	1.87269	2.81735	3.10155	3288	NA
ENSG00000274415	ENSG00000274415.1		lncRNA	0	0	0.108529	668	NA
ENSG00000121634	ENSG00000121634.6	GJA8	protein_coding	0.110615	0.817056	0.319763	1302	NA
ENSG00000188092	ENSG00000188092.15	GPR89B	protein_coding	5.93336	13.2694	2.32914	5214	-2.7454
ENSG00000215859	ENSG00000215859.9	PDZK1P1	transcribed_unprocessed_pseudogene	0.0592836	0.211122	0.0146989	3674	NA
ENSG00000273059	ENSG00000273059.1		lncRNA	2.31236	12.4718	0.747632	430	NA
ENSG00000274372	ENSG00000274372.5	LINC02804	lncRNA	2.43455	11.121	1.42954	2603	-2.46469
ENSG00000229828	ENSG00000229828.2	PDE4DIPP1	unprocessed_pseudogene	0.0977154	0.389437	0.10847	1641	NA
ENSG00000263956	ENSG00000263956.7	NBPF11	protein_coding	6.85094	50.2197	6.63416	5947	-1.77825
ENSG00000198658	ENSG00000198658.4	ABHD17AP1	unprocessed_pseudogene	0.919493	5.16642	1.11937	933	NA
ENSG00000232265	ENSG00000232265.8	LINC02805	lncRNA	0	0.0596316	0.0183332	6391	NA
ENSG00000227733	ENSG00000227733.10		lncRNA	0.0229492	0.0822508	0.00886871	16052	NA
ENSG00000234283	ENSG00000234283.1	LINC01731	lncRNA	0.681464	1.86344	0.828158	420	NA
ENSG00000228626	ENSG00000228626.1		unprocessed_pseudogene	0.194444	0.506809	0.0405433	285	NA
ENSG00000274020	ENSG00000274020.4	LINC01138	lncRNA	4.90925	12.4646	2.95676	7583	-1.86767
ENSG00000238107	ENSG00000238107.1	LINC02806	lncRNA	0.126538	0.441858	0	1282	NA
ENSG00000224481	ENSG00000224481.3		lncRNA	0.316287	0.484438	0.0505843	2626	NA
ENSG00000231551	ENSG00000231551.8	PDE4DIPP6	transcribed_unprocessed_pseudogene	1.04793	2.75276	0.584268	2801	NA
ENSG00000225871	ENSG00000225871.2		processed_pseudogene	0.406116	0.237023	0.10909	1679	NA
ENSG00000280649	ENSG00000280649.2		TEC	0.625575	1.99163	2.77166	1058	2.75392
ENSG00000270629	ENSG00000270629.6	NBPF14	protein_coding	3.32652	8.04713	1.90702	11034	-1.65916
ENSG00000178104	ENSG00000178104.19	PDE4DIP	protein_coding	5.12167	8.98165	5.83812	27623	0.541274
ENSG00000254539	ENSG00000254539.1		lncRNA	0.0197316	0.112483	0.160744	869	NA
ENSG00000269713	ENSG00000269713.7	NBPF9	protein_coding	8.1739	60.2455	10.9182	9046	NA
ENSG00000274019	ENSG00000274019.1		unprocessed_pseudogene	0.00386506	0.012667	0.00537831	522	NA
ENSG00000274265	ENSG00000274265.5		lncRNA	2.57493	5.42182	0.647837	4291	-2.95684
ENSG00000215861	ENSG00000215861.6		transcribed_unprocessed_pseudogene	0.679092	1.30264	1.3261	1033	NA
ENSG00000272755	ENSG00000272755.1		lncRNA	0	0.118152	0.175798	565	NA
ENSG00000274423	ENSG00000274423.1	SEC22B2P	unprocessed_pseudogene	0	0	0.00237295	573	NA
ENSG00000286219	ENSG00000286219.1	NOTCH2NLC	protein_coding	3.20948	7.3494	0.667008	5343	-2.96342
ENSG00000271383	ENSG00000271383.8	NBPF19	protein_coding	2.1448	11.2919	2.98215	13754	-1.59132
ENSG00000277147	ENSG00000277147.6	LINC00869	transcribed_unprocessed_pseudogene	1.92658	4.36614	1.74016	8419	-1.49232
ENSG00000234232	ENSG00000234232.7	PDE4DIPP7	transcribed_unprocessed_pseudogene	0.00939165	0.0496704	0.0178259	3340	5.85212
ENSG00000150337	ENSG00000150337.14	FCGR1A	protein_coding	0.0315373	0.00974539	0.00900661	2998	NA
ENSG00000203814	ENSG00000203814.6	H2BC18	protein_coding	249.135	19.9302	30.402	3196	4.3442
ENSG00000270882	ENSG00000270882.2	H4C14	protein_coding	0.180178	0.304957	0.122071	1876	2.27513
ENSG00000220323	ENSG00000220323.4	H2BC19P	transcribed_unprocessed_pseudogene	5.47565	28.034	6.01343	3612	NA
ENSG00000261716	ENSG00000261716.2	H2BC20P	transcribed_unprocessed_pseudogene	6.53727	23.9684	6.76196	6440	NA
ENSG00000270276	ENSG00000270276.2	H4C15	protein_coding	0.0964699	0.140605	0.0268222	1929	2.14508
ENSG00000184678	ENSG00000184678.10	H2BC21	protein_coding	351.694	43.015	60.2773	2194	4.43649
ENSG00000178096	ENSG00000178096.9	BOLA1	protein_coding	14.1278	29.2731	38.1969	1461	2.49767
ENSG00000159164	ENSG00000159164.10	SV2A	protein_coding	14.0974	23.4007	18.6542	4786	NA
ENSG00000143368	ENSG00000143368.10	SF3B4	protein_coding	87.3118	68.1684	100.409	1704	2.1269
ENSG00000014914	ENSG00000014914.21	MTMR11	protein_coding	2.72016	7.46561	1.67235	4572	NA
ENSG00000264522	ENSG00000264522.6	OTUD7B	protein_coding	17.5584	34.7598	16.3528	12227	NA
ENSG00000285184	ENSG00000285184.3		lncRNA	3.54179	9.68617	2.16676	3586	-1.65589
ENSG00000223945	ENSG00000223945.2		processed_pseudogene	0	0.076731	0.299553	870	NA
ENSG00000136631	ENSG00000136631.15	VPS45	protein_coding	32.2578	81.0564	25.1212	6637	-1.21122
ENSG00000023902	ENSG00000023902.14	PLEKHO1	protein_coding	14.1309	34.4117	28.3304	6629	1.63985
ENSG00000285554	ENSG00000285554.1		lncRNA	1.0625	3.58398	0.665584	1155	NA
ENSG00000143401	ENSG00000143401.15	ANP32E	protein_coding	138.448	152.984	288.763	3605	0.496349
ENSG00000276110	ENSG00000276110.1		lncRNA	1.18182	4.36577	0.2119	714	NA
ENSG00000118298	ENSG00000118298.12	CA14	protein_coding	0.153215	0.538427	0.220898	3296	NA
ENSG00000117362	ENSG00000117362.13	APH1A	protein_coding	78.8585	102.032	247.438	3473	2.76345
ENSG00000118292	ENSG00000118292.9	C1orf54	protein_coding	2.01469	3.90088	4.07158	1270	NA
ENSG00000159208	ENSG00000159208.16	CIART	protein_coding	0.733697	1.64757	0.529396	2849	NA
ENSG00000266472	ENSG00000266472.6	MRPS21	protein_coding	133.936	335.94	310.874	1641	0.919745
ENSG00000117360	ENSG00000117360.13	PRPF3	protein_coding	62.1591	111.279	43.0692	5408	-0.470276
ENSG00000163125	ENSG00000163125.16	RPRD2	protein_coding	29.9208	41.6262	28.8618	8738	-1.35325
ENSG00000143374	ENSG00000143374.17	TARS2	protein_coding	49.1421	97.649	68.199	4011	0.917668
ENSG00000143369	ENSG00000143369.15	ECM1	protein_coding	2.63843	6.7005	0.972519	3360	-3.43292
ENSG00000228126	ENSG00000228126.1	FALEC	lncRNA	7.43867	21.3269	3.22671	566	NA
ENSG00000237781	ENSG00000237781.3	ADAMTSL4-AS2	lncRNA	5.75562	24.6747	0.889963	665	-3.22909
[truncated: 34,277 more rows]
