# Supplementary material for: Nuclear and cytoplasmic poly(A) binding proteins (PABPs) favor distinct transcripts and isoforms
Source: Nucleic Acids Res. 2022 Apr 19;50(8):4685–702. doi: 10.1093/nar/gkac263 (PMC9071453; doi:10.1093/nar/gkac263)
Supplement: gkac263_Supplemental_Files [file gkac263_supplemental_files.zip › Table_S7.xlsx]

## Sheet: Table_S7
gene	experimental_condition	external_gene_name	gene_biotype	median_polya_length	n	max_polya_length	min_polya_length
ENSG00000227232	Cyto	WASH7P	unprocessed_pseudogene	80.33	21	255.12	29.9
ENSG00000279457	Cyto	WASH9P	unprocessed_pseudogene	126.115	6	223.36	28.84
ENSG00000228463	Cyto		transcribed_processed_pseudogene	201.66	1	201.66	201.66
ENSG00000225630	Cyto	MTND2P28	unprocessed_pseudogene	40.635	36	130.53	6.67
ENSG00000230021	Cyto		transcribed_processed_pseudogene	160.45	3	218.71	37.7
ENSG00000237973	Cyto	MTCO1P12	unprocessed_pseudogene	43.06	42	191.55	8.84
ENSG00000101608	Cyto	MYL12A	protein_coding	70.39	59	258.73	3.58
ENSG00000229344	Cyto	MTCO2P12	unprocessed_pseudogene	42.895	32	83.18	12.42
ENSG00000236552	Cyto	RPL13AP5	processed_pseudogene	84.24	4519	300.77	2.55
ENSG00000248527	Cyto	MTATP6P1	unprocessed_pseudogene	40.7	83	103.79	4.04
ENSG00000228794	Cyto	LINC01128	lncRNA	74.69	13	177.23	25.96
ENSG00000272438	Cyto		lncRNA	109.765	2	155.61	63.92
ENSG00000187634	Cyto	SAMD11	protein_coding	94.05	48	334.39	14.14
ENSG00000188976	Cyto	NOC2L	protein_coding	86.67	155	305.04	6.24
ENSG00000125995	Cyto	ROMO1	protein_coding	74	375	236.66	3.41
ENSG00000123064	Cyto	DDX54	protein_coding	75.9	71	244.21	10.68
ENSG00000187961	Cyto	KLHL17	protein_coding	97.07	15	233.32	29.87
ENSG00000188290	Cyto	HES4	protein_coding	76.425	468	337.91	3.85
ENSG00000272512	Cyto		lncRNA	100.54	10	220.39	26.38
ENSG00000187608	Cyto	ISG15	protein_coding	59.52	7	188.33	36.86
ENSG00000188157	Cyto	AGRN	protein_coding	134.94	29	327.76	7.81
ENSG00000217801	Cyto		transcribed_unprocessed_pseudogene	99.235	4	163.39	44.15
ENSG00000131591	Cyto	C1orf159	protein_coding	79	14	156.7	14.97
ENSG00000273443	Cyto		lncRNA	80.53	1	80.53	80.53
ENSG00000078808	Cyto	SDF4	protein_coding	70.445	84	185.61	11.03
ENSG00000176022	Cyto	B3GALT6	protein_coding	117.735	66	331.4	12.79
ENSG00000160087	Cyto	UBE2J2	protein_coding	90.1	101	217.77	9.96
ENSG00000089280	Cyto	FUS	protein_coding	71.32	188	281.32	2.5
ENSG00000162572	Cyto	SCNN1D	protein_coding	247.42	1	247.42	247.42
ENSG00000131584	Cyto	ACAP3	protein_coding	66.89	21	157.33	14.58
ENSG00000169972	Cyto	PUSL1	protein_coding	89.36	100	258.04	19.1
ENSG00000127054	Cyto	INTS11	protein_coding	58.95	111	327.97	0.9
ENSG00000224051	Cyto	CPTP	protein_coding	91.28	12	179.83	39.68
ENSG00000107404	Cyto	DVL1	protein_coding	86.36	104	337.08	12.08
ENSG00000162576	Cyto	MXRA8	protein_coding	69.89	5	138.74	22.39
ENSG00000175756	Cyto	AURKAIP1	protein_coding	60.645	198	214.82	16.93
ENSG00000221978	Cyto	CCNL2	protein_coding	85.92	28	219.62	14.14
ENSG00000224870	Cyto	MRPL20-AS1	lncRNA	72.225	16	163.76	12.48
ENSG00000242485	Cyto	MRPL20	protein_coding	88.6	291	186.37	11.16
ENSG00000225285	Cyto	LINC01770	lncRNA	39.93	1	39.93	39.93
ENSG00000179403	Cyto	VWA1	protein_coding	126.15	10	167.81	27.36
ENSG00000272455	Cyto	MRPL20-DT	lncRNA	10.04	1	10.04	10.04
ENSG00000160072	Cyto	ATAD3B	protein_coding	69.97	36	293	22.63
ENSG00000197785	Cyto	ATAD3A	protein_coding	68.275	108	270.76	5.96
ENSG00000160075	Cyto	SSU72	protein_coding	93.76	289	357.79	5.38
ENSG00000228594	Cyto	FNDC10	protein_coding	84.53	23	159.07	18.21
ENSG00000272106	Cyto		lncRNA	118.68	7	225.61	59.22
ENSG00000197530	Cyto	MIB2	protein_coding	45.04	11	183.44	11.59
ENSG00000189409	Cyto	MMP23B	protein_coding	62.97	4	96.84	51.46
ENSG00000248333	Cyto	CDK11B	protein_coding	94.75	23	207.33	32.3
ENSG00000189339	Cyto	SLC35E2B	protein_coding	96.075	52	273.35	15.36
ENSG00000272004	Cyto		lncRNA	171.14	2	251.21	91.07
ENSG00000008130	Cyto	NADK	protein_coding	83.32	51	208.35	7.82
ENSG00000215790	Cyto	SLC35E2A	transcribed_unprocessed_pseudogene	124.04	23	298.74	32.03
ENSG00000008128	Cyto	CDK11A	protein_coding	84.74	3	173.55	44.7
ENSG00000078369	Cyto	GNB1	protein_coding	99.06	282	302.42	4.32
ENSG00000178821	Cyto	TMEM52	protein_coding	104.97	6	227.33	35.03
ENSG00000169885	Cyto	CALML6	protein_coding	233.22	1	233.22	233.22
ENSG00000067606	Cyto	PRKCZ	protein_coding	100.31	20	159.17	35.61
ENSG00000187730	Cyto	GABRD	protein_coding	98.67	1	98.67	98.67
ENSG00000162585	Cyto	FAAP20	protein_coding	76.44	129	235.06	13.32
ENSG00000157933	Cyto	SKI	protein_coding	115.61	57	266.87	7.92
ENSG00000116151	Cyto	MORN1	protein_coding	118.105	12	156.41	54.96
ENSG00000186468	Cyto	RPS23	protein_coding	69.96	4797	272.31	3.04
ENSG00000157916	Cyto	RER1	protein_coding	83.19	119	271.37	18.46
ENSG00000156508	Cyto	EEF1A1	protein_coding	92.645	13146	411.48	2.41
ENSG00000157911	Cyto	PEX10	protein_coding	99.195	28	251.23	25.54
ENSG00000004961	Cyto	HCCS	protein_coding	84.69	33	204.1	14.62
ENSG00000158109	Cyto	TPRG1L	protein_coding	67.165	12	163.29	19.19
ENSG00000116213	Cyto	WRAP73	protein_coding	93.23	45	249.48	11.83
ENSG00000078900	Cyto	TP73	protein_coding	70.235	20	357.81	15.85
ENSG00000227372	Cyto	TP73-AS1	transcribed_unitary_pseudogene	103.17	30	351.52	14.7
ENSG00000235169	Cyto	SMIM1	protein_coding	30.46	1	30.46	30.46
ENSG00000130764	Cyto	LRRC47	protein_coding	81.19	97	205.32	8.35
ENSG00000272153	Cyto		lncRNA	69.52	1	69.52	69.52
ENSG00000116198	Cyto	CEP104	protein_coding	102.25	18	261.23	21.52
ENSG00000169598	Cyto	DFFB	protein_coding	111.36	12	217.16	51.85
ENSG00000198912	Cyto	C1orf174	protein_coding	85.92	45	210.07	4.54
ENSG00000131697	Cyto	NPHP4	protein_coding	156.42	5	216.89	115.6
ENSG00000236423	Cyto	LINC01134	lncRNA	68.03	1	68.03	68.03
ENSG00000069424	Cyto	KCNAB2	protein_coding	86.73	12	148.47	28.19
ENSG00000116251	Cyto	RPL22	protein_coding	81.19	1322	397.48	4.71
ENSG00000060688	Cyto	SNRNP40	protein_coding	106.625	160	257.67	13.96
ENSG00000113648	Cyto	MACROH2A1	protein_coding	80.015	222	318.96	10.83
ENSG00000158286	Cyto	RNF207	protein_coding	154.44	1	154.44	154.44
ENSG00000116237	Cyto	ICMT	protein_coding	91.41	157	284	9
ENSG00000158292	Cyto	GPR153	protein_coding	98.91	19	211.11	49.38
ENSG00000097021	Cyto	ACOT7	protein_coding	79.63	151	223.4	24.47
ENSG00000069812	Cyto	HES2	protein_coding	79.38	23	226.47	18.46
ENSG00000171680	Cyto	PLEKHG5	protein_coding	150.73	5	193.37	40.87
ENSG00000162408	Cyto	NOL9	protein_coding	82.295	54	262.59	12.45
ENSG00000204859	Cyto	ZBTB48	protein_coding	75.52	17	287.97	13.94
ENSG00000162413	Cyto	KLHL21	protein_coding	113.38	29	271.85	22.15
ENSG00000116273	Cyto	PHF13	protein_coding	87.19	31	327.96	16.03
ENSG00000041988	Cyto	THAP3	protein_coding	62.03	28	127.19	7.15
ENSG00000007923	Cyto	DNAJC11	protein_coding	113	49	261.77	17.5
ENSG00000237436	Cyto	CAMTA1-DT	lncRNA	96.83	2	124.79	68.87
ENSG00000171735	Cyto	CAMTA1	protein_coding	82.17	129	224.43	6.56
ENSG00000049245	Cyto	VAMP3	protein_coding	75.545	68	232.37	6.54
ENSG00000269978	Cyto		lncRNA	134.79	1	134.79	134.79
ENSG00000116288	Cyto	PARK7	protein_coding	74.29	520	250.04	15.73
ENSG00000116285	Cyto	ERRFI1	protein_coding	126.515	2	176.35	76.68
ENSG00000142599	Cyto	RERE	protein_coding	121.315	26	259.21	12.22
ENSG00000074800	Cyto	ENO1	protein_coding	64.685	2610	300	4.17
ENSG00000239672	Cyto	NME1	protein_coding	71.67	803	253.93	12.45
ENSG00000149273	Cyto	RPS3	protein_coding	73.5	6536	451.59	0.81
ENSG00000163659	Cyto	TIPARP	protein_coding	34.25	9	152.83	10.64
ENSG00000230679	Cyto	ENO1-AS1	lncRNA	137.28	3	138.66	59.82
ENSG00000197241	Cyto	SLC2A7	protein_coding	75.12	1	75.12	75.12
ENSG00000180758	Cyto	GPR157	protein_coding	74.605	4	149.62	30
ENSG00000234546	Cyto	LNCTAM34A	lncRNA	124.655	2	168.31	81
ENSG00000049239	Cyto	H6PD	protein_coding	87.64	6	174.52	54.59
ENSG00000171621	Cyto	SPSB1	protein_coding	117.275	10	193.38	37.05
ENSG00000284693	Cyto	LINC02606	lncRNA	37.485	2	57.23	17.74
ENSG00000171612	Cyto	SLC25A33	protein_coding	115.125	22	231.07	22.36
ENSG00000188807	Cyto	TMEM201	protein_coding	84.85	47	184.67	12.71
ENSG00000231789	Cyto	PIK3CD-AS2	lncRNA	68.365	26	148.24	19.41
ENSG00000179840	Cyto	PIK3CD-AS1	lncRNA	67.37	1	67.37	67.37
ENSG00000171603	Cyto	CLSTN1	protein_coding	130.84	55	331.44	31.57
ENSG00000171608	Cyto	PIK3CD	protein_coding	131.93	2	133.08	130.78
ENSG00000178585	Cyto	CTNNBIP1	protein_coding	88.45	40	198.54	16.91
ENSG00000106591	Cyto	MRPL32	protein_coding	67.305	70	190.24	3.46
ENSG00000162441	Cyto	LZIC	protein_coding	59.19	27	199	13.17
ENSG00000173614	Cyto	NMNAT1	protein_coding	81	5	109.48	38.5
ENSG00000162444	Cyto	RBP7	protein_coding	45.76	3	61	16.9
ENSG00000130939	Cyto	UBE4B	protein_coding	87.91	29	277.32	18.75
ENSG00000054523	Cyto	KIF1B	protein_coding	79.55	36	427.08	13.44
ENSG00000142657	Cyto	PGD	protein_coding	82.19	217	309.05	14.11
ENSG00000175279	Cyto	CENPS	protein_coding	57.58	19	178.83	9.93
ENSG00000235979	Cyto		lncRNA	76.795	918	304.65	13.21
ENSG00000160049	Cyto	DFFA	protein_coding	72.92	93	284.65	10.32
ENSG00000142655	Cyto	PEX14	protein_coding	64.015	24	284.58	5.86
ENSG00000120948	Cyto	TARDBP	protein_coding	95.57	75	253.03	9.23
ENSG00000130940	Cyto	CASZ1	protein_coding	102.74	5	157.4	56.19
ENSG00000271895	Cyto	NA	NA	108.24	2	155.04	61.44
ENSG00000116649	Cyto	SRM	protein_coding	66.25	564	251.79	7.27
ENSG00000171824	Cyto	EXOSC10	protein_coding	81.145	46	237.36	6.27
ENSG00000230337	Cyto	EXOSC10-AS1	lncRNA	56.22	5	168.65	13.46
ENSG00000198793	Cyto	MTOR	protein_coding	57.57	21	176.62	14.06
ENSG00000120942	Cyto	UBIAD1	protein_coding	96	35	229.74	12.92
ENSG00000142534	Cyto	RPS11	protein_coding	85.12	6430	316.71	4.13
ENSG00000132879	Cyto	FBXO44	protein_coding	92.695	8	175.73	39.06
ENSG00000116663	Cyto	FBXO6	protein_coding	69.04	5	169.93	43.78
ENSG00000116670	Cyto	MAD2L2	protein_coding	103.74	200	243.78	28.72
ENSG00000162490	Cyto	DRAXIN	protein_coding	49.04	1	49.04	49.04
ENSG00000177674	Cyto	AGTRAP	protein_coding	98.545	68	217.79	23
ENSG00000177000	Cyto	MTHFR	protein_coding	86.32	4	140.44	20.23
ENSG00000011021	Cyto	CLCN6	protein_coding	52.88	1	52.88	52.88
ENSG00000116685	Cyto	KIAA2013	protein_coding	74.59	69	226.56	2.93
ENSG00000083444	Cyto	PLOD1	protein_coding	88.32	56	308.36	10.08
ENSG00000116688	Cyto	MFN2	protein_coding	104.65	49	214.48	17.9
ENSG00000116691	Cyto	MIIP	protein_coding	53.005	26	222.71	12.9
ENSG00000048707	Cyto	VPS13D	protein_coding	23.93	9	152.26	4.32
ENSG00000120949	Cyto	TNFRSF8	protein_coding	144.58	1	144.58	144.58
ENSG00000162496	Cyto	DHRS3	protein_coding	85.215	2	98.64	71.79
ENSG00000272482	Cyto		lncRNA	162.03	1	162.03	162.03
ENSG00000162493	Cyto	PDPN	protein_coding	86.91	42	208.19	20.43
ENSG00000116731	Cyto	PRDM2	protein_coding	61.425	10	282.46	27.14
ENSG00000189337	Cyto	KAZN	protein_coding	152.635	6	279.88	16.71
ENSG00000171729	Cyto	TMEM51	protein_coding	34.64	4	105.26	25.52
ENSG00000142621	Cyto	FHAD1	protein_coding	157.125	2	194.13	120.12
ENSG00000142634	Cyto	EFHD2	protein_coding	82.31	42	231.78	14.97
ENSG00000132906	Cyto	CASP9	protein_coding	78.825	16	153.91	30.69
ENSG00000116138	Cyto	DNAJC16	protein_coding	94.25	11	258.04	12.89
ENSG00000116771	Cyto	AGMAT	protein_coding	58.35	1	58.35	58.35
ENSG00000235084	Cyto	CHCHD2P6	processed_pseudogene	89.855	2	119.67	60.04
ENSG00000197312	Cyto	DDI2	protein_coding	36.62	11	286	12.15
ENSG00000116786	Cyto	PLEKHM2	protein_coding	76.755	46	258.28	12.29
ENSG00000162458	Cyto	FBLIM1	protein_coding	79.77	4	153.5	19.11
ENSG00000233954	Cyto	UQCRHL	protein_coding	78.37	326	219.63	17.63
ENSG00000173660	Cyto	UQCRH	protein_coding	70.54	1457	296.54	12.43
ENSG00000178715	Cyto		processed_pseudogene	95.97	67	216.07	21.52
ENSG00000105193	Cyto	RPS16	protein_coding	82.42	5651	284.13	8.85
ENSG00000179743	Cyto	FLJ37453	lncRNA	109.66	25	259.61	17.71
ENSG00000065526	Cyto	SPEN	protein_coding	122.86	30	295.64	16.52
ENSG00000116809	Cyto	ZBTB17	protein_coding	83.025	16	259.88	8.86
ENSG00000184908	Cyto	CLCNKB	protein_coding	51.92	1	51.92	51.92
ENSG00000185519	Cyto	FAM131C	protein_coding	98.29	7	199.42	64.54
ENSG00000142627	Cyto	EPHA2	protein_coding	139.37	9	219.63	56.89
ENSG00000227959	Cyto		lncRNA	84.46	1	84.46	84.46
ENSG00000142632	Cyto	ARHGEF19	protein_coding	126.21	1	126.21	126.21
ENSG00000237276	Cyto	ANO7L1	transcribed_unprocessed_pseudogene	122.71	1	122.71	122.71
ENSG00000288398	Cyto		lncRNA	81.43	5	215.38	45.18
ENSG00000132881	Cyto	CPLANE2	protein_coding	38.63	1	38.63	38.63
ENSG00000233929	Cyto	MT1XP1	processed_pseudogene	67.93	9	192.04	39.17
ENSG00000037637	Cyto	FBXO42	protein_coding	82.51	26	181.19	15.63
ENSG00000117118	Cyto	SDHB	protein_coding	75.855	262	282.66	10.25
ENSG00000055070	Cyto	SZRD1	protein_coding	100.65	165	257.84	23
ENSG00000157191	Cyto	NECAP2	protein_coding	82.565	38	173.9	7.25
ENSG00000080947	Cyto	CROCCP3	transcribed_unprocessed_pseudogene	86.03	1	86.03	86.03
ENSG00000219481	Cyto	NBPF1	protein_coding	78.97	10	152.42	14.96
ENSG00000215908	Cyto	CROCCP2	transcribed_unprocessed_pseudogene	120.87	15	313.87	48.07
ENSG00000280114	Cyto		unprocessed_pseudogene	57.485	32	224.39	20.25
ENSG00000108852	Cyto	MPP2	protein_coding	100.865	26	318.1	20.21
ENSG00000058453	Cyto	CROCC	protein_coding	104.115	4	125.3	27.56
ENSG00000117122	Cyto	MFAP2	protein_coding	89.87	40	236.15	20.75
ENSG00000159363	Cyto	ATP13A2	protein_coding	82.94	57	264.04	23.66
ENSG00000142619	Cyto	PADI3	protein_coding	83.86	1	83.86	83.86
ENSG00000179051	Cyto	RCC2	protein_coding	92.29	241	318.64	13.52
ENSG00000122674	Cyto	CCZ1	protein_coding	65.66	55	218.96	9.31
ENSG00000074964	Cyto	ARHGEF10L	protein_coding	104.17	3	135.08	57.11
ENSG00000117148	Cyto	ACTL8	protein_coding	91.175	2	111.5	70.85
ENSG00000159423	Cyto	ALDH4A1	protein_coding	41.92	9	189.15	27.61
ENSG00000169991	Cyto	IFFO2	protein_coding	161.12	3	183.64	97.17
ENSG00000272084	Cyto		lncRNA	78.97	9	131.88	15.73
ENSG00000127463	Cyto	EMC1	protein_coding	106.28	20	166.25	19.7
ENSG00000053372	Cyto	MRTO4	protein_coding	96.96	90	184.31	19.9
ENSG00000053371	Cyto	AKR7A2	protein_coding	83.96	137	255.15	21.65
ENSG00000040487	Cyto	SLC66A1	protein_coding	98.635	14	211.76	8.88
ENSG00000077549	Cyto	CAPZB	protein_coding	91.34	142	243.28	3.45
ENSG00000173436	Cyto	MICOS10	protein_coding	78.81	959	231.21	8.25
ENSG00000197746	Cyto	PSAP	protein_coding	97.925	290	255.92	9.74
ENSG00000164587	Cyto	RPS14	protein_coding	66	5516	335.5	2.88
ENSG00000100479	Cyto	POLE2	protein_coding	74.52	19	298.72	17.62
ENSG00000158747	Cyto	NBL1	protein_coding	66.4	39	156.1	8.08
ENSG00000162542	Cyto	TMCO4	protein_coding	99	5	192.52	24.87
ENSG00000169914	Cyto	OTUD3	protein_coding	81.165	10	244.76	20.04
ENSG00000162545	Cyto	CAMK2N1	protein_coding	116.5	5	155.28	20.43
ENSG00000090432	Cyto	MUL1	protein_coding	75.6	18	193.34	16.34
ENSG00000198034	Cyto	RPS4X	protein_coding	83.24	12237	380.67	2.21
ENSG00000183114	Cyto	FAM43B	protein_coding	71.045	2	85.85	56.24
ENSG00000158825	Cyto	CDA	protein_coding	69.16	7	142.28	57.36
ENSG00000158828	Cyto	PINK1	protein_coding	75	67	238.9	18.21
ENSG00000117242	Cyto	PINK1-AS	lncRNA	68.23	3	94.81	22.08
ENSG00000244038	Cyto	DDOST	protein_coding	84.945	272	277.5	0
ENSG00000172053	Cyto	QARS1	protein_coding	80.055	338	338.81	10.31
ENSG00000170315	Cyto	UBB	protein_coding	84.86	2714	309.1	3.17
ENSG00000075624	Cyto	ACTB	protein_coding	87.17	2853	371.03	1.79
ENSG00000117245	Cyto	KIF17	protein_coding	60.445	4	84.93	36.84
ENSG00000127483	Cyto	HP1BP3	protein_coding	110.5	54	309.08	8.88
ENSG00000189410	Cyto	SH2D5	protein_coding	178.59	4	210.48	31.75
ENSG00000075151	Cyto	EIF4G3	protein_coding	79.565	18	207.42	16.08
ENSG00000109475	Cyto	RPL34	protein_coding	68.6	2645	322.47	3.23
ENSG00000117298	Cyto	ECE1	protein_coding	69.59	21	192.1	13.44
ENSG00000227001	Cyto	NBPF2P	unprocessed_pseudogene	45.96	1	45.96	45.96
ENSG00000142794	Cyto	NBPF3	protein_coding	116.56	7	229.35	47.14
ENSG00000162551	Cyto	ALPL	protein_coding	104.645	8	163.48	17.6
ENSG00000090686	Cyto	USP48	protein_coding	62.83	11	214.22	27.17
ENSG00000172336	Cyto	POP7	protein_coding	89.59	185	236.21	12.12
ENSG00000076864	Cyto	RAP1GAP	protein_coding	116.37	3	126.26	46.81
ENSG00000142789	Cyto	CELA3A	protein_coding	76.43	1	76.43	76.43
ENSG00000228397	Cyto	LINC01635	lncRNA	7	1	7	7
ENSG00000218510	Cyto	LINC00339	lncRNA	139.67	13	268.52	46.45
ENSG00000142798	Cyto	HSPG2	protein_coding	164.315	4	296.11	71.71
ENSG00000070831	Cyto	CDC42	protein_coding	76.17	175	328.93	11.45
ENSG00000184677	Cyto	ZBTB40	protein_coding	34.12	3	70.8	10.88
ENSG00000004487	Cyto	KDM1A	protein_coding	86.8	130	339.22	12.5
ENSG00000133216	Cyto	EPHB2	protein_coding	58.07	1	58.07	58.07
ENSG00000169641	Cyto	LUZP1	protein_coding	115.99	8	160	58.96
ENSG00000125944	Cyto	HNRNPR	protein_coding	70.925	86	258.72	8.03
ENSG00000179546	Cyto	HTR1D	protein_coding	210.58	1	210.58	210.58
ENSG00000125945	Cyto	ZNF436	protein_coding	24.48	1	24.48	24.48
ENSG00000088280	Cyto	ASAP3	protein_coding	124.695	10	215.41	80.21
ENSG00000204219	Cyto	TCEA3	protein_coding	71.37	3	106.27	62.59
ENSG00000007968	Cyto	E2F2	protein_coding	99.57	26	213.03	16.96
ENSG00000117318	Cyto	ID3	protein_coding	97.265	154	327.15	6.31
ENSG00000142676	Cyto	RPL11	protein_coding	81.95	4350	302.97	6.61
ENSG00000175061	Cyto	SNHG29	lncRNA	114.15	2335	386.53	0
ENSG00000105372	Cyto	RPS19	protein_coding	71.5	6229	343.69	0.59
ENSG00000113569	Cyto	NUP155	protein_coding	79.355	48	245.48	8.92
ENSG00000107223	Cyto	EDF1	protein_coding	73.21	777	287.44	6.56
ENSG00000170144	Cyto	HNRNPA3	protein_coding	69.52	173	302	12.46
ENSG00000117395	Cyto	EBNA1BP2	protein_coding	57.1	109	217.48	9.13
ENSG00000011007	Cyto	ELOA	protein_coding	64.085	52	180.43	8.52
ENSG00000236810	Cyto	ELOA-AS1	lncRNA	89.81	3	139.64	83.76
ENSG00000057757	Cyto	PITHD1	protein_coding	119.56	85	293.48	27.96
ENSG00000011009	Cyto	LYPLA2	protein_coding	77.48	63	278.1	18.2
ENSG00000117308	Cyto	GALE	protein_coding	87.92	22	232	26.42
ENSG00000117305	Cyto	HMGCL	protein_coding	114.29	23	266	14.84
ENSG00000188529	Cyto	SRSF10	protein_coding	73.93	75	229.67	9.51
ENSG00000179163	Cyto	FUCA1	protein_coding	62.125	20	199.69	18.85
ENSG00000189266	Cyto	PNRC2	protein_coding	74.855	34	328.79	6.9
ENSG00000130255	Cyto	RPL36	protein_coding	71.22	4432	358.45	6.28
ENSG00000142661	Cyto	MYOM3	protein_coding	163.06	4	222.23	75.52
ENSG00000185436	Cyto	IFNLR1	protein_coding	68.73	8	154.96	11.5
ENSG00000142677	Cyto	IL22RA1	protein_coding	61.81	1	61.81	61.81
ENSG00000158055	Cyto	GRHL3	protein_coding	65.745	2	112.81	18.68
ENSG00000001460	Cyto	STPG1	protein_coding	86.01	20	162.33	15.14
ENSG00000001461	Cyto	NIPAL3	protein_coding	79.36	25	193.07	8.23
ENSG00000117602	Cyto	RCAN3	protein_coding	139.56	11	191.42	40
ENSG00000133226	Cyto	SRRM1	protein_coding	86.825	24	188.68	17.79
ENSG00000169504	Cyto	CLIC4	protein_coding	90.715	84	337.22	17.65
ENSG00000117614	Cyto	SYF2	protein_coding	50.34	36	136.85	8.04
ENSG00000020633	Cyto	RUNX3	protein_coding	65.73	1	65.73	65.73
ENSG00000183726	Cyto	TMEM50A	protein_coding	74.47	102	219.43	8.41
ENSG00000117616	Cyto	RSRP1	protein_coding	56.42	1	56.42	56.42
ENSG00000111481	Cyto	COPZ1	protein_coding	99	351	272.63	17.63
ENSG00000204178	Cyto	MACO1	protein_coding	82.79	13	244.1	10.87
ENSG00000188672	Cyto	RHCE	protein_coding	65.62	1	65.62	65.62
ENSG00000157978	Cyto	LDLRAP1	protein_coding	77.97	19	155.97	15.85
ENSG00000162430	Cyto	SELENON	protein_coding	112.18	110	272.93	21.06
ENSG00000140374	Cyto	ETFA	protein_coding	70.87	201	260.4	10.5
ENSG00000117640	Cyto	MTFR1L	protein_coding	101.73	38	206.12	23.45
ENSG00000127423	Cyto	AUNIP	protein_coding	71.415	28	224.88	4.13
ENSG00000117632	Cyto	STMN1	protein_coding	89.26	359	257.31	15.04
ENSG00000182749	Cyto	PAQR7	protein_coding	99.23	4	134.15	80.52
ENSG00000132300	Cyto	PTCD3	protein_coding	66.76	39	261.93	15.29
ENSG00000158006	Cyto	PAFAH2	protein_coding	121.5	7	186.23	8.71
ENSG00000158014	Cyto	SLC30A2	protein_coding	85.75	1	85.75	85.75
ENSG00000175087	Cyto	PDIK1L	protein_coding	103.685	2	160.76	46.61
ENSG00000142684	Cyto	ZNF593	protein_coding	82.84	100	180.64	11.86
ENSG00000142675	Cyto	CNKSR1	protein_coding	134.16	1	134.16	134.16
ENSG00000130695	Cyto	CEP85	protein_coding	110.8	20	263.72	23.89
ENSG00000142669	Cyto	SH3BGRL3	protein_coding	86.99	76	207.67	38.15
ENSG00000158062	Cyto	UBXN11	protein_coding	80.745	18	281.92	22.84
ENSG00000176092	Cyto	CRYBG2	protein_coding	131.67	2	201.67	61.67
ENSG00000117682	Cyto	DHDDS	protein_coding	100.035	26	181.72	34.33
ENSG00000223583	Cyto		processed_pseudogene	82.9	3	102.35	56.44
ENSG00000198830	Cyto	HMGN2	protein_coding	99.54	1295	342.29	11.93
ENSG00000117676	Cyto	RPS6KA1	protein_coding	72.19	17	229.32	21.65
ENSG00000260063	Cyto		lncRNA	154.755	2	223.62	85.89
ENSG00000117713	Cyto	ARID1A	protein_coding	118.7	30	243.71	6.38
ENSG00000060642	Cyto	PIGV	protein_coding	47.35	5	182.68	36.76
ENSG00000204160	Cyto	ZDHHC18	protein_coding	101.93	31	200.25	14.11
ENSG00000142751	Cyto	GPN2	protein_coding	82.705	26	216.5	16.32
ENSG00000198746	Cyto	GPATCH3	protein_coding	78.47	8	150.33	23.17
ENSG00000090273	Cyto	NUDC	protein_coding	70.93	215	192.44	8.56
ENSG00000253368	Cyto	TRNP1	protein_coding	111.42	24	208.76	41.21
ENSG00000090020	Cyto	SLC9A1	protein_coding	15.47	6	201.4	11.21
ENSG00000225159	Cyto	NPM1P39	processed_pseudogene	5.06	1	5.06	5.06
ENSG00000214973	Cyto	CHCHD3P3	processed_pseudogene	70.01	2	78.19	61.83
ENSG00000158246	Cyto	TENT5B	protein_coding	213.41	1	213.41	213.41
ENSG00000136997	Cyto	MYC	protein_coding	88.665	822	457.25	3
ENSG00000142784	Cyto	WDTC1	protein_coding	103.23	41	288.72	31.35
ENSG00000186501	Cyto	TMEM222	protein_coding	78.96	69	229.52	8.61
ENSG00000158195	Cyto	WASF2	protein_coding	95.42	83	259.62	16.59
ENSG00000142733	Cyto	MAP3K6	protein_coding	87.255	4	121.94	76.33
ENSG00000142765	Cyto	SYTL1	protein_coding	82.55	3	168.89	59.6
ENSG00000126705	Cyto	AHDC1	protein_coding	40.23	9	260.58	11.73
ENSG00000235912	Cyto		processed_pseudogene	65.91	3	111.85	38.71
ENSG00000126709	Cyto	IFI6	protein_coding	78	11	230.27	55.58
ENSG00000009780	Cyto	FAM76A	protein_coding	97.635	10	288.36	8.65
ENSG00000117758	Cyto	STX12	protein_coding	77.75	17	181.57	5.76
ENSG00000117751	Cyto	PPP1R8	protein_coding	80.46	70	229.17	6.85
ENSG00000130775	Cyto	THEMIS2	protein_coding	136.575	2	144.33	128.82
ENSG00000117748	Cyto	RPA2	protein_coding	94	165	258.28	15.12
ENSG00000123349	Cyto	PFDN5	protein_coding	85.5	429	297.69	10.03
ENSG00000130768	Cyto	SMPDL3B	protein_coding	129.13	8	192.89	31.27
ENSG00000158156	Cyto	XKR8	protein_coding	89.275	22	205.85	22.2
ENSG00000158161	Cyto	EYA3	protein_coding	100.4	31	239.79	14.19
ENSG00000228589	Cyto	SPCS2P4	processed_pseudogene	90.75	18	164.72	25.96
ENSG00000126698	Cyto	DNAJC8	protein_coding	87.115	182	287.8	9.77
ENSG00000130770	Cyto	ATP5IF1	protein_coding	69.26	370	310.78	7.43
ENSG00000133112	Cyto	TPT1	protein_coding	77.82	1684	321.68	3.06
ENSG00000108344	Cyto	PSMD3	protein_coding	80.86	229	265.93	13.59
ENSG00000270605	Cyto		lncRNA	70.67	7	134.87	33.65
ENSG00000204138	Cyto	PHACTR4	protein_coding	96.1	23	192.16	4.83
ENSG00000130766	Cyto	SESN2	protein_coding	87.46	120	241.35	6.29
ENSG00000130772	Cyto	MED18	protein_coding	108.835	36	210.74	16.59
ENSG00000180198	Cyto	RCC1	protein_coding	87.635	102	269.12	5.81
ENSG00000279443	Cyto		TEC	55.66	1	55.66	55.66
ENSG00000180098	Cyto	TRNAU1AP	protein_coding	95.18	88	308.72	21.04
ENSG00000197989	Cyto	SNHG12	lncRNA	148.865	10	241.21	31.73
ENSG00000120656	Cyto	TAF12	protein_coding	123.29	29	222.48	19.7
ENSG00000162419	Cyto	GMEB1	protein_coding	50.14	6	185.45	20.27
ENSG00000198492	Cyto	YTHDF2	protein_coding	61.7	74	245.14	1.7
ENSG00000116329	Cyto	OPRD1	protein_coding	35.56	1	35.56	35.56
ENSG00000225616	Cyto		processed_pseudogene	71.96	5	152.27	36.6
ENSG00000131469	Cyto	RPL27	protein_coding	66.65	5409	236.55	1.92
ENSG00000159023	Cyto	EPB41	protein_coding	86.755	70	278.3	12.82
ENSG00000253304	Cyto	TMEM200B	protein_coding	129.855	2	144.67	115.04
ENSG00000116350	Cyto	SRSF4	protein_coding	76.96	51	233.21	4.33
ENSG00000116353	Cyto	MECR	protein_coding	88.71	63	251.97	18.65
ENSG00000060656	Cyto	PTPRU	protein_coding	92.595	74	265.21	19.27
ENSG00000162510	Cyto	MATN1	protein_coding	92.28	1	92.28	92.28
ENSG00000186056	Cyto	MATN1-AS1	lncRNA	165.69	1	165.69	165.69
ENSG00000162512	Cyto	SDC3	protein_coding	108.68	9	147.54	35.59
ENSG00000134644	Cyto	PUM1	protein_coding	119.63	29	247.03	10.42
ENSG00000084628	Cyto	NKAIN1	protein_coding	97.485	10	178.87	25.17
ENSG00000121766	Cyto	ZCCHC17	protein_coding	101.17	49	236.73	12.17
ENSG00000121769	Cyto	FABP3	protein_coding	93.315	2	123.76	62.87
ENSG00000162517	Cyto	PEF1	protein_coding	95	157	225.77	20.41
ENSG00000168528	Cyto	SERINC2	protein_coding	43.97	3	92.9	35.87
ENSG00000111775	Cyto	COX6A1	protein_coding	68.64	757	255.5	3.8
ENSG00000121753	Cyto	ADGRB2	protein_coding	58.5	2	62.37	54.63
ENSG00000184007	Cyto	PTP4A2	protein_coding	67.93	37	157.66	19.03
ENSG00000121774	Cyto	KHDRBS1	protein_coding	70.5	120	219.08	11.85
ENSG00000121775	Cyto	TMEM39B	protein_coding	83.66	42	254.76	13.13
ENSG00000025800	Cyto	KPNA6	protein_coding	93.18	31	239.07	20.88
ENSG00000084652	Cyto	TXLNA	protein_coding	113.71	61	327.15	1.93
ENSG00000160050	Cyto	CCDC28B	protein_coding	61.12	27	313.41	5.16
ENSG00000160051	Cyto	IQCC	protein_coding	118.465	4	254.09	107.67
ENSG00000160055	Cyto	TMEM234	protein_coding	118.125	12	179.93	25.54
ENSG00000084623	Cyto	EIF3I	protein_coding	72.865	610	401.64	9.67
ENSG00000116478	Cyto	HDAC1	protein_coding	94.665	174	355.15	12.77
ENSG00000229259	Cyto	LRRC37A12P	unprocessed_pseudogene	43.75	1	43.75	43.75
ENSG00000175130	Cyto	MARCKSL1	protein_coding	96.97	523	334.92	7.28
ENSG00000162526	Cyto	TSSK3	protein_coding	119.11	2	161.26	76.96
ENSG00000160058	Cyto	BSDC1	protein_coding	117.22	41	277	12.45
ENSG00000160062	Cyto	ZBTB8A	protein_coding	96.73	7	251.9	40.28
ENSG00000176261	Cyto	ZBTB8OS	protein_coding	88.27	40	312.32	23.4
ENSG00000162521	Cyto	RBBP4	protein_coding	102.5	172	309.58	9.28
ENSG00000063177	Cyto	RPL18	protein_coding	77.47	5361	344.46	0.82
ENSG00000162522	Cyto	KIAA1522	protein_coding	92.4	35	375.89	15.32
ENSG00000134684	Cyto	YARS1	protein_coding	77.44	379	262.07	5.1
ENSG00000086598	Cyto	TMED2	protein_coding	69.605	208	310.6	10.15
ENSG00000116497	Cyto	S100PBP	protein_coding	89.08	22	267.73	19.78
ENSG00000121900	Cyto	TMEM54	protein_coding	104.27	22	286.44	22.5
ENSG00000121905	Cyto	HPCA	protein_coding	49.97	2	62.32	37.62
ENSG00000116514	Cyto	RNF19B	protein_coding	87.19	26	206.43	32.33
ENSG00000217644	Cyto		processed_pseudogene	94.54	2	128.38	60.7
ENSG00000004455	Cyto	AK2	protein_coding	89.3	283	363.92	6.93
ENSG00000185839	Cyto		processed_pseudogene	101.37	13	182.14	16.78
ENSG00000142920	Cyto	AZIN2	protein_coding	143.1	5	326.3	51.54
ENSG00000116525	Cyto	TRIM62	protein_coding	82.175	2	120.13	44.22
ENSG00000160094	Cyto	ZNF362	protein_coding	97	34	201.04	6.89
ENSG00000134686	Cyto	PHC2	protein_coding	77.07	84	205.77	12.72
ENSG00000163866	Cyto	SMIM12	protein_coding	107.5	67	239.35	13.56
ENSG00000110955	Cyto	ATP5F1B	protein_coding	81.82	1357	281.67	2.29
ENSG00000243749	Cyto	TMEM35B	protein_coding	75.8	31	258.23	15.54
ENSG00000163867	Cyto	ZMYM6	protein_coding	34.93	7	79.74	16.26
ENSG00000197056	Cyto	ZMYM1	protein_coding	121.58	9	321.83	22.71
ENSG00000116560	Cyto	SFPQ	protein_coding	76.76	210	279.35	6.11
ENSG00000146463	Cyto	ZMYM4	protein_coding	97.865	24	175.83	13.19
ENSG00000142687	Cyto	KIAA0319L	protein_coding	73.62	33	198.36	16.32
ENSG00000020129	Cyto	NCDN	protein_coding	101.89	53	277.3	18.64
ENSG00000126067	Cyto	PSMB2	protein_coding	84.1	450	268.64	12.91
ENSG00000142686	Cyto	C1orf216	protein_coding	98.46	9	153.35	13.48
ENSG00000092853	Cyto	CLSPN	protein_coding	75.36	18	262.69	14.35
ENSG00000134698	Cyto	AGO4	protein_coding	77.3	12	237.86	23.81
ENSG00000092847	Cyto	AGO1	protein_coding	69.82	39	369.59	28.71
ENSG00000126070	Cyto	AGO3	protein_coding	98.09	11	278.04	26.41
ENSG00000116863	Cyto	ADPRS	protein_coding	78.325	58	173.54	5.94
ENSG00000054116	Cyto	TRAPPC3	protein_coding	88.32	97	210.29	9.96
ENSG00000116871	Cyto	MAP7D1	protein_coding	80.255	62	176.28	9.37
ENSG00000054118	Cyto	THRAP3	protein_coding	91.745	68	228.52	4.04
ENSG00000142694	Cyto	EVA1B	protein_coding	63.26	17	142.62	10.74
ENSG00000196182	Cyto	STK40	protein_coding	81.16	91	278.08	16.5
ENSG00000181817	Cyto	LSM10	protein_coding	94.11	72	191.96	13.42
ENSG00000106554	Cyto	CHCHD3	protein_coding	80.36	1126	275.69	3
ENSG00000116885	Cyto	OSCP1	protein_coding	65.48	18	205.69	16.68
ENSG00000116898	Cyto	MRPS15	protein_coding	54.91	243	220.17	12.85
ENSG00000233621	Cyto	LINC01137	lncRNA	77.7	1	77.7	77.7
ENSG00000163875	Cyto	MEAF6	protein_coding	88.67	87	236.35	8.16
ENSG00000163877	Cyto	SNIP1	protein_coding	83.95	13	197.21	12.5
ENSG00000161970	Cyto	RPL26	protein_coding	66.33	3757	268.12	1.73
ENSG00000163879	Cyto	DNALI1	protein_coding	160.16	3	162.13	132.05
ENSG00000237749	Cyto		processed_pseudogene	118.62	5	148.87	23.38
ENSG00000134697	Cyto	GNL2	protein_coding	36.63	20	78.5	8.93
ENSG00000116922	Cyto	C1orf109	protein_coding	118.29	28	243.07	20.45
ENSG00000134690	Cyto	CDCA8	protein_coding	98.08	88	297.88	8.92
ENSG00000185090	Cyto	MANEAL	protein_coding	122.92	60	250.6	23.76
ENSG00000183317	Cyto	EPHA10	protein_coding	133.93	1	133.93	133.93
ENSG00000196449	Cyto	YRDC	protein_coding	107.815	86	278.43	8.85
ENSG00000197982	Cyto	C1orf122	protein_coding	83.66	153	212.1	25.07
ENSG00000188786	Cyto	MTF1	protein_coding	50.27	11	216.89	9.74
ENSG00000133315	Cyto	MACROD1	protein_coding	83.54	85	281.44	20.9
ENSG00000204084	Cyto	INPP5B	protein_coding	122.53	22	258	4.86
ENSG00000183431	Cyto	SF3A3	protein_coding	57.905	144	228.69	7.53
ENSG00000183386	Cyto	FHL3	protein_coding	77.53	43	325.41	24.3
ENSG00000183520	Cyto	UTP11	protein_coding	63.46	61	263.85	10.96
ENSG00000116954	Cyto	RRAGC	protein_coding	118.84	17	172.48	13.42
ENSG00000214114	Cyto	MYCBP	protein_coding	74.38	75	214.94	13.13
ENSG00000174574	Cyto	AKIRIN1	protein_coding	90.575	106	227.33	12.6
ENSG00000168653	Cyto	NDUFS5	protein_coding	68.04	871	224.13	9.75
ENSG00000127603	Cyto	MACF1	protein_coding	100.1	12	246.17	36.16
ENSG00000090621	Cyto	PABPC4	protein_coding	70.7	235	351.06	7.23
ENSG00000163909	Cyto	HEYL	protein_coding	87.555	8	215.31	48.68
ENSG00000116983	Cyto	HPCAL4	protein_coding	62.41	3	86.93	60.54
ENSG00000084072	Cyto	PPIE	protein_coding	91.29	112	245.44	14.87
ENSG00000116985	Cyto	BMP8B	protein_coding	25.3	9	239.96	9.21
ENSG00000043514	Cyto	TRIT1	protein_coding	71.88	25	206.41	3.94
ENSG00000284719	Cyto		lncRNA	87.79	2	169.61	5.97
ENSG00000261798	Cyto		lncRNA	198.035	2	235.66	160.41
ENSG00000116990	Cyto	MYCL	protein_coding	112.975	22	262.04	10.27
ENSG00000168389	Cyto	MFSD2A	protein_coding	58.67	5	80.48	39.84
ENSG00000131236	Cyto	CAP1	protein_coding	75.815	144	240.34	6.6
ENSG00000131238	Cyto	PPT1	protein_coding	71.085	124	226.54	14.71
ENSG00000117000	Cyto	RLF	protein_coding	35.4	14	114.25	4.89
ENSG00000259943	Cyto		lncRNA	79.79	8	143.04	11.92
ENSG00000084073	Cyto	ZMPSTE24	protein_coding	53.145	16	226.92	20.62
ENSG00000049089	Cyto	COL9A2	protein_coding	136.37	5	142.07	29.25
ENSG00000084070	Cyto	SMAP2	protein_coding	105.76	37	325.96	19.21
ENSG00000284677	Cyto		lncRNA	29.87	1	29.87	29.87
ENSG00000260920	Cyto		lncRNA	68.51	2	114.73	22.29
ENSG00000187801	Cyto	ZFP69B	protein_coding	38.75	2	54.65	22.85
ENSG00000187815	Cyto	ZFP69	protein_coding	49.53	4	84.32	6.39
ENSG00000164002	Cyto	EXO5	protein_coding	71.145	12	329.64	4.54
ENSG00000117010	Cyto	ZNF684	protein_coding	44.67	5	74.59	11.65
ENSG00000117016	Cyto	RIMS3	protein_coding	112.33	14	196.67	59.03
ENSG00000237899	Cyto		lncRNA	143	3	230.04	107
ENSG00000066136	Cyto	NFYC	protein_coding	81.75	90	220.48	3.26
ENSG00000272145	Cyto	NFYC-AS1	lncRNA	43	1	43	43
ENSG00000179862	Cyto	CITED4	protein_coding	108.71	9	208.82	43.64
ENSG00000171793	Cyto	CTPS1	protein_coding	85.77	129	331.44	12.24
ENSG00000010803	Cyto	SCMH1	protein_coding	52.42	43	255.11	14.09
ENSG00000204060	Cyto	FOXO6	protein_coding	46.97	6	181.68	5.61
ENSG00000127124	Cyto	HIVEP3	protein_coding	125.795	2	143.19	108.4
ENSG00000198815	Cyto	FOXJ3	protein_coding	48.31	17	183.81	2.52
ENSG00000177181	Cyto	RIMKLA	protein_coding	54.59	11	170.65	26.21
ENSG00000127125	Cyto	PPCS	protein_coding	84.3	33	245.88	33.32
ENSG00000186409	Cyto	CCDC30	protein_coding	92.97	4	317.13	30.79
ENSG00000171960	Cyto	PPIH	protein_coding	77.87	163	264.85	9.89
ENSG00000234917	Cyto		lncRNA	90.075	2	128.52	51.63
ENSG00000065978	Cyto	YBX1	protein_coding	64.585	2216	307.79	1.9
ENSG00000260196	Cyto		lncRNA	104.6	21	367.15	31.53
ENSG00000117385	Cyto	P3H1	protein_coding	77.03	39	204.11	14.15
ENSG00000165629	Cyto	ATP5F1C	protein_coding	61.04	307	259.46	7.62
ENSG00000164008	Cyto	C1orf50	protein_coding	79.76	29	248.43	19.84
ENSG00000274386	Cyto	TMEM269	protein_coding	112.595	2	167.12	58.07
ENSG00000177868	Cyto	SVBP	protein_coding	70.63	75	179.11	8.21
ENSG00000228192	Cyto		lncRNA	81.475	4	189.32	56.42
ENSG00000164011	Cyto	ZNF691	protein_coding	111.405	20	348.15	5.03
ENSG00000117394	Cyto	SLC2A1	protein_coding	79.715	34	220.24	25.27
ENSG00000227533	Cyto	SLC2A1-AS1	lncRNA	123.54	3	174.08	103
ENSG00000234694	Cyto		lncRNA	63.48	1	63.48	63.48
ENSG00000117399	Cyto	CDC20	protein_coding	79.39	195	258.5	8.97
ENSG00000124688	Cyto	MAD2L1BP	protein_coding	93.745	40	208.88	11.88
ENSG00000066322	Cyto	ELOVL1	protein_coding	81.22	47	287.13	7.16
ENSG00000159479	Cyto	MED8	protein_coding	83.02	64	287.15	9.74
ENSG00000198198	Cyto	SZT2	protein_coding	144.08	3	216.57	86.16
ENSG00000178922	Cyto	HYI	protein_coding	66.22	34	170.23	15.6
ENSG00000142949	Cyto	PTPRF	protein_coding	86.245	106	278.8	14.32
ENSG00000066135	Cyto	KDM4A	protein_coding	88.73	31	248.97	7.59
ENSG00000236200	Cyto	KDM4A-AS1	lncRNA	38.9	1	38.9	38.9
ENSG00000127445	Cyto	PIN1	protein_coding	70.84	160	208.87	15.09
ENSG00000126091	Cyto	ST3GAL3	protein_coding	103.49	24	223.79	23.32
ENSG00000196419	Cyto	XRCC6	protein_coding	79.08	574	282.43	5.38
ENSG00000117408	Cyto	IPO13	protein_coding	80.64	40	379.85	22.91
ENSG00000288573	Cyto		lncRNA	27.23	1	27.23	27.23
ENSG00000132768	Cyto	DPH2	protein_coding	74.94	47	160.72	20.87
ENSG00000117410	Cyto	ATP6V0B	protein_coding	104.335	354	283.3	2.71
ENSG00000117411	Cyto	B4GALT2	protein_coding	82.94	152	372	5.64
ENSG00000196517	Cyto	SLC6A9	protein_coding	111.16	26	237.62	13.59
ENSG00000159214	Cyto	CCDC24	protein_coding	36.23	5	89.63	26
ENSG00000230615	Cyto		lncRNA	65.52	1	65.52	65.52
ENSG00000233514	Cyto		processed_pseudogene	121.88	5	173.7	66.38
ENSG00000178028	Cyto	DMAP1	protein_coding	89.91	40	200.62	43.47
ENSG00000117419	Cyto	ERI3	protein_coding	86.14	250	295.52	19.48
ENSG00000187147	Cyto	RNF220	protein_coding	85.72	114	272.12	8.52
ENSG00000126106	Cyto	TMEM53	protein_coding	72.11	11	268.59	18.9
ENSG00000142945	Cyto	KIF2C	protein_coding	78.9	66	192.52	9.26
ENSG00000142937	Cyto	RPS8	protein_coding	74.245	7092	301.04	0.39
ENSG00000105640	Cyto	RPL18A	protein_coding	82.21	1258	372.59	7.4
ENSG00000196233	Cyto	LCOR	protein_coding	68.38	20	237.42	10.26
ENSG00000288009	Cyto		lncRNA	83	5	126.14	32.48
ENSG00000111640	Cyto	GAPDH	protein_coding	59.075	6186	373.93	0.64
ENSG00000089248	Cyto	ERP29	protein_coding	88.725	140	200.78	6.65
ENSG00000152767	Cyto	FARP1	protein_coding	88.64	84	298.52	21.86
ENSG00000117448	Cyto	AKR1A1	protein_coding	78.76	239	279.04	10.88
ENSG00000234093	Cyto	RPS15AP11	processed_pseudogene	95.235	76	268.64	19.11
ENSG00000174748	Cyto	RPL15	protein_coding	82.41	3304	331.32	1.28
ENSG00000204628	Cyto	RACK1	protein_coding	79.425	6164	410.47	0.89
ENSG00000188846	Cyto	RPL14	protein_coding	68.32	2198	275.91	3.86
ENSG00000148303	Cyto	RPL7A	protein_coding	78.52	9962	384.08	0
ENSG00000220842	Cyto	RPL21P16	processed_pseudogene	70.88	1657	271.21	5.5
ENSG00000226499	Cyto		processed_pseudogene	76.685	2	107.47	45.9
ENSG00000222009	Cyto	BTBD19	protein_coding	236.365	2	262.19	210.54
ENSG00000173846	Cyto	PLK3	protein_coding	65.15	3	116.18	21.3
ENSG00000070785	Cyto	EIF2B3	protein_coding	79.78	67	207.9	8.88
ENSG00000126107	Cyto	HECTD3	protein_coding	78.015	34	308.24	19.17
ENSG00000126088	Cyto	UROD	protein_coding	78.465	206	239.27	23.33
ENSG00000162415	Cyto	ZSWIM5	protein_coding	130.3	15	401.38	16.25
ENSG00000281912	Cyto	LINC01144	lncRNA	131.46	3	150.76	118.72
ENSG00000132781	Cyto	MUTYH	protein_coding	104.695	24	270.86	9.11
ENSG00000132773	Cyto	TOE1	protein_coding	104	29	384.19	14.53
ENSG00000070759	Cyto	TESK2	protein_coding	85.75	13	207	29.93
ENSG00000280670	Cyto	CCDC163	protein_coding	83.8	11	217.96	5.63
ENSG00000132763	Cyto	MMACHC	protein_coding	76.73	17	200.8	19.84
ENSG00000131263	Cyto	RLIM	protein_coding	97.09	43	195.88	13.39
ENSG00000117450	Cyto	PRDX1	protein_coding	84.54	1761	312.91	7.25
ENSG00000203907	Cyto	OOEP	protein_coding	71.21	3927	256.78	2.23
ENSG00000281133	Cyto		pseudogene	97.88	1	97.88	97.88
ENSG00000132780	Cyto	NASP	protein_coding	67.55	45	569.74	13.39
ENSG00000159592	Cyto	GPBP1L1	protein_coding	118.71	35	255	13.5
ENSG00000159596	Cyto	TMEM69	protein_coding	55	63	285.41	6.12
ENSG00000237550	Cyto		transcribed_processed_pseudogene	93.93	313	282.2	25.52
ENSG00000197429	Cyto	IPP	protein_coding	106.325	8	142.11	32.34
ENSG00000086015	Cyto	MAST2	protein_coding	58.21	27	264.5	15
ENSG00000117461	Cyto	PIK3R3	protein_coding	103.62	17	233.27	25.14
ENSG00000085998	Cyto	POMGNT1	protein_coding	92.48	57	389.46	32.9
ENSG00000227857	Cyto		lncRNA	65.35	1	65.35	65.35
ENSG00000117472	Cyto	TSPAN1	protein_coding	173.74	1	173.74	173.74
ENSG00000171357	Cyto	LURAP1	protein_coding	79.01	4	188.46	22
ENSG00000085999	Cyto	RAD54L	protein_coding	87.35	55	229.16	9.46
ENSG00000132128	Cyto	LRRC41	protein_coding	92.47	105	291.54	2.27
ENSG00000170791	Cyto	CHCHD7	protein_coding	85.89	43	180.35	20.32
ENSG00000117481	Cyto	NSUN4	protein_coding	132.28	17	286.29	9.56
ENSG00000117480	Cyto	FAAH	protein_coding	106.37	1	106.37	106.37
ENSG00000232022	Cyto	FAAHP1	transcribed_unprocessed_pseudogene	88.69	5	140.5	57.17
ENSG00000197587	Cyto	DMBX1	protein_coding	79.75	4	138.1	19.93
ENSG00000079277	Cyto	MKNK1	protein_coding	76.64	28	247.96	15.45
ENSG00000123472	Cyto	ATPAF1	protein_coding	91.56	172	287	13.96
ENSG00000142961	Cyto	MOB3C	protein_coding	33.87	1	33.87	33.87
ENSG00000159658	Cyto	EFCAB14	protein_coding	58.83	11	205.91	20.91
ENSG00000123473	Cyto	STIL	protein_coding	54.69	8	167.71	10.72
ENSG00000162368	Cyto	CMPK1	protein_coding	59.65	47	207.83	8.83
ENSG00000085276	Cyto	MECOM	protein_coding	82.515	388	262.15	6.56
ENSG00000237424	Cyto	FOXD2-AS1	lncRNA	85.755	14	229	9.71
ENSG00000186564	Cyto	FOXD2	protein_coding	98.135	8	182.96	12.82
ENSG00000269113	Cyto	TRABD2B	protein_coding	83.8	5	176	7.45
ENSG00000132122	Cyto	SPATA6	protein_coding	93.96	5	138.19	69.42
ENSG00000235105	Cyto		processed_pseudogene	108.17	5	154.42	28.41
ENSG00000234080	Cyto		processed_pseudogene	97.28	1	97.28	97.28
ENSG00000186094	Cyto	AGBL4	protein_coding	41.08	1	41.08	41.08
ENSG00000185104	Cyto	FAF1	protein_coding	57.34	98	280.19	12.3
ENSG00000123080	Cyto	CDKN2C	protein_coding	105.495	78	249.75	6.63
ENSG00000164941	Cyto	INTS8	protein_coding	37.93	12	203.81	15.68
ENSG00000203356	Cyto	LINC01562	lncRNA	82.89	1	82.89	82.89
ENSG00000123091	Cyto	RNF11	protein_coding	85.735	50	278.9	11.96
ENSG00000085831	Cyto	TTC39A	protein_coding	76.195	12	187.1	31.12
ENSG00000085832	Cyto	EPS15	protein_coding	69.955	28	245.62	8.95
ENSG00000227070	Cyto	EPS15-AS1	lncRNA	132.325	2	175.37	89.28
ENSG00000117859	Cyto	OSBPL9	protein_coding	56.66	29	241.12	14.17
ENSG00000078618	Cyto	NRDC	protein_coding	64.79	53	245.16	15.08
ENSG00000169213	Cyto	RAB3B	protein_coding	77.44	9	225.5	23.62
ENSG00000117862	Cyto	TXNDC12	protein_coding	97.41	121	274.65	12.67
ENSG00000134717	Cyto	BTF3L4	protein_coding	73.96	97	286.64	4.83
ENSG00000228407	Cyto		processed_pseudogene	136.78	1	136.78	136.78
ENSG00000157077	Cyto	ZFYVE9	protein_coding	64.26	14	226.48	6.32
ENSG00000154222	Cyto	CC2D1B	protein_coding	90.25	21	224.56	7.62
ENSG00000085840	Cyto	ORC1	protein_coding	60.79	31	309.37	12.56
ENSG00000134748	Cyto	PRPF38A	protein_coding	76.49	64	239.53	14.46
ENSG00000134744	Cyto	TUT4	protein_coding	116.56	15	275.9	9.53
ENSG00000162377	Cyto	COA7	protein_coding	74.85	15	148.08	21.37
ENSG00000162378	Cyto	ZYG11B	protein_coding	79.66	22	196.35	4.96
ENSG00000228929	Cyto	RPS13P2	processed_pseudogene	82.395	902	258.63	13.13
ENSG00000162244	Cyto	RPL29	protein_coding	77.74	5124	335.63	2.17
ENSG00000140988	Cyto	RPS2	protein_coding	72.225	10840	384.52	2.45
ENSG00000135632	Cyto	SMYD5	protein_coding	79.65	27	214.03	23.27
ENSG00000203995	Cyto	ZYG11A	protein_coding	103.23	12	232.52	14.48
ENSG00000121310	Cyto	ECHDC2	protein_coding	69.7	27	210.11	11.63
ENSG00000236360	Cyto	RRAS2P1	processed_pseudogene	38.3	1	38.3	38.3
ENSG00000116171	Cyto	SCP2	protein_coding	73.43	55	210.4	10.21
ENSG00000157184	Cyto	CPT2	protein_coding	121.43	23	294.46	6.87
ENSG00000236723	Cyto		lncRNA	81.82	1	81.82	81.82
ENSG00000162384	Cyto	CZIB	protein_coding	78.655	84	212.56	12.68
ENSG00000162385	Cyto	MAGOH	protein_coding	71.34	103	216.23	5.25
ENSG00000157193	Cyto	LRP8	protein_coding	85.825	14	285.72	16.34
ENSG00000226754	Cyto		lncRNA	138.59	5	234.29	60.79
ENSG00000058804	Cyto	NDC1	protein_coding	63.23	62	301.52	13.92
ENSG00000058799	Cyto	YIPF1	protein_coding	79.65	30	196.7	11.96
ENSG00000081870	Cyto	HSPB11	protein_coding	70.63	83	388.25	16.54
ENSG00000116212	Cyto	LRRC42	protein_coding	94.96	69	258.19	3.43
ENSG00000116209	Cyto	TMEM59	protein_coding	70.4	130	285.28	7.58
ENSG00000116205	Cyto	TCEANC2	protein_coding	88.04	23	268.95	19.48
ENSG00000215883	Cyto	CYB5RL	protein_coding	78.28	16	186.17	17.96
ENSG00000116221	Cyto	MRPL37	protein_coding	63.04	432	230.04	10.13
ENSG00000157216	Cyto	SSBP3	protein_coding	84.74	61	297	10.29
ENSG00000243725	Cyto	TTC4	protein_coding	93.35	49	214.63	11.61
ENSG00000162390	Cyto	ACOT11	protein_coding	127.59	3	219.93	64.42
ENSG00000162396	Cyto	PARS2	protein_coding	92.5	17	196.52	31.35
ENSG00000116133	Cyto	DHCR24	protein_coding	97.9	85	250.56	19.34
ENSG00000006757	Cyto	PNPLA4	protein_coding	94.7	40	213.26	19.11
ENSG00000162402	Cyto	USP24	protein_coding	57.46	19	171.72	3.68
ENSG00000233203	Cyto	DHCR24-DT	lncRNA	60.79	3	95.69	54.28
ENSG00000162407	Cyto	PLPP3	protein_coding	146.96	11	219.52	9.09
ENSG00000162409	Cyto	PRKAA2	protein_coding	36.88	9	206.26	1.61
ENSG00000173406	Cyto	DAB1	protein_coding	84.775	38	151.59	19.62
ENSG00000162600	Cyto	OMA1	protein_coding	82.21	5	105.04	29.79
ENSG00000129515	Cyto	SNX6	protein_coding	93.295	66	209.53	8.08
ENSG00000162601	Cyto	MYSM1	protein_coding	36.05	7	139.57	3.8
ENSG00000177606	Cyto	JUN	protein_coding	83.79	207	252.93	2.52
ENSG00000272226	Cyto		lncRNA	46.67	1	46.67	46.67
ENSG00000172456	Cyto	FGGY	protein_coding	138.03	3	207.38	92.93
ENSG00000134709	Cyto	HOOK1	protein_coding	96.395	6	115.39	15.67
ENSG00000162599	Cyto	NFIA	protein_coding	65.88	8	238.62	32.08
ENSG00000162604	Cyto	TM2D1	protein_coding	127.23	31	229.32	17.56
ENSG00000115484	Cyto	CCT4	protein_coding	64.025	532	293.39	8
ENSG00000132849	Cyto	PATJ	protein_coding	63.48	7	146.25	6.54
ENSG00000162607	Cyto	USP1	protein_coding	80.65	45	241.43	9.48
ENSG00000116641	Cyto	DOCK7	protein_coding	68.885	14	178.37	16.89
ENSG00000235545	Cyto		lncRNA	90.58	1	90.58	90.58
ENSG00000125703	Cyto	ATG4C	protein_coding	79.11	14	264.64	33.67
ENSG00000230798	Cyto	FOXD3-AS1	lncRNA	81.64	9	144.5	27.27
ENSG00000187140	Cyto	FOXD3	protein_coding	86.295	12	327.12	6.03
ENSG00000088035	Cyto	ALG6	protein_coding	55.16	15	326.52	16.92
ENSG00000142856	Cyto	ITGB3BP	protein_coding	70.245	40	251.84	11.08
ENSG00000203965	Cyto	EFCAB7	protein_coding	51.205	6	75.76	23.04
ENSG00000079739	Cyto	PGM1	protein_coding	79.17	53	219.29	9.77
ENSG00000185483	Cyto	ROR1	protein_coding	88.665	4	198.05	10.55
ENSG00000158966	Cyto	CACHD1	protein_coding	127.85	7	244.32	22.46
ENSG00000162437	Cyto	RAVER2	protein_coding	46.49	16	121.04	21.65
ENSG00000162434	Cyto	JAK1	protein_coding	53.36	11	244.62	15.43
ENSG00000138326	Cyto	RPS24	protein_coding	64.18	3579	277.83	3.81
ENSG00000162433	Cyto	AK4	protein_coding	99.62	67	211.92	13.6
ENSG00000116675	Cyto	DNAJC6	protein_coding	111.32	10	196.74	27.72
ENSG00000213625	Cyto	LEPROT	protein_coding	69.85	19	231.65	16.92
ENSG00000116678	Cyto	LEPR	protein_coding	143.93	9	249.14	93.48
ENSG00000152763	Cyto	DNAI4	protein_coding	108.07	5	220.87	41.66
ENSG00000198160	Cyto	MIER1	protein_coding	84.67	25	216.93	5.79
ENSG00000116704	Cyto	SLC35D1	protein_coding	126.265	18	256.87	16.83
ENSG00000142864	Cyto	SERBP1	protein_coding	69.715	542	245.96	10.1
ENSG00000116717	Cyto	GADD45A	protein_coding	93.3	41	203.56	9.87
ENSG00000172380	Cyto	GNG12	protein_coding	104.04	20	308.2	14.37
ENSG00000116729	Cyto	WLS	protein_coding	82.18	92	219.73	15.69
ENSG00000024526	Cyto	DEPDC1	protein_coding	53.31	26	178.68	10.27
ENSG00000066557	Cyto	LRRC40	protein_coding	84.215	22	245.35	23.75
ENSG00000285407	Cyto		lncRNA	71.94	4	99.24	21.14
ENSG00000116754	Cyto	SRSF11	protein_coding	71.65	49	296.12	3.77
ENSG00000118454	Cyto	ANKRD13C	protein_coding	97.255	18	201	18.17
ENSG00000197568	Cyto	HHLA3	lncRNA	135.7	20	250.11	72.32
ENSG00000116761	Cyto	CTH	protein_coding	108.54	33	245.57	12.12
ENSG00000271992	Cyto		lncRNA	65.5	3	124.96	41.79
ENSG00000132485	Cyto	ZRANB2	protein_coding	53.87	23	391.85	9.57
ENSG00000050628	Cyto	PTGER3	protein_coding	89.85	1	89.85	89.85
ENSG00000162620	Cyto	LRRIQ3	protein_coding	76.58	2	89.04	64.12
ENSG00000254685	Cyto	FPGT	protein_coding	82.24	4	106.54	16.75
ENSG00000116791	Cyto	CRYZ	protein_coding	90.24	9	173.08	29
ENSG00000225087	Cyto		lncRNA	51.71	1	51.71	51.71
ENSG00000162623	Cyto	TYW3	protein_coding	54.18	28	134.52	2.77
ENSG00000117054	Cyto	ACADM	protein_coding	88.53	25	229.92	20.5
ENSG00000137968	Cyto	SLC44A5	protein_coding	112.52	2	180.44	44.6
ENSG00000137955	Cyto	RABGGTB	protein_coding	36.56	35	202.88	4.04
ENSG00000226415	Cyto	TPI1P1	processed_pseudogene	100.48	27	216.46	35.95
ENSG00000184005	Cyto	ST6GALNAC3	protein_coding	80.33	3	184.56	62.81
ENSG00000142892	Cyto	PIGK	protein_coding	88.4	17	196.44	19.72
ENSG00000117069	Cyto	ST6GALNAC5	protein_coding	156.85	3	175.3	120.72
ENSG00000226084	Cyto		processed_pseudogene	74.86	353	269.32	8.77
ENSG00000165732	Cyto	DDX21	protein_coding	104.08	114	328.74	12.85
ENSG00000154027	Cyto	AK5	protein_coding	91.17	3	102.03	6.35
ENSG00000036549	Cyto	ZZZ3	protein_coding	111.815	20	262.04	14.13
ENSG00000077254	Cyto	USP33	protein_coding	49.81	24	275.64	16.12
ENSG00000180488	Cyto	MIGA1	protein_coding	87.18	9	211.24	3.46
ENSG00000232672	Cyto	ACTG1P21	processed_pseudogene	83.08	1	83.08	83.08
ENSG00000219201	Cyto		processed_pseudogene	132.9	2	159.04	106.76
ENSG00000162613	Cyto	FUBP1	protein_coding	81.88	41	411.3	25.22
ENSG00000162616	Cyto	DNAJB4	protein_coding	93.365	6	114.73	20.27
ENSG00000117114	Cyto	ADGRL2	protein_coding	117.585	10	212.04	23.65
ENSG00000137941	Cyto	TTLL7	protein_coding	115.46	7	231.85	28.92
ENSG00000271576	Cyto	PRKACB-DT	lncRNA	220.43	2	308.13	132.73
ENSG00000285201	Cyto		lncRNA	87.39	2	95.67	79.11
ENSG00000142875	Cyto	PRKACB	protein_coding	97.08	21	268.16	20.58
ENSG00000226970	Cyto	NEDD8P1	processed_pseudogene	83.54	1	83.54	83.54
ENSG00000203943	Cyto	SAMD13	protein_coding	121.12	2	139.8	102.44
ENSG00000117133	Cyto	RPF1	protein_coding	49.045	32	151.47	17.24
ENSG00000174021	Cyto	GNG5	protein_coding	71.86	405	244.16	13.67
ENSG00000117151	Cyto	CTBS	protein_coding	66.77	9	168.26	53.5
ENSG00000284882	Cyto		lncRNA	60.85	1	60.85	60.85
ENSG00000117155	Cyto	SSX2IP	protein_coding	63.88	17	246.87	5.39
ENSG00000171517	Cyto	LPAR3	protein_coding	54.09	6	148.18	29.57
ENSG00000153898	Cyto	MCOLN2	protein_coding	53.37	6	82.94	29.93
ENSG00000162642	Cyto	C1orf52	protein_coding	115.585	52	250.12	12.03
ENSG00000097096	Cyto	SYDE2	protein_coding	92.755	2	175.23	10.28
ENSG00000142867	Cyto	BCL10	protein_coding	104.04	15	197.31	38.68
ENSG00000204856	Cyto	FAM216A	protein_coding	95.14	63	305.04	8.27
ENSG00000153904	Cyto	DDAH1	protein_coding	117.42	20	233.12	18.56
ENSG00000142871	Cyto	CCN1	protein_coding	75.81	8	171.46	36.11
ENSG00000117174	Cyto	ZNHIT6	protein_coding	90.765	20	281.94	7.5
ENSG00000122417	Cyto	ODF2L	protein_coding	85.69	5	179.82	17
ENSG00000261737	Cyto	CLCA4-AS1	lncRNA	148.6	3	169.22	140.97
ENSG00000097033	Cyto	SH3GLB1	protein_coding	56.91	51	218.85	5.28
ENSG00000183291	Cyto	SELENOF	protein_coding	83	213	329.44	5.74
ENSG00000153936	Cyto	HS2ST1	protein_coding	46.7	19	161.36	14.87
ENSG00000267272	Cyto	LINC01140	lncRNA	125.87	1	125.87	125.87
ENSG00000143013	Cyto	LMO4	protein_coding	79.56	49	207.45	6.56
ENSG00000065243	Cyto	PKN2	protein_coding	65.52	15	160.78	23.67
ENSG00000237505	Cyto	PKN2-AS1	lncRNA	229.94	1	229.94	229.94
ENSG00000137947	Cyto	GTF2B	protein_coding	47.865	22	145.75	4.88
ENSG00000137944	Cyto	KYAT3	protein_coding	65.445	12	171.58	18.2
ENSG00000197147	Cyto	LRRC8B	protein_coding	103.08	5	236.93	35.45
ENSG00000225492	Cyto	GBP1P1	transcribed_unprocessed_pseudogene	117.82	2	143.42	92.22
ENSG00000171488	Cyto	LRRC8C	protein_coding	38.385	6	148.58	17.21
ENSG00000231999	Cyto	LRRC8C-DT	lncRNA	82.21	2	135.87	28.55
ENSG00000171492	Cyto	LRRC8D	protein_coding	39.73	16	153.61	5.85
ENSG00000162664	Cyto	ZNF326	protein_coding	69.275	8	138.96	30.67
ENSG00000228175	Cyto	GEMIN8P4	processed_pseudogene	108.88	2	156.5	61.26
ENSG00000233593	Cyto	LINC02609	lncRNA	91.59	26	164.87	27.28
ENSG00000143032	Cyto	BARHL2	protein_coding	153.37	2	161.52	145.22
ENSG00000232882	Cyto	PHKA1P1	processed_pseudogene	143.86	1	143.86	143.86
ENSG00000122482	Cyto	ZNF644	protein_coding	91.72	18	190.71	23.79
ENSG00000162669	Cyto	HFM1	protein_coding	125.81	2	174.12	77.5
ENSG00000097046	Cyto	CDC7	protein_coding	58.975	26	209.41	10.16
ENSG00000069702	Cyto	TGFBR3	protein_coding	48.31	5	210.39	14.35
ENSG00000137948	Cyto	BRDT	protein_coding	23.31	1	23.31	23.31
ENSG00000172031	Cyto	EPHX4	protein_coding	63.92	10	133	25.77
ENSG00000174842	Cyto	GLMN	protein_coding	54.17	11	193	7.96
ENSG00000122484	Cyto	RPAP2	protein_coding	46.12	13	223.03	10.96
ENSG00000162676	Cyto	GFI1	protein_coding	55.795	8	150.96	8.31
ENSG00000067208	Cyto	EVI5	protein_coding	100.25	10	307.52	10.47
ENSG00000122406	Cyto	RPL5	protein_coding	84.25	3625	359.87	2.81
ENSG00000140263	Cyto	SORD	protein_coding	97.805	106	276.79	30.48
ENSG00000196968	Cyto	FUT11	protein_coding	57.67	13	184.41	8.86
ENSG00000133027	Cyto	PEMT	protein_coding	86.79	112	260.97	20.63
ENSG00000154511	Cyto	DIPK1A	protein_coding	58.15	5	189.27	35.12
ENSG00000143033	Cyto	MTF2	protein_coding	51.04	20	197.52	8.87
ENSG00000117500	Cyto	TMED5	protein_coding	61.855	54	281.96	9.5
ENSG00000223745	Cyto	CCDC18-AS1	lncRNA	70.61	5	117	18.85
ENSG00000122483	Cyto	CCDC18	protein_coding	84.12	3	174.31	60.16
ENSG00000117505	Cyto	DR1	protein_coding	81.025	78	256.09	13.11
ENSG00000137942	Cyto	FNBP1L	protein_coding	149.425	10	236.85	54.46
ENSG00000137936	Cyto	BCAR3	protein_coding	94.645	12	214.73	14.77
ENSG00000260464	Cyto		lncRNA	84.7	1	84.7	84.7
ENSG00000067334	Cyto	DNTTIP2	protein_coding	35.05	18	146	12.56
ENSG00000023909	Cyto	GCLM	protein_coding	103.02	18	233.43	2.73
ENSG00000198691	Cyto	ABCA4	protein_coding	81.62	1	81.62	81.62
ENSG00000137962	Cyto	ARHGAP29	protein_coding	81.53	6	166	11.39
ENSG00000117528	Cyto	ABCD3	protein_coding	63.21	47	295.59	6.59
ENSG00000224081	Cyto	SLC44A3-AS1	transcribed_processed_pseudogene	147.225	4	177.03	128.88
ENSG00000117519	Cyto	CNN3	protein_coding	83.535	72	276.04	14.29
ENSG00000143036	Cyto	SLC44A3	protein_coding	93	4	200	67.22
ENSG00000172339	Cyto	ALG14	protein_coding	85.67	37	206.27	19.88
ENSG00000235501	Cyto	CNN3-DT	lncRNA	123.46	4	239.38	22.38
ENSG00000152078	Cyto	TLCD4	protein_coding	87.43	7	151.04	18.41
ENSG00000122481	Cyto	RWDD3	protein_coding	65.565	12	131.26	18.22
ENSG00000228502	Cyto	EEF1A1P11	processed_pseudogene	107.33	22	170.97	22.8
ENSG00000137970	Cyto	RPL7P9	processed_pseudogene	61.15	1815	406.3	2.91
ENSG00000117569	Cyto	PTBP2	protein_coding	78.44	9	172.64	29.25
ENSG00000162627	Cyto	SNX7	protein_coding	66.61	25	228.85	15.37
ENSG00000232825	Cyto		lncRNA	78.41	8	169.47	21.2
ENSG00000117598	Cyto	PLPPR5	protein_coding	117.195	2	168.27	66.12
ENSG00000156869	Cyto	FRRS1	protein_coding	111.06	10	240.35	33.65
ENSG00000162688	Cyto	AGL	protein_coding	107	23	268.83	17.12
ENSG00000228084	Cyto		lncRNA	119.03	5	304.73	44.17
ENSG00000117620	Cyto	SLC35A3	protein_coding	40.04	11	139.93	14.32
ENSG00000156875	Cyto	MFSD14A	protein_coding	125.02	24	224.54	4.92
ENSG00000156876	Cyto	SASS6	protein_coding	109.555	8	228.8	11.96
ENSG00000122435	Cyto	TRMT13	protein_coding	80.04	13	212.06	7.73
ENSG00000137992	Cyto	DBT	protein_coding	120.57	9	196.92	62.59
ENSG00000224616	Cyto	RTCA-AS1	lncRNA	118.72	3	143.55	51.18
ENSG00000137996	Cyto	RTCA	protein_coding	54.18	42	255	12.77
ENSG00000079335	Cyto	CDC14A	protein_coding	137.27	1	137.27	137.27
ENSG00000162694	Cyto	EXTL2	protein_coding	91.155	10	210.26	25.62
ENSG00000273204	Cyto		lncRNA	109.46	1	109.46	109.46
ENSG00000162695	Cyto	SLC30A7	protein_coding	75.345	10	171.24	16.83
ENSG00000117543	Cyto	DPH5	protein_coding	82.3	70	211.36	16.52
ENSG00000233184	Cyto		lncRNA	87.3	15	180.19	22.69
ENSG00000228399	Cyto		processed_pseudogene	41.71	2	41.71	41.71
ENSG00000183298	Cyto	RPSAP19	processed_pseudogene	78.75	79	181.44	12.71
ENSG00000240038	Cyto	AMY2B	protein_coding	45.74	1	45.74	45.74
ENSG00000185946	Cyto	RNPC3	protein_coding	95.41	2	108.65	82.17
ENSG00000198890	Cyto	PRMT6	protein_coding	81.265	60	231.38	8
ENSG00000224550	Cyto	NDUFA4P1	processed_pseudogene	90.46	37	181.48	22.89
ENSG00000085491	Cyto	SLC25A24	protein_coding	108.63	13	259.11	6.13
ENSG00000162636	Cyto	FAM102B	protein_coding	105.33	9	220.64	14.35
ENSG00000134186	Cyto	PRPF38B	protein_coding	56.435	20	228.1	11.05
ENSG00000116266	Cyto	STXBP3	protein_coding	34.095	14	144.43	13.77
ENSG00000121957	Cyto	GPSM2	protein_coding	90.46	9	173.08	11.44
ENSG00000162641	Cyto	AKNAD1	protein_coding	149.04	5	224.87	44.39
ENSG00000085433	Cyto	WDR47	protein_coding	102.37	2	114.36	90.38
ENSG00000244716	Cyto		processed_pseudogene	74.275	386	206.31	15.39
ENSG00000104341	Cyto	LAPTM4B	protein_coding	99.41	431	362.8	11.73
ENSG00000122545	Cyto	SEPTIN7	protein_coding	81.74	46	242.58	10.64
ENSG00000132341	Cyto	RAN	protein_coding	72.14	1674	283.31	3.2
ENSG00000197780	Cyto	TAF13	protein_coding	98.54	25	180.54	30.2
ENSG00000215717	Cyto	TMEM167B	protein_coding	79.77	19	166.87	17.67
ENSG00000031698	Cyto	SARS1	protein_coding	92.825	348	306.75	12.85
ENSG00000143126	Cyto	CELSR2	protein_coding	66.59	18	374.13	10.16
ENSG00000134222	Cyto	PSRC1	protein_coding	71.93	35	217.89	3.7
ENSG00000134243	Cyto	SORT1	protein_coding	76.33	52	228.88	24.66
ENSG00000143106	Cyto	PSMA5	protein_coding	59.93	217	275.69	1.45
ENSG00000143028	Cyto	SYPL2	protein_coding	95.43	4	109.29	78.67
ENSG00000162650	Cyto	ATXN7L2	protein_coding	151.6	6	280.88	20.52
ENSG00000174151	Cyto	CYB561D1	protein_coding	136.03	7	182.23	17.67
ENSG00000181754	Cyto	AMIGO1	protein_coding	65.96	1	65.96	65.96
ENSG00000254942	Cyto		lncRNA	130	1	130	130
ENSG00000065135	Cyto	GNAI3	protein_coding	63.41	50	299.65	11.17
ENSG00000116337	Cyto	AMPD2	protein_coding	91.67	28	209.83	10.73
ENSG00000168765	Cyto	GSTM4	protein_coding	44.39	2	69.04	19.74
ENSG00000213366	Cyto	GSTM2	protein_coding	82.3	17	181.68	37.29
ENSG00000134202	Cyto	GSTM3	protein_coding	68.22	59	229.96	21.4
ENSG00000168710	Cyto	AHCYL1	protein_coding	71.52	106	188.3	6.28
ENSG00000143093	Cyto	STRIP1	protein_coding	94.555	24	333.04	15.47
ENSG00000224965	Cyto	LINC02586	lncRNA	181.065	2	346.3	15.83
ENSG00000116396	Cyto	KCNC4	protein_coding	97.84	10	169.78	46.04
ENSG00000227963	Cyto	RBM15-AS1	lncRNA	75.53	13	200.21	3.63
ENSG00000162775	Cyto	RBM15	protein_coding	55.33	24	235.12	5.84
ENSG00000134248	Cyto	LAMTOR5	protein_coding	107.25	228	280.16	8.12
ENSG00000224699	Cyto	LAMTOR5-AS1	lncRNA	67.09	3	87.92	32.59
ENSG00000121931	Cyto	LRIF1	protein_coding	66.445	10	132.11	4.64
ENSG00000273010	Cyto		lncRNA	153.875	2	159.23	148.52
ENSG00000156171	Cyto	DRAM2	protein_coding	59.42	45	196.6	16.96
ENSG00000134255	Cyto	CEPT1	protein_coding	85.75	12	199.16	31.07
ENSG00000116455	Cyto	WDR77	protein_coding	94.135	158	307.48	9.08
ENSG00000010278	Cyto	CD9	protein_coding	105.48	27	227.67	21.18
ENSG00000116459	Cyto	ATP5PB	protein_coding	54.3	243	239.26	11.03
ENSG00000116473	Cyto	RAP1A	protein_coding	82.96	77	198.79	10.48
ENSG00000064703	Cyto	DDX20	protein_coding	64.14	14	181.24	8.12
ENSG00000143079	Cyto	CTTNBP2NL	protein_coding	30.39	7	157.46	6.56
ENSG00000007341	Cyto	ST7L	protein_coding	64.33	22	248.69	22.61
ENSG00000116489	Cyto	CAPZA1	protein_coding	68.93	77	277.58	13.91
ENSG00000155363	Cyto	MOV10	protein_coding	67.205	48	239.83	7.78
ENSG00000155366	Cyto	RHOC	protein_coding	80.685	274	271.71	13.16
ENSG00000155367	Cyto	PPM1J	protein_coding	61.62	18	130.25	18.5
ENSG00000228040	Cyto		processed_pseudogene	145.42	1	145.42	145.42
ENSG00000155380	Cyto	SLC16A1	protein_coding	84.455	64	244.28	9.3
ENSG00000226419	Cyto	SLC16A1-AS1	lncRNA	106.3	7	184.73	31.66
ENSG00000198799	Cyto	LRIG2	protein_coding	88.315	10	218.81	21.1
ENSG00000233839	Cyto		processed_pseudogene	132.26	2	169.23	95.29
ENSG00000081026	Cyto	MAGI3	protein_coding	99.19	15	203.87	21.17
ENSG00000131558	Cyto	EXOC4	protein_coding	80.96	39	232.54	5.83
ENSG00000116793	Cyto	PHTF1	protein_coding	39.835	6	140.56	19.76
ENSG00000081019	Cyto	RSBN1	protein_coding	45.9	14	107.15	5.04
ENSG00000134262	Cyto	AP4B1	protein_coding	94.4	12	208.33	11.62
ENSG00000118655	Cyto	DCLRE1B	protein_coding	101.07	23	193.93	8.73
ENSG00000163349	Cyto	HIPK1	protein_coding	124.105	20	266.62	22.58
ENSG00000197323	Cyto	TRIM33	protein_coding	59	12	245.77	6.62
ENSG00000134207	Cyto	SYT6	protein_coding	108.68	3	138.97	106.56
ENSG00000116752	Cyto	BCAS2	protein_coding	59.5	28	215.48	23.82
ENSG00000175984	Cyto	DENND2C	protein_coding	10.88	1	10.88	10.88
ENSG00000213281	Cyto	NRAS	protein_coding	89.565	34	186.96	19.04
ENSG00000009307	Cyto	CSDE1	protein_coding	63.68	266	274.48	8.97
ENSG00000052723	Cyto	SIKE1	protein_coding	75.84	57	387.21	6.23
ENSG00000173218	Cyto	VANGL1	protein_coding	81.295	20	257.21	16.43
ENSG00000177551	Cyto	NHLH2	protein_coding	96.83	3	160.55	49.26
ENSG00000163393	Cyto	SLC22A15	protein_coding	101.96	1	101.96	101.96
ENSG00000163399	Cyto	ATP1A1	protein_coding	75.235	344	359.07	15.73
ENSG00000116815	Cyto	CD58	protein_coding	109.54	8	263.81	14.5
ENSG00000143061	Cyto	IGSF3	protein_coding	82.37	22	196.23	4.86
ENSG00000134247	Cyto	PTGFRN	protein_coding	103.85	27	174	9.96
ENSG00000236137	Cyto		lncRNA	133.065	2	148.37	117.76
ENSG00000116830	Cyto	TTF2	protein_coding	85.81	25	256.14	8.64
ENSG00000134253	Cyto	TRIM45	protein_coding	151.725	6	272.68	76.1
ENSG00000198162	Cyto	MAN1A2	protein_coding	83.41	7	240.71	53.52
ENSG00000183508	Cyto	TENT5C	protein_coding	73.11	5	85.23	59
ENSG00000196505	Cyto	GDAP2	protein_coding	87.3	3	104.68	41.66
ENSG00000065183	Cyto	WDR3	protein_coding	69.8	31	256.96	15.68
ENSG00000116874	Cyto	WARS2	protein_coding	60.335	18	136.4	18.27
ENSG00000231365	Cyto	WARS2-AS1	lncRNA	107.35	20	229.85	23.67
ENSG00000143067	Cyto	ZNF697	protein_coding	109.775	12	217.17	44.44
ENSG00000092621	Cyto	PHGDH	protein_coding	84.11	748	336.64	10.37
ENSG00000134250	Cyto	NOTCH2	protein_coding	97.81	15	206.07	11.48
ENSG00000134240	Cyto	HMGCS2	protein_coding	94.87	1	94.87	94.87
ENSG00000265808	Cyto	SEC22B	protein_coding	101.1	39	239.04	29.55
ENSG00000223804	Cyto		transcribed_unprocessed_pseudogene	105.56	7	180.8	41.2
ENSG00000108518	Cyto	PFN1	protein_coding	85.785	2156	349.07	8.56
ENSG00000226067	Cyto	LINC00623	lncRNA	95.89	17	205.27	32.63
ENSG00000275585	Cyto	PDE4DIPP4	transcribed_unprocessed_pseudogene	10.96	1	10.96	10.96
ENSG00000188610	Cyto	FAM72B	protein_coding	134.14	7	192.78	21.35
ENSG00000171943	Cyto	SRGAP2C	protein_coding	93.355	4	105.7	11.62
ENSG00000231752	Cyto	EMBP1	transcribed_unprocessed_pseudogene	116.35	2	165.42	67.28
ENSG00000272583	Cyto		lncRNA	85.45	5	166.73	49.85
ENSG00000277702	Cyto		unprocessed_pseudogene	92.16	16	156.5	33.45
ENSG00000263513	Cyto	FAM72C	protein_coding	45.5	3	250.93	42.93
ENSG00000232721	Cyto		lncRNA	29.41	1	29.41	29.41
ENSG00000230186	Cyto		lncRNA	97.84	1	97.84	97.84
TRN-GTT3-1	Cyto	TRN-GTT3-1	tRNA	9.96	2	12.14	7.78
ENSG00000266338	Cyto	NBPF15	protein_coding	97.97	11	342.03	22.64
ENSG00000215784	Cyto	FAM72D	protein_coding	60.16	9	304.69	5.12
ENSG00000272419	Cyto	LINC01145	transcribed_unprocessed_pseudogene	131.91	5	165.09	28.88
ENSG00000281571	Cyto		TEC	79.7	5	166.19	6.56
ENSG00000162825	Cyto	NBPF20	protein_coding	247.8	3	286.33	129.13
ENSG00000117262	Cyto	GPR89A	protein_coding	62.37	13	114.47	38.84
ENSG00000265491	Cyto	RNF115	protein_coding	101.44	38	306.27	13.48
ENSG00000186141	Cyto	POLR3C	protein_coding	59.83	40	159.32	20.23
ENSG00000131788	Cyto	PIAS3	protein_coding	139.73	21	280.14	29.09
ENSG00000131779	Cyto	PEX11B	protein_coding	117.485	32	290.11	26.38
ENSG00000265241	Cyto	RBM8A	protein_coding	81.7	175	228.26	7.79
ENSG00000234222	Cyto	LIX1L-AS1	lncRNA	127.16	3	164.76	30.96
ENSG00000271601	Cyto	LIX1L	protein_coding	94.76	43	233.81	25.16
ENSG00000121851	Cyto	POLR3GL	protein_coding	98.23	37	179.75	22.27
ENSG00000272031	Cyto	ANKRD34A	protein_coding	91.96	5	212.36	39.15
ENSG00000265972	Cyto	TXNIP	protein_coding	99.88	41	305.12	11.92
ENSG00000287190	Cyto		lncRNA	8.855	2	9.5	8.21
ENSG00000233396	Cyto	LINC01719	lncRNA	98.54	5	127.73	62.96
ENSG00000264343	Cyto	NOTCH2NLA	protein_coding	95.75	11	226	21.81
ENSG00000271425	Cyto	NBPF10	protein_coding	116.07	3	172.46	105.09
ENSG00000276509	Cyto		lncRNA	137.51	2	152.69	122.33
ENSG00000277406	Cyto	SEC22B4P	transcribed_unprocessed_pseudogene	115.715	6	223.36	40.77
ENSG00000287978	Cyto		lncRNA	108.35	2	139.46	77.24
ENSG00000268043	Cyto	NBPF12	protein_coding	128.65	1	128.65	128.65
ENSG00000131791	Cyto	PRKAB2	protein_coding	106.48	15	381.52	43.31
ENSG00000131778	Cyto	CHD1L	protein_coding	76.325	78	269.96	7.15
ENSG00000116128	Cyto	BCL9	protein_coding	61.04	19	217.16	9.68
ENSG00000278811	Cyto	LINC00624	lncRNA	99.13	1	99.13	99.13
ENSG00000162836	Cyto	ACP6	protein_coding	82.485	24	187.73	14.3
ENSG00000099800	Cyto	TIMM13	protein_coding	81.37	673	291.18	16.21
ENSG00000188092	Cyto	GPR89B	protein_coding	54.69	6	93.52	17.88
ENSG00000199879	Cyto	RNVU1-22	snRNA	4.13	1	4.13	4.13
ENSG00000198658	Cyto	ABHD17AP1	unprocessed_pseudogene	83.935	4	143.22	29.32
ENSG00000274020	Cyto	LINC01138	lncRNA	102.855	12	209.88	30.7
ENSG00000280649	Cyto		TEC	61.885	8	144.62	18.35
ENSG00000274210	Cyto	RNVU1-27	snRNA	20.92	2	30.71	11.13
ENSG00000286019	Cyto	NOTCH2NLB	protein_coding	55.71	3	135.64	41.69
ENSG00000270629	Cyto	NBPF14	protein_coding	93.79	3	273.68	75.88
ENSG00000178104	Cyto	PDE4DIP	protein_coding	84.23	12	196.23	8.48
ENSG00000269713	Cyto	NBPF9	protein_coding	99.15	7	142.73	23.5
ENSG00000274265	Cyto		lncRNA	81.625	8	217.76	18.08
ENSG00000215861	Cyto		transcribed_unprocessed_pseudogene	100.86	1	100.86	100.86
ENSG00000286219	Cyto	NOTCH2NLC	protein_coding	146.73	3	211.71	88.81
ENSG00000271383	Cyto	NBPF19	protein_coding	192.17	8	251.83	63.45
ENSG00000277147	Cyto	LINC00869	transcribed_unprocessed_pseudogene	70.86	15	202.86	15.23
ENSG00000183598	Cyto	H3C13	protein_coding	80.07	1	80.07	80.07
ENSG00000261716	Cyto	H2BC20P	transcribed_unprocessed_pseudogene	103.9	3	137.65	25.33
ENSG00000220323	Cyto	H2BC19P	transcribed_unprocessed_pseudogene	78.555	4	146.13	3.24
ENSG00000184260	Cyto	H2AC20	protein_coding	88.85	7	145.96	37.6
ENSG00000178096	Cyto	BOLA1	protein_coding	74.815	32	204.59	13.18
ENSG00000143368	Cyto	SF3B4	protein_coding	81.29	129	239.46	2.62
ENSG00000159164	Cyto	SV2A	protein_coding	95.35	7	139.07	34.96
ENSG00000014914	Cyto	MTMR11	protein_coding	83.42	3	176.96	48.2
ENSG00000264522	Cyto	OTUD7B	protein_coding	75.705	14	260.1	17.82
ENSG00000285184	Cyto		lncRNA	68.05	7	87.74	15.74
ENSG00000136631	Cyto	VPS45	protein_coding	49.03	27	260.21	12.07
ENSG00000023902	Cyto	PLEKHO1	protein_coding	88.265	32	197.42	10.42
ENSG00000143401	Cyto	ANP32E	protein_coding	110.92	39	221.66	12.57
ENSG00000166441	Cyto	RPL27A	protein_coding	73.96	3469	379.95	8.04
ENSG00000117362	Cyto	APH1A	protein_coding	85.29	216	231.23	1.56
ENSG00000118292	Cyto	C1orf54	protein_coding	104.53	8	247.07	38.71
ENSG00000266472	Cyto	MRPS21	protein_coding	64.11	271	263.77	16.68
ENSG00000159208	Cyto	CIART	protein_coding	63.85	1	63.85	63.85
ENSG00000117360	Cyto	PRPF3	protein_coding	54.06	19	168.04	10.72
ENSG00000163125	Cyto	RPRD2	protein_coding	87.82	14	261.17	5.68
ENSG00000143374	Cyto	TARS2	protein_coding	58.815	50	230.55	4.04
ENSG00000143384	Cyto	MCL1	protein_coding	48.42	44	208.52	6.41
ENSG00000143382	Cyto	ADAMTSL4	protein_coding	94.07	1	94.07	94.07
ENSG00000143420	Cyto	ENSA	protein_coding	87.06	207	311.8	5.27
ENSG00000104231	Cyto	ZFAND1	protein_coding	64.44	38	247.55	9
ENSG00000143457	Cyto	GOLPH3L	protein_coding	72.25	37	245.84	10.95
ENSG00000143437	Cyto	ARNT	protein_coding	81.695	22	260.77	3.54
ENSG00000283324	Cyto	CTXND2	protein_coding	71.73	1	71.73	71.73
ENSG00000143379	Cyto	SETDB1	protein_coding	78.515	42	217.83	7.46
ENSG00000143418	Cyto	CERS2	protein_coding	70.03	239	262	8.54
ENSG00000231073	Cyto		lncRNA	50.45	2	70.48	30.42
ENSG00000143409	Cyto	MINDY1	protein_coding	61.92	5	164.89	60.34
ENSG00000143363	Cyto	PRUNE1	protein_coding	123.61	18	223.38	15.62
ENSG00000143443	Cyto	C1orf56	protein_coding	108.835	14	178.08	3.89
ENSG00000197622	Cyto	CDC42SE1	protein_coding	98.08	51	308.21	9.7
ENSG00000213190	Cyto	MLLT11	protein_coding	92.725	34	211.12	21.16
ENSG00000143458	Cyto	GABPB2	protein_coding	79.765	12	265.2	23.77
ENSG00000163155	Cyto	LYSMD1	protein_coding	97.425	18	248.81	14.75
ENSG00000184831	Cyto	APOO	protein_coding	96.115	568	283.46	17.48
ENSG00000163156	Cyto	SCNM1	protein_coding	63.695	86	228.11	15.68
ENSG00000163159	Cyto	VPS72	protein_coding	73.105	130	372.3	4.72
ENSG00000143398	Cyto	PIP5K1A	protein_coding	83.505	38	315.23	4.7
ENSG00000159352	Cyto	PSMD4	protein_coding	64.89	274	251.31	11.63
ENSG00000232671	Cyto	ZNF687-AS1	lncRNA	93.23	7	151.2	30.5
ENSG00000143373	Cyto	ZNF687	protein_coding	73.725	42	179.85	12.79
ENSG00000143393	Cyto	PI4KB	protein_coding	107.545	84	310.62	2.34
ENSG00000143390	Cyto	RFX5	protein_coding	112.925	62	354.26	24.12
ENSG00000237976	Cyto	RFX5-AS1	lncRNA	59.25	3	63.9	33.45
ENSG00000143416	Cyto	SELENBP1	protein_coding	99.235	22	259.17	14.23
ENSG00000159377	Cyto	PSMB4	protein_coding	72.19	631	260.04	8.6
ENSG00000170322	Cyto	NFRKB	protein_coding	106.195	30	223.56	9.48
ENSG00000143442	Cyto	POGZ	protein_coding	76.69	17	272.04	33
ENSG00000143367	Cyto	TUFT1	protein_coding	92.46	18	277.21	12.24
ENSG00000143376	Cyto	SNX27	protein_coding	93.825	34	323.05	9.76
ENSG00000143436	Cyto	MRPL9	protein_coding	67.33	155	195.48	10.07
ENSG00000143450	Cyto	OAZ3	protein_coding	79.05	2	129.14	28.96
ENSG00000249602	Cyto		lncRNA	195.56	3	257.15	110.23
ENSG00000182134	Cyto	TDRKH	protein_coding	95.71	6	142.63	26.46
ENSG00000203288	Cyto	TDRKH-AS1	lncRNA	103.34	6	255.61	77.63
ENSG00000159445	Cyto	THEM4	protein_coding	94.875	38	283.67	33.68
ENSG00000163191	Cyto	S100A11	protein_coding	96.935	502	247.43	13.48
ENSG00000197747	Cyto	S100A10	protein_coding	94.9	832	270.41	10.81
ENSG00000137210	Cyto	TMEM14B	protein_coding	81.285	178	381.71	12.89
ENSG00000135940	Cyto	COX5B	protein_coding	64.77	613	251.63	9.75
ENSG00000077235	Cyto	GTF3C1	protein_coding	98.04	63	210.45	11.83
ENSG00000196154	Cyto	S100A4	protein_coding	124.45	2	137.57	111.33
ENSG00000237975	Cyto	FLG-AS1	lncRNA	105.61	1	105.61	105.61
ENSG00000188643	Cyto	S100A16	protein_coding	94.9	5	165.53	17.11
ENSG00000189171	Cyto	S100A13	protein_coding	64.285	78	185.76	23.5
ENSG00000196754	Cyto	S100A2	protein_coding	159.48	2	168.62	150.34
ENSG00000285867	Cyto		lncRNA	52.43	1	52.43	52.43
ENSG00000160678	Cyto	S100A1	protein_coding	182.4	2	284.24	80.56
ENSG00000272030	Cyto		lncRNA	5.95	1	5.95	5.95
ENSG00000160679	Cyto	CHTOP	protein_coding	105.635	112	266.96	12.55
ENSG00000143553	Cyto	SNAPIN	protein_coding	87.41	113	292.17	9.65
ENSG00000143621	Cyto	ILF2	protein_coding	91.32	465	259.25	13.53
ENSG00000198837	Cyto	DENND4B	protein_coding	102.82	27	260.82	8.45
ENSG00000143570	Cyto	SLC39A1	protein_coding	91.03	129	261.88	8.03
ENSG00000160741	Cyto	CRTC2	protein_coding	92.48	36	288.11	15.64
ENSG00000143543	Cyto	JTB	protein_coding	77.465	504	289.71	7.86
ENSG00000282386	Cyto		lncRNA	198.96	1	198.96	198.96
ENSG00000143578	Cyto	CREB3L4	protein_coding	74.93	19	190.71	26.84
ENSG00000143545	Cyto	RAB13	protein_coding	41.25	14	118.04	7.59
ENSG00000272654	Cyto		lncRNA	142.16	2	160.29	124.03
ENSG00000177954	Cyto	RPS27	protein_coding	78.86	393	270.24	15.16
ENSG00000227081	Cyto		processed_pseudogene	74.1	3901	296	4.38
ENSG00000231416	Cyto		processed_pseudogene	57.92	7	87.41	17.52
ENSG00000143549	Cyto	TPM3	protein_coding	84.25	244	294.29	15.55
ENSG00000205352	Cyto	PRR13	protein_coding	97.68	100	273.14	16.96
ENSG00000163263	Cyto	C1orf189	protein_coding	84.705	2	132.41	37
ENSG00000143612	Cyto	C1orf43	protein_coding	77.89	350	300.78	5.42
ENSG00000143569	Cyto	UBAP2L	protein_coding	98.2	105	344.31	3.85
ENSG00000143575	Cyto	HAX1	protein_coding	65	285	299.25	5.58
ENSG00000168159	Cyto	RNF187	protein_coding	98.59	187	299.36	17.09
ENSG00000143515	Cyto	ATP8B2	protein_coding	125.04	55	415	16.37
ENSG00000160712	Cyto	IL6R	protein_coding	63.14	5	199.54	30.41
ENSG00000160714	Cyto	UBE2Q1	protein_coding	100.19	114	204.35	8.23
ENSG00000160710	Cyto	ADAR	protein_coding	91.63	112	279.36	4.91
ENSG00000163344	Cyto	PMVK	protein_coding	84.5	40	280.83	15.48
ENSG00000287064	Cyto		lncRNA	76.69	1	76.69	76.69
ENSG00000163346	Cyto	PBXIP1	protein_coding	77.465	6	167.77	58.68
ENSG00000163348	Cyto	PYGO2	protein_coding	113.845	52	337.41	6.24
ENSG00000271380	Cyto		lncRNA	86.085	8	139.49	22.25
ENSG00000160691	Cyto	SHC1	protein_coding	62.56	34	194.2	11.16
ENSG00000173207	Cyto	CKS1B	protein_coding	95.35	347	301.61	12.17
ENSG00000160688	Cyto	FLAD1	protein_coding	91.35	69	228.63	3.11
ENSG00000160685	Cyto	ZBTB7B	protein_coding	102.985	10	232.59	14.5
ENSG00000143537	Cyto	ADAM15	protein_coding	76.38	59	196.42	0
ENSG00000243364	Cyto	EFNA4	protein_coding	94.91	10	186.19	2.16
ENSG00000143590	Cyto	EFNA3	protein_coding	100.225	20	225.74	16.42
ENSG00000169242	Cyto	EFNA1	protein_coding	100.155	8	215.88	44.18
ENSG00000169241	Cyto	SLC50A1	protein_coding	82.73	27	332.62	10.82
ENSG00000179085	Cyto	DPM3	protein_coding	66.19	79	202.21	10.93
ENSG00000163463	Cyto	KRTCAP2	protein_coding	63.645	436	242.69	2.39
ENSG00000173171	Cyto	MTX1	protein_coding	72.26	95	207.73	13.33
ENSG00000169231	Cyto	THBS3	protein_coding	143.52	2	165.23	121.81
ENSG00000185499	Cyto	MUC1	protein_coding	208	1	208	208
ENSG00000177628	Cyto	GBA	protein_coding	49.15	20	155.96	22.42
ENSG00000086504	Cyto	MRPL28	protein_coding	81.29	181	187.39	24.12
ENSG00000135298	Cyto	ADGRB3	protein_coding	41.65	4	54.73	36.88
ENSG00000160752	Cyto	FDPS	protein_coding	65.575	268	263.96	8.9
ENSG00000160753	Cyto	RUSC1	protein_coding	98.125	72	252.17	17.3
ENSG00000184009	Cyto	ACTG1	protein_coding	77.93	3789	352.52	3.5
ENSG00000116539	Cyto	ASH1L	protein_coding	66.12	8	156.65	17.33
ENSG00000235919	Cyto	ASH1L-AS1	lncRNA	125.66	9	199.32	39.76
ENSG00000125459	Cyto	MSTO1	protein_coding	90.5	24	218.59	28.96
ENSG00000163374	Cyto	YY1AP1	protein_coding	79.6	48	201.21	3.56
ENSG00000132676	Cyto	DAP3	protein_coding	74.39	145	355.86	6.53
ENSG00000185262	Cyto	UBALD2	protein_coding	83.58	111	287.29	15.43
ENSG00000116580	Cyto	GON4L	protein_coding	107.04	9	177.35	17.62
ENSG00000132718	Cyto	SYT11	protein_coding	80.93	14	160.77	16.32
ENSG00000143622	Cyto	RIT1	protein_coding	94.33	13	333.66	10.08
ENSG00000132680	Cyto	KHDC4	protein_coding	131.92	13	348.59	55.22
ENSG00000116584	Cyto	ARHGEF2	protein_coding	63.5	37	255.96	8.74
ENSG00000163479	Cyto	SSR2	protein_coding	75.96	357	269.46	17.15
ENSG00000160803	Cyto	UBQLN4	protein_coding	112.575	70	386.38	19.23
ENSG00000116586	Cyto	LAMTOR2	protein_coding	90.68	131	404.56	12.83
ENSG00000254726	Cyto	MEX3A	protein_coding	64.77	15	189.79	17.81
ENSG00000160789	Cyto	LMNA	protein_coding	80.35	94	258.44	6.48
ENSG00000196189	Cyto	SEMA4A	protein_coding	85.87	1	85.87	85.87
ENSG00000160785	Cyto	SLC25A44	protein_coding	114.29	25	244.42	6.38
ENSG00000160783	Cyto	PMF1	protein_coding	74.85	150	225.72	15.6
ENSG00000242252	Cyto	BGLAP	protein_coding	118.85	3	133.06	76.93
ENSG00000160781	Cyto	PAQR6	protein_coding	134.55	1	134.55	134.55
ENSG00000198952	Cyto	SMG5	protein_coding	102.55	79	234.5	10.37
ENSG00000163472	Cyto	TMEM79	protein_coding	82.095	4	140.15	17.14
ENSG00000198715	Cyto	GLMP	protein_coding	80.85	104	227.33	11.92
ENSG00000163468	Cyto	CCT3	protein_coding	77.35	969	290.13	10.39
ENSG00000099899	Cyto	TRMT2A	protein_coding	62.5	37	299.65	11.53
ENSG00000108298	Cyto	RPL19	protein_coding	72	4490	268.21	2.43
ENSG00000163467	Cyto	TSACC	protein_coding	92.86	6	124.75	55.58
ENSG00000125462	Cyto	MIR9-1HG	lncRNA	145.11	3	150.6	14.79
ENSG00000116604	Cyto	MEF2D	protein_coding	122.66	15	313.81	16.6
ENSG00000183856	Cyto	IQGAP3	protein_coding	64.29	11	248.86	27.85
ENSG00000163382	Cyto	NAXE	protein_coding	78.215	266	286.88	5.56
ENSG00000072364	Cyto	AFF4	protein_coding	84.54	21	230.08	7.95
ENSG00000160818	Cyto	GPATCH4	protein_coding	54.89	29	176.76	14.65
ENSG00000272971	Cyto		lncRNA	41.45	3	201	30.42
ENSG00000143320	Cyto	CRABP2	protein_coding	88.24	9	113.76	31.48
ENSG00000229953	Cyto		lncRNA	117.65	3	167.96	101.48
ENSG00000272405	Cyto		lncRNA	100.765	2	174.7	26.83
ENSG00000132702	Cyto	HAPLN2	protein_coding	89.515	2	138.19	40.84
ENSG00000132692	Cyto	BCAN	protein_coding	38.25	1	38.25	38.25
ENSG00000143319	Cyto	ISG20L2	protein_coding	92.34	80	254.75	15
ENSG00000143303	Cyto	RRNAD1	protein_coding	104.755	32	303.78	21.44
ENSG00000143314	Cyto	MRPL24	protein_coding	70.895	122	270.1	17.59
ENSG00000143321	Cyto	HDGF	protein_coding	91.71	475	330.37	9.67
ENSG00000143294	Cyto	PRCC	protein_coding	88.62	166	243.96	16.04
ENSG00000132694	Cyto	ARHGEF11	protein_coding	139.49	15	356.07	5.24
ENSG00000117036	Cyto	ETV3	protein_coding	84.4	9	246.04	17.75
ENSG00000183853	Cyto	KIRREL1	protein_coding	96.17	16	231.71	32.96
ENSG00000158716	Cyto	DUSP23	protein_coding	77.61	5	118.77	62.83
ENSG00000167522	Cyto	ANKRD11	protein_coding	79.19	43	295.04	11.16
ENSG00000158710	Cyto	TAGLN2	protein_coding	89.14	1367	301.67	2.31
ENSG00000233913	Cyto	RPL10P9	processed_pseudogene	96.655	936	310.18	1.77
ENSG00000162729	Cyto	IGSF8	protein_coding	84.04	11	148.52	14.5
ENSG00000227741	Cyto		lncRNA	193.16	1	193.16	193.16
ENSG00000162734	Cyto	PEA15	protein_coding	101.58	69	347.62	0.43
ENSG00000132716	Cyto	DCAF8	protein_coding	93.77	29	211.64	19.3
ENSG00000162735	Cyto	PEX19	protein_coding	99.88	107	313.82	23
ENSG00000122218	Cyto	COPA	protein_coding	72.745	138	262.38	15.41
ENSG00000172809	Cyto	RPL38	protein_coding	54.62	4007	363	1.77
ENSG00000235082	Cyto	SUMO1P3	processed_pseudogene	72.25	2	82.25	62.25
ENSG00000162736	Cyto	NCSTN	protein_coding	112.895	52	225.04	9
ENSG00000104904	Cyto	OAZ1	protein_coding	81.305	1658	358.18	3.04
ENSG00000162738	Cyto	VANGL2	protein_coding	149.64	11	242.28	43.84
ENSG00000130560	Cyto	UBAC1	protein_coding	87.39	149	288.46	4.52
ENSG00000213080	Cyto		processed_pseudogene	52.735	8	252.37	17.08
ENSG00000158769	Cyto	F11R	protein_coding	93.46	12	154.19	9.37
ENSG00000158773	Cyto	USF1	protein_coding	104.75	25	282.32	8.04
ENSG00000143217	Cyto	NECTIN4	protein_coding	96.33	21	223.84	3.36
ENSG00000162755	Cyto	KLHDC9	protein_coding	88.555	18	253.59	30.64
ENSG00000143256	Cyto	PFDN2	protein_coding	82.88	157	190.93	10.33
ENSG00000158793	Cyto	NIT1	protein_coding	95.055	42	310.93	19.47
ENSG00000158796	Cyto	DEDD	protein_coding	112.63	42	238.33	17.26
ENSG00000224985	Cyto		lncRNA	49.775	2	57.85	41.7
ENSG00000143222	Cyto	UFC1	protein_coding	72.15	159	205.83	12.72
ENSG00000178999	Cyto	AURKB	protein_coding	90.505	246	304.39	7.23
ENSG00000143258	Cyto	USP21	protein_coding	94.58	37	289.88	19.96
ENSG00000143224	Cyto	PPOX	protein_coding	77.04	19	227.12	12.81
ENSG00000158850	Cyto	B4GALT3	protein_coding	92.855	72	258.15	17.29
ENSG00000158864	Cyto	NDUFS2	protein_coding	91.16	238	254.65	19.31
ENSG00000158882	Cyto	TOMM40L	protein_coding	79.01	28	169.08	14
ENSG00000143252	Cyto	SDHC	protein_coding	82.52	218	308.54	7.67
ENSG00000283696	Cyto		lncRNA	75.51	10	125.66	25.9
ENSG00000143226	Cyto	FCGR2A	protein_coding	122.735	4	168.18	86.96
ENSG00000213075	Cyto	RPL31P11	transcribed_processed_pseudogene	48.02	12	171.2	30.68
ENSG00000162746	Cyto	FCRLB	protein_coding	35.165	2	45.26	25.07
ENSG00000081721	Cyto	DUSP12	protein_coding	99.04	42	250.84	15.85
ENSG00000118217	Cyto	ATF6	protein_coding	101.22	35	222.54	25.66
ENSG00000140740	Cyto	UQCRC2	protein_coding	62.59	133	208.2	12.75
ENSG00000152332	Cyto	UHMK1	protein_coding	78.435	14	178.3	24.03
ENSG00000239887	Cyto	C1orf226	protein_coding	84.23	5	143.38	3.77
ENSG00000162745	Cyto	OLFML2B	protein_coding	87.21	1	87.21	87.21
ENSG00000117143	Cyto	UAP1	protein_coding	75.18	35	200.17	15.73
ENSG00000132196	Cyto	HSD17B7	protein_coding	110.06	10	234.96	37.77
ENSG00000232995	Cyto	RGS5	lncRNA	145.26	4	222.6	62.85
ENSG00000143228	Cyto	NUF2	protein_coding	30.42	9	257.54	8.84
ENSG00000185630	Cyto	PBX1	protein_coding	112.46	31	257.94	23.19
ENSG00000143198	Cyto	MGST3	protein_coding	99.18	136	263.81	12.2
ENSG00000143171	Cyto	RXRG	protein_coding	13.86	1	13.86	13.86
ENSG00000143149	Cyto	ALDH9A1	protein_coding	79.27	92	293.93	10.59
ENSG00000143183	Cyto	TMCO1	protein_coding	89.195	120	280.14	12.96
ENSG00000143179	Cyto	UCK2	protein_coding	92.6	186	343.87	3.65
ENSG00000143157	Cyto	POGK	protein_coding	72.43	45	193.35	5.41
ENSG00000152382	Cyto	TADA1	protein_coding	91.07	24	270.17	11.28
ENSG00000156482	Cyto	RPL30	protein_coding	74.3	2761	278.57	4.89
ENSG00000143190	Cyto	POU2F1	protein_coding	83.79	22	203.52	21.08
ENSG00000143162	Cyto	CREG1	protein_coding	72.69	68	257.59	13.56
ENSG00000197965	Cyto	MPZL1	protein_coding	83.83	95	342.52	6.11
ENSG00000143158	Cyto	MPC2	protein_coding	76.44	139	210.97	13.18
ENSG00000143164	Cyto	DCAF6	protein_coding	35.47	8	174.04	18.54
ENSG00000224837	Cyto	GCSHP5	processed_pseudogene	70.12	35	273.52	8.34
ENSG00000143147	Cyto	GPR161	protein_coding	94.835	8	183.7	55.09
ENSG00000143155	Cyto	TIPRL	protein_coding	73.29	66	310.36	23.82
ENSG00000237049	Cyto	RPL34P1	processed_pseudogene	65.635	6	118.67	50.93
ENSG00000213064	Cyto	SFT2D2	protein_coding	116.025	14	183.81	18.21
ENSG00000227722	Cyto		transcribed_processed_pseudogene	40.46	2	50.56	30.36
ENSG00000143178	Cyto	TBX19	protein_coding	211.07	1	211.07	211.07
ENSG00000143184	Cyto	XCL1	protein_coding	106.75	1	106.75	106.75
ENSG00000143153	Cyto	ATP1B1	protein_coding	109.65	18	223	15.17
ENSG00000143156	Cyto	NME7	protein_coding	46.49	14	77.43	13.87
ENSG00000117475	Cyto	BLZF1	protein_coding	87.28	8	175.74	25.46
ENSG00000117477	Cyto	CCDC181	protein_coding	68.46	3	68.54	66.07
ENSG00000117479	Cyto	SLC19A2	protein_coding	99.86	7	279.27	4
ENSG00000171806	Cyto	METTL18	protein_coding	63.33	3	115.43	48.96
ENSG00000000460	Cyto	C1orf112	protein_coding	47.77	17	430.96	23.35
ENSG00000000457	Cyto	SCYL3	protein_coding	82.63	7	313.43	11.62
ENSG00000075945	Cyto	KIFAP3	protein_coding	101.21	9	243.39	54.19
ENSG00000120370	Cyto	GORAB	protein_coding	172.79	3	203.71	74.88
ENSG00000203740	Cyto	METTL11B	protein_coding	105.585	2	127.31	83.86
ENSG00000231424	Cyto		lncRNA	80.4	5	114.04	52.75
ENSG00000117523	Cyto	PRRC2C	protein_coding	50.04	29	239.62	14.67
ENSG00000233328	Cyto	PFN1P1	processed_pseudogene	93.38	7	140.81	19.2
ENSG00000117533	Cyto	VAMP4	protein_coding	73.82	12	250.93	8.32
ENSG00000010165	Cyto	EEF1AKNMT	protein_coding	90.595	32	240.64	5.17
ENSG00000135845	Cyto	PIGC	protein_coding	116.555	40	398.14	5.77
ENSG00000094975	Cyto	SUCO	protein_coding	151.19	7	242.08	39.3
ENSG00000117586	Cyto	TNFSF4	protein_coding	76.24	3	148.61	69.32
ENSG00000117592	Cyto	PRDX6	protein_coding	84.975	748	416.26	5.21
ENSG00000171858	Cyto	RPS21	protein_coding	71.295	4928	336.04	4.07
ENSG00000076321	Cyto	KLHL20	protein_coding	66.95	5	198.43	28.31
ENSG00000120334	Cyto	CENPL	protein_coding	65.105	14	158.33	3.32
ENSG00000117593	Cyto	DARS2	protein_coding	81.87	42	291.61	4.97
ENSG00000234741	Cyto	GAS5	lncRNA	107.97	283	294.14	4
ENSG00000115457	Cyto	IGFBP2	protein_coding	81.805	86	237.21	14.47
ENSG00000185278	Cyto	ZBTB37	protein_coding	50.2	6	136.24	6.36
ENSG00000135870	Cyto	RC3H1	protein_coding	23.89	4	143.52	17.65
ENSG00000152061	Cyto	RABGAP1L	protein_coding	72.63	15	266.46	10.29
ENSG00000287697	Cyto		lncRNA	81.675	4	329.92	27.48
ENSG00000116161	Cyto	CACYBP	protein_coding	71.31	173	214.92	5.55
ENSG00000120333	Cyto	MRPS14	protein_coding	79.9	102	258.24	15.15
ENSG00000241685	Cyto	ARPC1A	protein_coding	90.385	210	225.23	17.52
ENSG00000230777	Cyto	RPS29P5	processed_pseudogene	61.585	14	186.27	14.88
ENSG00000143207	Cyto	COP1	protein_coding	95.02	30	231.5	13.81
ENSG00000232463	Cyto		processed_pseudogene	72.46	1	72.46	72.46
ENSG00000075391	Cyto	RASAL2	protein_coding	47.2	12	137.44	8.8
ENSG00000142230	Cyto	SAE1	protein_coding	88.12	275	318.14	8.14
ENSG00000213057	Cyto	C1orf220	lncRNA	95.875	2	122.11	69.64
ENSG00000116191	Cyto	RALGPS2	protein_coding	47.83	12	236.85	20.15
ENSG00000116199	Cyto	FAM20B	protein_coding	95.24	17	167	17.28
ENSG00000186283	Cyto	TOR3A	protein_coding	104.98	48	227.96	4.07
ENSG00000143322	Cyto	ABL2	protein_coding	82.895	18	188.72	13.08
ENSG00000057252	Cyto	SOAT1	protein_coding	101.895	12	174.32	24.83
ENSG00000169905	Cyto	TOR1AIP2	protein_coding	99.87	87	369.62	15.22
ENSG00000143337	Cyto	TOR1AIP1	protein_coding	51.59	16	196.19	14.67
ENSG00000272906	Cyto		lncRNA	65.74	1	65.74	65.74
ENSG00000135837	Cyto	CEP350	protein_coding	129.52	3	206.28	28
ENSG00000116260	Cyto	QSOX1	protein_coding	93.5	27	269.78	37.5
ENSG00000230124	Cyto	ACBD6	protein_coding	82.49	115	226.41	16.12
ENSG00000121454	Cyto	LHX4	protein_coding	86.59	3	125.97	72.3
ENSG00000149100	Cyto	EIF3M	protein_coding	60.96	357	263.15	1.81
ENSG00000143324	Cyto	XPR1	protein_coding	72.585	14	152.75	19.31
ENSG00000135823	Cyto	STX6	protein_coding	86.665	12	136.5	34.54
ENSG00000153029	Cyto	MR1	protein_coding	98.255	6	199.62	35.9
ENSG00000162783	Cyto	IER5	protein_coding	87.67	150	385.11	5.93
ENSG00000231684	Cyto	EIF1P3	processed_pseudogene	150.975	4	225.07	72.23
ENSG00000100162	Cyto	CENPM	protein_coding	87.155	106	198.94	11
ENSG00000247315	Cyto	ZCCHC3	protein_coding	86.48	54	205.68	5.12
ENSG00000135821	Cyto	GLUL	protein_coding	83.46	501	475.78	2
ENSG00000135828	Cyto	RNASEL	protein_coding	112.595	6	194.21	47.78
ENSG00000143333	Cyto	RGS16	protein_coding	136.25	33	254	5.41
ENSG00000261504	Cyto	LINC01686	lncRNA	207.46	1	207.46	207.46
ENSG00000135838	Cyto	NPL	protein_coding	111.3	3	166.45	34.23
ENSG00000287808	Cyto		lncRNA	104.04	5	118.54	27.32
ENSG00000135829	Cyto	DHX9	protein_coding	64	69	220.42	4.12
ENSG00000135862	Cyto	LAMC1	protein_coding	106.54	63	282.48	17.54
ENSG00000058085	Cyto	LAMC2	protein_coding	61.17	1	61.17	61.17
ENSG00000116698	Cyto	SMG7	protein_coding	88.59	39	266.48	5.68
ENSG00000162704	Cyto	ARPC5	protein_coding	98	111	295.92	13.19
ENSG00000143344	Cyto	RGL1	protein_coding	154.38	7	237.38	20.62
ENSG00000198860	Cyto	TSEN15	protein_coding	64.87	55	387.64	18.96
ENSG00000116667	Cyto	C1orf21	protein_coding	74.36	59	340.2	11.69
ENSG00000116406	Cyto	EDEM3	protein_coding	67.935	12	205.86	10.18
ENSG00000121481	Cyto	RNF2	protein_coding	85.335	28	185.12	18.32
ENSG00000260976	Cyto	LINC01633	lncRNA	66	1	66	66
ENSG00000121486	Cyto	TRMT1L	protein_coding	43.26	16	359.5	9.96
ENSG00000213051	Cyto	RPL5P5	processed_pseudogene	135.57	5	240.76	88.1
ENSG00000116679	Cyto	IVNS1ABP	protein_coding	71.88	25	230.84	14.33
ENSG00000047410	Cyto	TPR	protein_coding	55.43	23	244.06	8.5
ENSG00000143341	Cyto	HMCN1	protein_coding	268.42	1	268.42	268.42
ENSG00000157181	Cyto	ODR4	protein_coding	31.885	4	88.04	22.83
ENSG00000116711	Cyto	PLA2G4A	protein_coding	162.925	2	193.04	132.81
ENSG00000273004	Cyto		lncRNA	229.45	1	229.45	229.45
ENSG00000231767	Cyto	RPS27AP5	protein_coding	105.81	29	200.12	29.7
ENSG00000116741	Cyto	RGS2	protein_coding	19.92	3	20.41	19.84
ENSG00000116750	Cyto	UCHL5	protein_coding	81.23	26	254.67	12.83
ENSG00000116747	Cyto	RO60	protein_coding	51.5	24	149.96	20.96
ENSG00000023572	Cyto	GLRX2	protein_coding	66.67	31	255.38	19.67
ENSG00000134371	Cyto	CDC73	protein_coding	63.29	19	361.92	8.35
ENSG00000162687	Cyto	KCNT2	protein_coding	98.79	1	98.79	98.79
ENSG00000066279	Cyto	ASPM	protein_coding	91.26	5	95.08	12.68
ENSG00000116785	Cyto	CFHR3	protein_coding	19.43	1	19.43	19.43
ENSG00000177888	Cyto	ZBTB41	protein_coding	72.19	4	140.48	15.52
ENSG00000213047	Cyto	DENND1B	protein_coding	42.3	3	68.35	13.75
ENSG00000235582	Cyto		processed_pseudogene	78.055	6	106.56	43.82
ENSG00000203724	Cyto	C1orf53	protein_coding	80.42	17	159.78	54.07
ENSG00000151414	Cyto	NEK7	protein_coding	100	13	179.2	19.05
ENSG00000162702	Cyto	ZNF281	protein_coding	79.92	9	161.64	20.77
ENSG00000087460	Cyto	GNAS	protein_coding	94.34	891	412.32	13.58
ENSG00000118193	Cyto	KIF14	protein_coding	110.56	3	136.4	35.32
ENSG00000118197	Cyto	DDX59	protein_coding	30.48	5	78.38	12.17
ENSG00000260088	Cyto	DDX59-AS1	lncRNA	21.47	1	21.47	21.47
ENSG00000118200	Cyto	CAMSAP2	protein_coding	78.57	8	127.76	16.33
ENSG00000231333	Cyto	RPL34P6	processed_pseudogene	86.17	38	151.18	28.82
ENSG00000233217	Cyto	MROH3P	transcribed_unitary_pseudogene	101.11	1	101.11	101.11
ENSG00000116857	Cyto	TMEM9	protein_coding	82.69	131	253.48	6.64
ENSG00000232237	Cyto	ASCL5	protein_coding	85.1	1	85.1	85.1
ENSG00000174307	Cyto	PHLDA3	protein_coding	83.52	43	229.48	9.87
ENSG00000159176	Cyto	CSRP1	protein_coding	74.9	27	213.11	35.12
ENSG00000134369	Cyto	NAV1	protein_coding	95.26	7	195.81	18.54
ENSG00000198700	Cyto	IPO9	protein_coding	111.46	97	326.74	8.23
ENSG00000231871	Cyto	IPO9-AS1	lncRNA	73.545	2	114.65	32.44
ENSG00000163431	Cyto	LMOD1	protein_coding	17.06	1	17.06	17.06
ENSG00000134375	Cyto	TIMM17A	protein_coding	77.27	64	179.56	17.04
ENSG00000198892	Cyto	SHISA4	protein_coding	43.22	3	69.45	33.81
ENSG00000176393	Cyto	RNPEP	protein_coding	105.12	118	270.03	23.91
ENSG00000143862	Cyto	ARL8A	protein_coding	91.96	49	266.35	13.54
ENSG00000163435	Cyto	ELF3	protein_coding	118.97	1	118.97	118.97
ENSG00000077152	Cyto	UBE2T	protein_coding	95.25	134	257.9	7
ENSG00000236439	Cyto		processed_pseudogene	69.92	335	269.64	2.03
ENSG00000215030	Cyto	RPL13P12	processed_pseudogene	89.08	776	284.23	0.43
ENSG00000101191	Cyto	DIDO1	protein_coding	93.215	26	250.35	10.52
ENSG00000117139	Cyto	KDM5B	protein_coding	95.03	96	239.73	10.44
ENSG00000077157	Cyto	PPP1R12B	protein_coding	68.42	5	142.93	45.39
ENSG00000127184	Cyto	COX7C	protein_coding	80.96	1337	367.69	7.08
ENSG00000183155	Cyto	RABIF	protein_coding	71.415	26	158.38	10.86
ENSG00000214796	Cyto	TUBA5P	transcribed_unprocessed_pseudogene	24.945	2	33.54	16.35
ENSG00000117153	Cyto	KLHL12	protein_coding	59.22	13	228.36	30.1
ENSG00000159346	Cyto	ADIPOR1	protein_coding	99.28	136	290.37	18.32
ENSG00000196205	Cyto	EEF1A1P5	processed_pseudogene	89.36	2959	400.41	1.54
ENSG00000159348	Cyto	CYB5R1	protein_coding	48.11	21	144.04	25.4
ENSG00000163444	Cyto	TMEM183A	protein_coding	77.96	97	269.83	18.27
ENSG00000159388	Cyto	BTG2	protein_coding	114.095	32	261.71	34.15
ENSG00000058668	Cyto	ATP2B4	protein_coding	53.24	13	241.39	16.52
ENSG00000223505	Cyto	RPL35AP5	processed_pseudogene	81.78	1	81.78	81.78
ENSG00000182004	Cyto	SNRPE	protein_coding	60.03	261	217.77	9.78
ENSG00000232917	Cyto	HSPE1P6	processed_pseudogene	57.61	4	92.78	44.59
ENSG00000143842	Cyto	SOX13	protein_coding	114.85	9	268.46	27.36
ENSG00000143845	Cyto	ETNK2	protein_coding	86.04	29	151.2	25.82
ENSG00000143850	Cyto	PLEKHA6	protein_coding	74.65	7	190.59	28.07
ENSG00000158615	Cyto	PPP1R15B	protein_coding	105.425	10	272.92	14.68
ENSG00000133056	Cyto	PIK3C2B	protein_coding	193.38	2	215.03	171.73
TRK-TTT3-1	Cyto	TRK-TTT3-1	tRNA	88.93	1	88.93	88.93
ENSG00000226330	Cyto		lncRNA	166.43	2	247.19	85.67
ENSG00000117222	Cyto	RBBP5	protein_coding	92	19	173.73	34.44
ENSG00000198625	Cyto	MDM4	protein_coding	98.45	7	200.96	35.82
ENSG00000213041	Cyto		processed_pseudogene	44.61	1	44.61	44.61
ENSG00000133059	Cyto	DSTYK	protein_coding	68.82	10	205.59	16.19
ENSG00000176915	Cyto	ANKLE2	protein_coding	58.9	47	264.26	12.29
ENSG00000133069	Cyto	TMCC2	protein_coding	56.42	9	221.61	9.65
ENSG00000235363	Cyto	SNRPGP10	processed_pseudogene	79.57	44	185.52	20.87
ENSG00000163545	Cyto	NUAK2	protein_coding	131.885	6	196.7	61.83
ENSG00000117266	Cyto	CDK18	protein_coding	82.53	13	176.46	17.35
ENSG00000158711	Cyto	ELK4	protein_coding	169.395	4	187.76	31.9
ENSG00000069275	Cyto	NUCKS1	protein_coding	86.06	204	283.06	9
ENSG00000158715	Cyto	SLC45A3	protein_coding	125.61	1	125.61	125.61
ENSG00000117280	Cyto	RAB29	protein_coding	157.87	2	168.71	147.03
ENSG00000133065	Cyto	SLC41A1	protein_coding	130.65	14	256.29	25.19
ENSG00000286619	Cyto		lncRNA	83.48	5	308.89	11.6
ENSG00000196550	Cyto	FAM72A	protein_coding	39.975	4	184.42	5.56
ENSG00000266028	Cyto	SRGAP2	protein_coding	115.3	11	346.44	26.35
ENSG00000263528	Cyto	IKBKE	protein_coding	75.89	1	75.89	75.89
ENSG00000266094	Cyto	RASSF5	protein_coding	142.09	13	324.9	48.37
ENSG00000143486	Cyto	EIF2D	protein_coding	85.19	77	214.56	13.96
ENSG00000143479	Cyto	DYRK3	protein_coding	69.27	10	138.46	33.2
ENSG00000162889	Cyto	MAPKAPK2	protein_coding	101.91	49	277.12	38.8
ENSG00000224114	Cyto		processed_pseudogene	48.95	4	60.95	33.5
ENSG00000180667	Cyto	YOD1	protein_coding	57.7	12	160.69	22.8
ENSG00000196352	Cyto	CD55	protein_coding	67.83	68	284.48	14.04
ENSG00000117335	Cyto	CD46	protein_coding	51.83	13	296.04	11.4
ENSG00000076356	Cyto	PLXNA2	protein_coding	85.465	16	188.33	23.19
ENSG00000123689	Cyto	G0S2	protein_coding	67	3	115.97	33.18
ENSG00000117597	Cyto	UTP25	protein_coding	83.21	14	255.05	6.21
ENSG00000203706	Cyto	SERTAD4-AS1	lncRNA	71.535	14	171.62	19.21
ENSG00000082497	Cyto	SERTAD4	protein_coding	72.62	13	167.46	22.97
ENSG00000234004	Cyto		processed_pseudogene	93.495	2	124.92	62.07
ENSG00000054392	Cyto	HHAT	protein_coding	48.5	1	48.5	48.5
ENSG00000082512	Cyto	TRAF5	protein_coding	114.27	3	347.16	69.87
ENSG00000117625	Cyto	RCOR3	protein_coding	66.655	8	239.64	36.74
ENSG00000170385	Cyto	SLC30A1	protein_coding	92.12	5	237.77	14.65
ENSG00000153363	Cyto	LINC00467	lncRNA	62.845	4	126.61	44.9
ENSG00000117650	Cyto	NEK2	protein_coding	93.12	19	225	9.65
ENSG00000123684	Cyto	LPGAT1	protein_coding	53.12	21	210.9	12.65
ENSG00000143493	Cyto	INTS7	protein_coding	39.46	15	308.67	10.54
ENSG00000220749	Cyto	RPL21P28	processed_pseudogene	85.21	21	160.26	26.27
ENSG00000143476	Cyto	DTL	protein_coding	59.115	22	182.83	5.78
ENSG00000137818	Cyto	RPLP1	protein_coding	74.75	7952	380.62	1.84
ENSG00000100345	Cyto	MYH9	protein_coding	91.95	75	222.93	9.31
ENSG00000066027	Cyto	PPP2R5A	protein_coding	70.16	14	197.04	16.32
ENSG00000065600	Cyto	PACC1	protein_coding	131.215	16	222.85	46.56
ENSG00000287445	Cyto		lncRNA	37.38	1	37.38	37.38
ENSG00000117691	Cyto	NENF	protein_coding	78.07	312	313.21	20.45
ENSG00000162772	Cyto	ATF3	protein_coding	108.77	73	235.88	12.83
ENSG00000123685	Cyto	BATF3	protein_coding	96.86	5	100.27	21.93
ENSG00000117697	Cyto	NSL1	protein_coding	93.96	34	293.96	21.12
ENSG00000203705	Cyto	TATDN3	protein_coding	88.5	25	201.84	24.14
ENSG00000162769	Cyto	FLVCR1	protein_coding	47.32	11	147.08	17.57
ENSG00000174606	Cyto	ANGEL2	protein_coding	117.185	12	239.85	15.31
ENSG00000143494	Cyto	VASH2	protein_coding	96.2	1	96.2	96.2
ENSG00000117707	Cyto	PROX1	protein_coding	7.57	1	7.57	7.57
ENSG00000136643	Cyto	RPS6KC1	protein_coding	98.88	3	118.5	67.79
ENSG00000230461	Cyto	PROX1-AS1	lncRNA	39.75	1	39.75	39.75
ENSG00000143499	Cyto	SMYD2	protein_coding	88.76	22	235.85	19.83
ENSG00000152104	Cyto	PTPN14	protein_coding	106.905	16	189.21	8.46
ENSG00000250536	Cyto	ABHD17AP3	unprocessed_pseudogene	75.43	1	75.43	75.43
ENSG00000117724	Cyto	CENPF	protein_coding	45.52	11	192.3	13.58
ENSG00000136636	Cyto	KCTD3	protein_coding	59.675	28	154.43	11.23
ENSG00000196482	Cyto	ESRRG	protein_coding	48.81	3	101.27	11.89
ENSG00000092978	Cyto	GPATCH2	protein_coding	39.64	5	156.55	14.54
ENSG00000067533	Cyto	RRP15	protein_coding	84.85	12	209.11	28.39
ENSG00000162814	Cyto	SPATA17	protein_coding	21.26	2	30.74	11.78
ENSG00000092969	Cyto	TGFB2	protein_coding	69.17	1	69.17	69.17
ENSG00000143353	Cyto	LYPLAL1	protein_coding	53.41	23	254.81	6.87
ENSG00000136628	Cyto	EPRS1	protein_coding	62.54	83	200.08	10.43
ENSG00000287676	Cyto		lncRNA	42.92	1	42.92	42.92
ENSG00000162813	Cyto	BPNT1	protein_coding	75.48	25	225.45	21.58
ENSG00000067704	Cyto	IARS2	protein_coding	57.38	43	203.72	11.83
ENSG00000232134	Cyto	RPS15AP12	processed_pseudogene	77.92	1	77.92	77.92
ENSG00000118873	Cyto	RAB3GAP2	protein_coding	41.93	9	153.19	23.5
ENSG00000218283	Cyto	MORF4L1P1	processed_pseudogene	82.29	42	324.84	9.7
ENSG00000198242	Cyto	RPL23A	protein_coding	65.16	3006	324.94	4.96
ENSG00000116141	Cyto	MARK1	protein_coding	92.2	8	185.8	61.7
ENSG00000232883	Cyto		processed_pseudogene	20.86	1	20.86	20.86
ENSG00000162817	Cyto	C1orf115	protein_coding	97.645	12	186.19	57.54
ENSG00000117791	Cyto	MTARC2	protein_coding	97.615	10	166.2	58.19
ENSG00000186205	Cyto	MTARC1	protein_coding	79.955	22	231.75	19.24
ENSG00000136630	Cyto	HLX	protein_coding	56.58	3	116.14	8.89
ENSG00000143507	Cyto	DUSP10	protein_coding	125.935	2	244	7.87
ENSG00000143498	Cyto	TAF1A	protein_coding	109.54	4	143.96	3.76
ENSG00000225265	Cyto	TAF1A-AS1	lncRNA	49.38	2	55.95	42.81
ENSG00000154305	Cyto	MIA3	protein_coding	152.04	9	372.28	24.18
ENSG00000272750	Cyto		lncRNA	81.03	1	81.03	81.03
ENSG00000186063	Cyto	AIDA	protein_coding	52.625	26	124.52	20.09
ENSG00000162819	Cyto	BROX	protein_coding	114.59	15	310.04	38.04
ENSG00000228106	Cyto	AL392172.1	lncRNA	98.58	12	169.67	23.4
ENSG00000154309	Cyto	DISP1	protein_coding	93.36	3	185.82	62.52
ENSG00000162909	Cyto	CAPN2	protein_coding	66.89	61	220.4	26.03
ENSG00000143514	Cyto	TP53BP2	protein_coding	59.66	15	173.2	12.13
ENSG00000188460	Cyto	ACTBP11	processed_pseudogene	56.13	8	136.3	20.04
ENSG00000185495	Cyto	SEPTIN7P13	transcribed_unprocessed_pseudogene	174.11	4	196.1	152.2
ENSG00000272645	Cyto	GTF2IP20	transcribed_unprocessed_pseudogene	178.9	2	261.88	95.92
ENSG00000143756	Cyto	FBXO28	protein_coding	67.58	17	273.92	17.87
ENSG00000236773	Cyto		processed_pseudogene	62.475	14	204.43	24.93
ENSG00000143753	Cyto	DEGS1	protein_coding	104.74	115	361.15	1.97
ENSG00000143748	Cyto	NVL	protein_coding	67.205	34	171.64	13.22
ENSG00000143771	Cyto	CNIH4	protein_coding	66.34	267	278.28	3.48
ENSG00000162923	Cyto	WDR26	protein_coding	81.605	32	334.76	11.17
ENSG00000143786	Cyto	CNIH3	protein_coding	70.33	2	71.08	69.58
ENSG00000185842	Cyto	DNAH14	protein_coding	47.83	12	202.26	16.74
ENSG00000143815	Cyto	LBR	protein_coding	78.77	38	200.17	9.15
ENSG00000154380	Cyto	ENAH	protein_coding	82.9	52	198.79	11.15
ENSG00000143742	Cyto	SRP9	protein_coding	78.12	252	373.78	6.12
ENSG00000143819	Cyto	EPHX1	protein_coding	93.765	30	178.71	22.14
ENSG00000196187	Cyto	TMEM63A	protein_coding	70.04	5	138.93	51.46
ENSG00000143811	Cyto	PYCR2	protein_coding	91.945	74	233.62	5.21
ENSG00000243709	Cyto	LEFTY1	protein_coding	195.89	1	195.89	195.89
ENSG00000143768	Cyto	LEFTY2	protein_coding	81.46	2	136.44	26.48
ENSG00000143751	Cyto	SDE2	protein_coding	100.08	29	203.26	9.62
ENSG00000077312	Cyto	SNRPA	protein_coding	76.43	297	415.48	6.89
ENSG00000272562	Cyto	H3-3A-DT	lncRNA	93.045	2	138.36	47.73
ENSG00000163041	Cyto	H3-3A	protein_coding	94.095	80	207.56	14.61
ENSG00000270598	Cyto		processed_pseudogene	91.685	4	141.93	53.81
ENSG00000225518	Cyto	LINC01703	lncRNA	41.73	2	51.5	31.96
ENSG00000182827	Cyto	ACBD3	protein_coding	98.79	14	202.52	13.59
ENSG00000223570	Cyto		processed_pseudogene	50.74	1	50.74	50.74
ENSG00000183814	Cyto	LIN9	protein_coding	73.405	12	186.08	5.12
ENSG00000185155	Cyto	MIXL1	protein_coding	107.58	1	107.58	107.58
ENSG00000143799	Cyto	PARP1	protein_coding	97.885	240	265.39	1.84
ENSG00000229965	Cyto	RPS3AP7	processed_pseudogene	94.12	1	94.12	94.12
ENSG00000143772	Cyto	ITPKB	protein_coding	134.29	6	208.46	26.49
ENSG00000143801	Cyto	PSEN2	protein_coding	73.685	12	181.75	27.9
ENSG00000163050	Cyto	COQ8A	protein_coding	94.035	74	257.67	23.81
ENSG00000143776	Cyto	CDC42BPA	protein_coding	99.32	15	267.11	19
ENSG00000234277	Cyto	LINC01641	lncRNA	27.62	1	27.62	27.62
ENSG00000181450	Cyto	ZNF678	protein_coding	112.545	10	158.37	35.92
ENSG00000081692	Cyto	JMJD4	protein_coding	86.87	83	220.77	17.51
ENSG00000143740	Cyto	SNAP47	protein_coding	104.63	63	266.52	19.73
ENSG00000286389	Cyto		lncRNA	132.24	1	132.24	132.24
ENSG00000154342	Cyto	WNT3A	protein_coding	112.14	1	112.14	112.14
ENSG00000143761	Cyto	ARF1	protein_coding	87.78	619	394.2	6.81
ENSG00000143793	Cyto	C1orf35	protein_coding	64.74	42	158.97	0.9
ENSG00000162910	Cyto	MRPL55	protein_coding	73.25	147	279	14.97
ENSG00000119906	Cyto	SLF2	protein_coding	81.29	7	310.56	5.94
ENSG00000224566	Cyto	FAM96AP2	processed_pseudogene	97.4	1	97.4	97.4
ENSG00000143774	Cyto	GUK1	protein_coding	88.38	257	220.82	18.86
ENSG00000181873	Cyto	IBA57	protein_coding	111.55	9	160.56	40.42
ENSG00000154370	Cyto	TRIM11	protein_coding	102.09	25	287.04	4.58
ENSG00000181218	Cyto	H2AW	protein_coding	91.48	47	381.33	17.37
ENSG00000196890	Cyto	H2BU1	protein_coding	134.035	2	211.62	56.45
ENSG00000206878	Cyto		snoRNA	113.48	1	113.48	113.48
ENSG00000140105	Cyto	WARS1	protein_coding	83.16	175	370.58	16.28
ENSG00000116574	Cyto	RHOU	protein_coding	67.37	19	192.57	23.9
ENSG00000177788	Cyto		lncRNA	141.62	5	231.77	67.1
ENSG00000168118	Cyto	RAB4A	protein_coding	77.6	85	410.19	14.08
ENSG00000154429	Cyto	CCSAP	protein_coding	40.04	11	163.78	10.85
ENSG00000143632	Cyto	ACTA1	protein_coding	61.26	11	98.74	18.92
ENSG00000069248	Cyto	NUP133	protein_coding	50.73	40	268.9	11.96
ENSG00000223635	Cyto		lncRNA	92.54	1	92.54	92.54
ENSG00000135776	Cyto	ABCB10	protein_coding	87.855	12	156.65	12.28
ENSG00000135801	Cyto	TAF5L	protein_coding	79.97	11	199.43	15.48
ENSG00000135763	Cyto	URB2	protein_coding	73.93	17	182.3	17.64
ENSG00000143641	Cyto	GALNT2	protein_coding	85.11	48	317.26	9.27
ENSG00000177614	Cyto	PGBD5	protein_coding	108.72	9	274.08	20.2
ENSG00000135775	Cyto	COG2	protein_coding	105.05	28	237.31	28.1
ENSG00000119280	Cyto	C1orf198	protein_coding	107.44	27	176.46	31.71
ENSG00000143643	Cyto	TTC13	protein_coding	59.87	11	162.08	22.96
ENSG00000173409	Cyto	ARV1	protein_coding	58.075	24	238.79	10.64
ENSG00000182118	Cyto	FAM89A	protein_coding	113.175	40	217.28	12.93
ENSG00000143633	Cyto	C1orf131	protein_coding	59.67	16	177.57	20.83
ENSG00000116906	Cyto	GNPAT	protein_coding	55.71	31	337.21	20.78
ENSG00000116903	Cyto	EXOC8	protein_coding	23.04	5	194.71	1.66
ENSG00000010072	Cyto	SPRTN	protein_coding	47.16	11	184.64	10.96
ENSG00000135766	Cyto	EGLN1	protein_coding	77.28	41	184.87	10.04
ENSG00000233461	Cyto		lncRNA	83.58	31	159.9	45.48
ENSG00000116918	Cyto	TSNAX	protein_coding	108.42	28	236.79	17.72
ENSG00000116991	Cyto	SIPA1L2	protein_coding	185.15	1	185.15	185.15
ENSG00000135778	Cyto	NTPCR	protein_coding	78.675	116	265.7	6.9
ENSG00000135749	Cyto	PCNX2	protein_coding	87.18	14	302.44	26.58
ENSG00000143674	Cyto	MAP3K21	protein_coding	51.945	12	155.54	6.96
ENSG00000135750	Cyto	KCNK1	protein_coding	83.45	10	178.67	21.31
ENSG00000235605	Cyto		processed_pseudogene	110.255	12	144.76	52.5
ENSG00000225486	Cyto		processed_pseudogene	63.08	1	63.08	63.08
ENSG00000231663	Cyto	COA6-AS1	lncRNA	72.985	6	123.26	41.7
ENSG00000168275	Cyto	COA6	protein_coding	71.84	95	224.27	4.69
ENSG00000059588	Cyto	TARBP1	protein_coding	59.76	7	115.44	7.92
ENSG00000168264	Cyto	IRF2BP2	protein_coding	94.5	101	330.17	7.74
ENSG00000173726	Cyto	TOMM20	protein_coding	75.17	257	286.08	15.58
ENSG00000188739	Cyto	RBM34	protein_coding	44.74	17	206.62	17.67
ENSG00000054267	Cyto	ARID4B	protein_coding	50.22	5	124.3	13.29
ENSG00000152904	Cyto	GGPS1	protein_coding	74.02	28	157.3	16.32
ENSG00000284770	Cyto	TBCE	protein_coding	56.82	31	164.61	17.32
ENSG00000162885	Cyto	B3GALNT2	protein_coding	85.04	25	253.5	22.56
ENSG00000168243	Cyto	GNG4	protein_coding	92.65	59	253.4	23.41
ENSG00000143669	Cyto	LYST	protein_coding	51.78	9	260.13	8.79
ENSG00000116962	Cyto	NID1	protein_coding	103.97	24	205.14	18.9
ENSG00000077585	Cyto	GPR137B	protein_coding	130.16	5	137.36	52.27
ENSG00000086619	Cyto	ERO1B	protein_coding	162.65	4	185.88	75.31
ENSG00000186197	Cyto	EDARADD	protein_coding	55.38	11	155.12	22.48
ENSG00000119285	Cyto	HEATR1	protein_coding	62.22	52	220.96	12.74
ENSG00000114902	Cyto	SPCS1	protein_coding	85.21	225	414.3	14
ENSG00000116984	Cyto	MTR	protein_coding	60.5	14	131.68	9.15
ENSG00000077522	Cyto	ACTN2	protein_coding	138.495	2	224.66	52.33
ENSG00000237991	Cyto	RPL35P1	processed_pseudogene	86.16	25	175.44	24.2
ENSG00000198626	Cyto	RYR2	protein_coding	117	3	125.62	57.29
ENSG00000227854	Cyto		processed_pseudogene	71.68	3	111.06	42.5
ENSG00000133019	Cyto	CHRM3	protein_coding	166.55	4	230.58	122.68
ENSG00000155816	Cyto	FMN2	protein_coding	75.49	4	147.65	45
ENSG00000182901	Cyto	RGS7	protein_coding	82.71	5	161.73	37.58
ENSG00000091483	Cyto	FH	protein_coding	42.59	61	257.27	2.68
ENSG00000172757	Cyto	CFL1	protein_coding	85.27	1161	289.72	9.28
ENSG00000100380	Cyto	ST13	protein_coding	74.86	177	261.25	13.11
ENSG00000054277	Cyto	OPN3	protein_coding	35.955	4	161.5	12.28
ENSG00000174371	Cyto	EXO1	protein_coding	43.96	15	267.83	9.57
ENSG00000179456	Cyto	ZBTB18	protein_coding	111.905	12	262.25	23.78
ENSG00000035687	Cyto	ADSS2	protein_coding	66.94	26	211.41	10.5
ENSG00000121644	Cyto	DESI2	protein_coding	60.93	38	234.67	11.55
ENSG00000232059	Cyto		processed_pseudogene	116.26	5	181.96	55.67
ENSG00000203667	Cyto	COX20	protein_coding	75.41	47	179.11	16.07
ENSG00000153187	Cyto	HNRNPU	protein_coding	66.73	195	228.68	12.13
ENSG00000130741	Cyto	EIF2S3	protein_coding	86.695	694	343	4.5
ENSG00000203666	Cyto	EFCAB2	protein_coding	77.8	5	192.45	35.85
ENSG00000273175	Cyto		lncRNA	77.5	2	131.71	23.29
ENSG00000185420	Cyto	SMYD3	protein_coding	98.48	41	223.41	25.32
ENSG00000111229	Cyto	ARPC3	protein_coding	69.02	144	229.31	11.22
ENSG00000162851	Cyto	TFB2M	protein_coding	69.08	6	161.08	17
ENSG00000143653	Cyto	SCCPDH	protein_coding	70.725	40	235	11.59
ENSG00000162852	Cyto	CNST	protein_coding	89.5	3	138.37	33.78
ENSG00000153207	Cyto	AHCTF1	protein_coding	53.29	7	127.81	7.24
ENSG00000197472	Cyto	ZNF695	protein_coding	82.26	14	159.21	29.15
ENSG00000196418	Cyto	ZNF124	protein_coding	109.955	6	201.52	15.64
ENSG00000259865	Cyto		lncRNA	62.48	2	110	14.96
ENSG00000162714	Cyto	ZNF496	protein_coding	62.73	29	232.84	14.19
ENSG00000162722	Cyto	TRIM58	protein_coding	138.03	5	186.82	66.41
ENSG00000238243	Cyto	OR2W3	protein_coding	119.3	1	119.3	119.3
ENSG00000175137	Cyto	SH3BP5L	protein_coding	100.21	13	185.41	33.34
ENSG00000171161	Cyto	ZNF672	protein_coding	101.45	27	197.88	13.19
ENSG00000171163	Cyto	ZNF692	protein_coding	168.52	7	293.09	15.14
ENSG00000130347	Cyto	RTN4IP1	protein_coding	57.89	21	201.42	23.96
ENSG00000015171	Cyto	ZMYND11	protein_coding	71.505	6	177.42	20.67
ENSG00000151240	Cyto	DIP2C	protein_coding	166.01	4	223.13	3.84
ENSG00000107929	Cyto	LARP4B	protein_coding	90.59	34	278.12	12.46
ENSG00000229869	Cyto		lncRNA	284.46	1	284.46	284.46
ENSG00000107937	Cyto	GTPBP4	protein_coding	58.29	29	276.73	13.5
ENSG00000067064	Cyto	IDI1	protein_coding	89.895	18	245.08	10.68
ENSG00000047056	Cyto	WDR37	protein_coding	135.16	8	222.76	15.07
ENSG00000067057	Cyto	PFKP	protein_coding	76.77	160	274.3	10.1
ENSG00000107959	Cyto	PITRM1	protein_coding	80.27	48	286.19	20
ENSG00000067082	Cyto	KLF6	protein_coding	30	5	80.09	20.15
ENSG00000196139	Cyto	AKR1C3	protein_coding	70.905	2	111.27	30.54
ENSG00000187134	Cyto	AKR1C1	protein_coding	107.14	1	107.14	107.14
ENSG00000173848	Cyto	NET1	protein_coding	52.29	17	172.5	9.57
ENSG00000196372	Cyto	ASB13	protein_coding	90.025	38	323.93	28.48
ENSG00000178363	Cyto	CALML3	protein_coding	40.75	1	40.75	40.75
ENSG00000108021	Cyto	TASOR2	protein_coding	20.13	11	202.77	7.11
ENSG00000057608	Cyto	GDI2	protein_coding	46.375	154	372.19	3.12
ENSG00000272764	Cyto		lncRNA	65.3	3	208.03	37.08
ENSG00000134461	Cyto	ANKRD16	protein_coding	49.43	11	159.44	26.69
ENSG00000134452	Cyto	FBH1	protein_coding	112.515	28	350.42	17.58
ENSG00000134453	Cyto	RBM17	protein_coding	48.07	43	281.89	11.1
ENSG00000170525	Cyto	PFKFB3	protein_coding	111.53	20	252.36	12.65
ENSG00000065675	Cyto	PRKCQ	protein_coding	77.06	4	106.85	8.67
ENSG00000237943	Cyto	PRKCQ-AS1	lncRNA	85.035	18	273.17	10
ENSG00000198879	Cyto	SFMBT2	protein_coding	12.92	5	121.18	3.71
ENSG00000151657	Cyto	KIN	protein_coding	77.59	2	131.31	23.87
ENSG00000100316	Cyto	RPL3	protein_coding	93.43	4577	409.36	3.34
ENSG00000165632	Cyto	TAF3	protein_coding	147.14	3	220.7	38.59
ENSG00000107485	Cyto	GATA3	protein_coding	132.93	3	167.93	53.42
ENSG00000048740	Cyto	CELF2	protein_coding	142.57	7	256.37	23.05
ENSG00000148429	Cyto	USP6NL	protein_coding	94.33	7	263.75	14.35
ENSG00000148426	Cyto	PROSER2	protein_coding	91.06	24	209.48	18.86
ENSG00000151461	Cyto	UPF2	protein_coding	82.895	2	137.83	27.96
ENSG00000181192	Cyto	DHTKD1	protein_coding	119.045	12	232.56	28.61
ENSG00000165609	Cyto	NUDT5	protein_coding	79.655	136	303.19	13.77
ENSG00000065665	Cyto	SEC61A2	protein_coding	96.39	7	145.12	32.54
ENSG00000151465	Cyto	CDC123	protein_coding	67.96	161	219.73	11.08
ENSG00000183049	Cyto	CAMK1D	protein_coding	64.875	6	194.31	33.38
ENSG00000151468	Cyto	CCDC3	protein_coding	96.09	26	227.72	19.12
ENSG00000123240	Cyto	OPTN	protein_coding	68.65	10	149.36	26.07
ENSG00000065328	Cyto	MCM10	protein_coding	48.025	20	190.12	8.5
ENSG00000107537	Cyto	PHYH	protein_coding	105.605	24	206.03	33.96
ENSG00000086475	Cyto	SEPHS1	protein_coding	80.23	81	292.67	3.54
ENSG00000165626	Cyto	BEND7	protein_coding	134.495	6	208.75	71.32
ENSG00000165630	Cyto	PRPF18	protein_coding	172.95	3	387.55	35
ENSG00000151474	Cyto	FRMD4A	protein_coding	39.405	6	188.3	21
ENSG00000065809	Cyto	FAM107B	protein_coding	61.9	15	282.6	14.58
ENSG00000185267	Cyto	CDNF	protein_coding	107.405	2	156.33	58.48
ENSG00000284024	Cyto		protein_coding	77.06	22	195.58	11.16
ENSG00000187522	Cyto	HSPA14	protein_coding	52.56	25	143	22.27
ENSG00000272853	Cyto	SUV39H2-DT	lncRNA	130.07	2	140.97	119.17
ENSG00000152457	Cyto	DCLRE1C	protein_coding	85.52	5	219.58	69.44
ENSG00000152455	Cyto	SUV39H2	protein_coding	96.3	20	203.39	14.2
ENSG00000197889	Cyto	MEIG1	protein_coding	43.81	3	125.78	43.54
ENSG00000176244	Cyto	ACBD7	protein_coding	98.555	8	141.36	53
ENSG00000152464	Cyto	RPP38	protein_coding	83.94	20	218.04	16.54
ENSG00000152465	Cyto	NMT2	protein_coding	77.705	14	130.58	38.12
ENSG00000148468	Cyto	FAM171A1	protein_coding	88.275	34	297.93	12.57
ENSG00000148481	Cyto	MINDY3	protein_coding	102.9	26	316.04	20.3
ENSG00000165983	Cyto	PTER	protein_coding	52.44	11	166.38	13.81
ENSG00000148484	Cyto	RSU1	protein_coding	81.22	29	231.15	25.96
ENSG00000107614	Cyto	TRDMT1	protein_coding	64.32	7	158.23	17.41
ENSG00000229124	Cyto	VIM-AS1	lncRNA	85.6	5	147.1	16.36
ENSG00000026025	Cyto	VIM	protein_coding	62.09	1260	487.79	2.52
ENSG00000165996	Cyto	HACD1	protein_coding	75.61	16	130.12	17.16
ENSG00000136738	Cyto	STAM	protein_coding	75.92	12	177.62	6.33
ENSG00000165995	Cyto	CACNB2	protein_coding	78.415	4	161.76	32.08
ENSG00000241058	Cyto	NSUN6	protein_coding	100.815	2	106.31	95.32
ENSG00000165997	Cyto	ARL5B	protein_coding	42.35	16	225.04	9
ENSG00000231920	Cyto	NEBL-AS1	lncRNA	85.13	2	116.16	54.1
ENSG00000204682	Cyto	MIR1915HG	lncRNA	101.77	19	313.64	15.45
ENSG00000180592	Cyto	SKIDA1	protein_coding	91.71	5	218.72	50.08
ENSG00000078403	Cyto	MLLT10	protein_coding	144.08	14	369.2	39.64
ENSG00000136770	Cyto	DNAJC1	protein_coding	45.345	16	172.59	14.74
ENSG00000148444	Cyto	COMMD3	protein_coding	69.305	32	185.88	27.32
ENSG00000168283	Cyto	BMI1	protein_coding	65.37	35	376.91	5.85
ENSG00000150867	Cyto	PIP4K2A	protein_coding	96.24	14	279.96	23.12
ENSG00000148450	Cyto	MSRB2	protein_coding	105.205	42	219.89	34.27
ENSG00000165312	Cyto	OTUD1	protein_coding	65.68	16	184.42	5.11
ENSG00000107863	Cyto	ARHGAP21	protein_coding	71.09	11	161.79	20.45
ENSG00000120549	Cyto	KIAA1217	protein_coding	96.635	4	148.68	35.79
ENSG00000099256	Cyto	PRTFDC1	protein_coding	101.75	1	101.75	101.75
ENSG00000095777	Cyto	MYO3A	protein_coding	62.725	4	129.82	27.27
ENSG00000148459	Cyto	PDSS1	protein_coding	51.185	24	161.56	16.73
ENSG00000136754	Cyto	ABI1	protein_coding	49.91	14	284.48	9.53
ENSG00000107890	Cyto	ANKRD26	protein_coding	51.65	1	51.65	51.65
ENSG00000136758	Cyto	YME1L1	protein_coding	85.72	55	372.59	10.04
ENSG00000120539	Cyto	MASTL	protein_coding	60.75	20	170.76	7.27
ENSG00000107897	Cyto	ACBD5	protein_coding	144.74	22	300.38	38.08
ENSG00000099246	Cyto	RAB18	protein_coding	61.86	17	198.68	16.33
ENSG00000150051	Cyto	MKX	protein_coding	86.24	3	143.56	64.7
ENSG00000150054	Cyto	MPP7	protein_coding	52.33	7	261.72	36
ENSG00000254635	Cyto	WAC-AS1	lncRNA	65.2	10	141.97	18.32
ENSG00000095787	Cyto	WAC	protein_coding	50.76	39	330.42	4.24
ENSG00000095739	Cyto	BAMBI	protein_coding	72.5	17	252.12	10.32
ENSG00000224597	Cyto	SVIL-AS1	transcribed_unprocessed_pseudogene	86.16	34	183.23	31.64
ENSG00000229605	Cyto	RPL21P93	processed_pseudogene	83.96	1	83.96	83.96
ENSG00000131015	Cyto	ULBP2	protein_coding	58.7	3	104.85	37.23
ENSG00000197321	Cyto	SVIL	protein_coding	58.95	5	156.3	54.66
ENSG00000225976	Cyto	CKS1BP2	processed_pseudogene	56.58	1	56.58	56.58
ENSG00000165757	Cyto	JCAD	protein_coding	100.57	8	194.44	37.29
ENSG00000259994	Cyto		lncRNA	143.14	3	263.72	43.65
ENSG00000107951	Cyto	MTPAP	protein_coding	54.88	36	246.44	7.23
ENSG00000107968	Cyto	MAP3K8	protein_coding	75.515	10	135.56	19.04
ENSG00000183621	Cyto	ZNF438	protein_coding	98.84	2	168.25	29.43
ENSG00000237036	Cyto	ZEB1-AS1	lncRNA	78.955	12	218.78	18.35
ENSG00000287564	Cyto		lncRNA	15.26	1	15.26	15.26
ENSG00000148516	Cyto	ZEB1	protein_coding	110.96	5	144.35	72.91
ENSG00000165322	Cyto	ARHGAP12	protein_coding	110.41	11	265.17	15.54
ENSG00000170759	Cyto	KIF5B	protein_coding	83.785	80	252.96	13.88
ENSG00000234335	Cyto	RPS4XP11	processed_pseudogene	89.44	22	174.54	43.91
ENSG00000217094	Cyto	PPIAP31	processed_pseudogene	46.84	3	89.83	37.33
ENSG00000120616	Cyto	EPC1	protein_coding	104.22	15	248.08	8.45
ENSG00000216937	Cyto	CCDC7	protein_coding	172.7	2	283.04	62.36
ENSG00000150093	Cyto	ITGB1	protein_coding	78.67	19	174.1	12.04
ENSG00000229656	Cyto	ITGB1-DT	lncRNA	59.48	3	174.84	28
ENSG00000235962	Cyto	RPL7AP53	processed_pseudogene	104.47	3	112.62	93.66
ENSG00000099250	Cyto	NRP1	protein_coding	78.92	7	138.69	12.28
ENSG00000148498	Cyto	PARD3	protein_coding	60.11	21	177.23	13.17
ENSG00000226386	Cyto	PARD3-AS1	lncRNA	158.65	1	158.65	158.65
ENSG00000108094	Cyto	CUL2	protein_coding	75.34	16	211.75	5.04
ENSG00000095794	Cyto	CREM	protein_coding	92.31	58	233.76	6.35
ENSG00000271335	Cyto	CCNY-AS1	lncRNA	90.855	2	146.62	35.09
ENSG00000108100	Cyto	CCNY	protein_coding	94.39	72	278.89	12.59
ENSG00000177283	Cyto	FZD8	protein_coding	91.785	22	183.04	3.16
ENSG00000198105	Cyto	ZNF248	protein_coding	60.85	9	255.28	11.18
ENSG00000287528	Cyto		lncRNA	90.5	1	90.5	90.5
ENSG00000189180	Cyto	ZNF33A	protein_coding	60.19	9	118.91	6.64
ENSG00000175395	Cyto	ZNF25	protein_coding	109.41	3	113.29	19.12
ENSG00000226086	Cyto	EIF3LP3	processed_pseudogene	154.59	1	154.59	154.59
ENSG00000075407	Cyto	ZNF37A	protein_coding	70.455	6	190.89	33.61
ENSG00000276805	Cyto		transcribed_unprocessed_pseudogene	148.25	5	202.85	8.16
ENSG00000182632	Cyto	CCNYL2	transcribed_unprocessed_pseudogene	87.41	1	87.41	87.41
ENSG00000185904	Cyto	LINC00839	lncRNA	126.41	19	229.1	20.43
ENSG00000233837	Cyto	EIF3LP2	processed_pseudogene	56.75	6	126.92	29.17
ENSG00000234420	Cyto	ZNF37BP	transcribed_processed_pseudogene	150.36	3	263.76	21.25
ENSG00000196693	Cyto	ZNF33B	protein_coding	89.87	15	181.62	28.92
ENSG00000165733	Cyto	BMS1	protein_coding	66.225	18	147.79	23.74
ENSG00000273008	Cyto	CSGALNACT2-DT	lncRNA	250.41	1	250.41	250.41
ENSG00000169826	Cyto	CSGALNACT2	protein_coding	42.27	5	137.08	4.81
ENSG00000198915	Cyto	RASGEF1A	protein_coding	110.47	16	245.63	12.83
ENSG00000169813	Cyto	HNRNPF	protein_coding	66.88	209	278.5	5.7
ENSG00000196793	Cyto	ZNF239	protein_coding	16.36	1	16.36	16.36
ENSG00000169740	Cyto	ZNF32	protein_coding	99.22	47	206.68	39.46
ENSG00000213553	Cyto	RPLP0P6	processed_pseudogene	74.96	454	294.59	12.04
ENSG00000187783	Cyto	TMEM72	protein_coding	152.24	1	152.24	152.24
ENSG00000165507	Cyto	DEPP1	protein_coding	80.62	7	170.03	13.73
ENSG00000107551	Cyto	RASSF4	protein_coding	53.585	2	61.48	45.69
ENSG00000165512	Cyto	ZNF22	protein_coding	105.64	6	231.54	12.54
ENSG00000226937	Cyto	CEP164P1	transcribed_processed_pseudogene	47.715	10	108.07	27.93
ENSG00000172671	Cyto	ZFAND4	protein_coding	116.52	6	183.3	45.17
ENSG00000172661	Cyto	WASHC2C	protein_coding	77.46	26	182.5	21.07
ENSG00000239883	Cyto	PARGP1	transcribed_unprocessed_pseudogene	125.9	2	206.22	45.58
ENSG00000264217	Cyto	RPL35AP23	processed_pseudogene	88.825	2	100.46	77.19
ENSG00000188234	Cyto	AGAP4	protein_coding	250.28	2	285.37	215.19
ENSG00000265354	Cyto	TIMM23	protein_coding	74.89	182	263.57	7.07
ENSG00000266412	Cyto	NCOA4	protein_coding	46.69	70	153.29	15.38
ENSG00000147804	Cyto	SLC39A4	protein_coding	93.69	41	199.08	38.14
ENSG00000161011	Cyto	SQSTM1	protein_coding	88.525	60	250.37	13.67
ENSG00000165874	Cyto	SHLD2P1	transcribed_unprocessed_pseudogene	103.27	5	257.23	67.92
ENSG00000204177	Cyto	BMS1P1	transcribed_unprocessed_pseudogene	17.67	1	17.67	17.67
ENSG00000265763	Cyto	ZNF488	protein_coding	43.06	2	49.12	37
ENSG00000189014	Cyto	SHLD2P3	unprocessed_pseudogene	86.985	14	222.67	26.64
ENSG00000204172	Cyto	AGAP9	protein_coding	138	1	138	138
ENSG00000107643	Cyto	MAPK8	protein_coding	111.2	21	253.96	6.12
ENSG00000128805	Cyto	ARHGAP22	protein_coding	52.09	13	138.03	18.96
ENSG00000165633	Cyto	VSTM4	protein_coding	91.5	1	91.5	91.5
ENSG00000225830	Cyto	ERCC6	protein_coding	106.15	7	229.19	17.91
ENSG00000227345	Cyto	PARG	protein_coding	84.12	19	203.26	10.54
ENSG00000197444	Cyto	OGDHL	protein_coding	52.61	5	91.48	28.42
ENSG00000204152	Cyto	TIMM23B	protein_coding	120.38	3	180.46	34.38
ENSG00000099290	Cyto	WASHC2A	protein_coding	77.08	9	213.94	19.35
ENSG00000188611	Cyto	ASAH2	protein_coding	64.41	1	64.41	64.41
ENSG00000198964	Cyto	SGMS1	protein_coding	91.935	6	168.04	32.26
ENSG00000225137	Cyto	DYNC1I2P1	processed_pseudogene	56	1	56	56
ENSG00000204147	Cyto	ASAH2B	protein_coding	59.79	6	109.49	25.77
ENSG00000177613	Cyto	CSTF2T	protein_coding	89.24	34	264	7.06
ENSG00000185532	Cyto	PRKG1	protein_coding	117.38	8	180.65	10.5
ENSG00000236993	Cyto	GAPDHP21	processed_pseudogene	112.48	1	112.48	112.48
ENSG00000122952	Cyto	ZWINT	protein_coding	82.16	120	205.65	9.56
ENSG00000115183	Cyto	TANC1	protein_coding	56.555	38	233.1	10.1
ENSG00000151151	Cyto	IPMK	protein_coding	64.405	10	148.75	7.5
ENSG00000122873	Cyto	CISD1	protein_coding	75.98	80	275.92	5.31
ENSG00000072401	Cyto	UBE2D1	protein_coding	97.8	25	257.14	16.79
ENSG00000108064	Cyto	TFAM	protein_coding	94.17	73	258.32	6.38
ENSG00000122870	Cyto	BICC1	protein_coding	86.39	3	98.85	83.57
ENSG00000165449	Cyto	SLC16A9	protein_coding	67.24	3	70.8	14.57
ENSG00000148541	Cyto	FAM13C	protein_coding	142.6	3	204.71	62.81
ENSG00000108091	Cyto	CCDC6	protein_coding	49.97	64	264	3.17
ENSG00000151150	Cyto	ANK3	protein_coding	38.785	6	167.62	24.27
ENSG00000170312	Cyto	CDK1	protein_coding	74.92	88	238.09	4.22
ENSG00000072422	Cyto	RHOBTB1	protein_coding	51.21	5	79.78	32.92
ENSG00000183346	Cyto	CABCOCO1	protein_coding	66.67	1	66.67	66.67
ENSG00000150347	Cyto	ARID5B	protein_coding	51.88	7	144.28	12.04
ENSG00000182010	Cyto	RTKN2	protein_coding	50.86	23	296.37	11.27
ENSG00000181915	Cyto	ADO	protein_coding	98.355	42	231.27	14.23
ENSG00000148572	Cyto	NRBF2	protein_coding	118.17	12	192.81	12
ENSG00000234369	Cyto	TATDN1P1	processed_pseudogene	39.92	1	39.92	39.92
ENSG00000171988	Cyto	JMJD1C	protein_coding	128.08	3	272.69	57.22
ENSG00000165476	Cyto	REEP3	protein_coding	83.04	39	299.52	5.44
ENSG00000105982	Cyto	RNF32	protein_coding	61.77	5	140.5	39.35
ENSG00000213609	Cyto	RPL7AP50	processed_pseudogene	125.46	11	168.2	83.31
ENSG00000228065	Cyto	LINC01515	lncRNA	103.52	11	229.6	15.05
ENSG00000231991	Cyto	ANXA2P2	processed_pseudogene	184.22	1	184.22	184.22
ENSG00000108176	Cyto	DNAJC12	protein_coding	65.2	62	218.11	18.86
ENSG00000096717	Cyto	SIRT1	protein_coding	51.21	19	231.71	9.16
ENSG00000148634	Cyto	HERC4	protein_coding	59.16	4	147.39	20.39
ENSG00000096746	Cyto	HNRNPH3	protein_coding	68.55	87	226.9	12.68
ENSG00000204130	Cyto	RUFY2	protein_coding	67.225	4	114.78	23.97
ENSG00000138346	Cyto	DNA2	protein_coding	80.79	17	249.5	14.65
ENSG00000214881	Cyto	TMEM14DP	processed_pseudogene	125.14	6	176.68	51.81
ENSG00000122912	Cyto	SLC25A16	protein_coding	109.81	9	273.96	26.56
ENSG00000138336	Cyto	TET1	protein_coding	59.25	15	189.81	3.93
ENSG00000260400	Cyto		lncRNA	107.92	4	191.1	65.41
ENSG00000060339	Cyto	CCAR1	protein_coding	71.115	12	246.33	5.17
ENSG00000165730	Cyto	STOX1	protein_coding	81.195	10	165.94	15.08
ENSG00000107625	Cyto	DDX50	protein_coding	52.27	54	172.21	10.93
ENSG00000198954	Cyto	KIFBP	protein_coding	47.705	24	269.18	7.03
ENSG00000135913	Cyto	USP37	protein_coding	61.96	16	246.44	20.4
ENSG00000122958	Cyto	VPS26A	protein_coding	80.54	66	276.33	18.29
ENSG00000156502	Cyto	SUPV3L1	protein_coding	103.11	39	235.76	17.54
ENSG00000156515	Cyto	HK1	protein_coding	58.685	98	207.21	7.25
ENSG00000232734	Cyto	ATP5MC1P7	processed_pseudogene	79.69	2	81.42	77.96
ENSG00000159199	Cyto	ATP5MC1	protein_coding	78.96	423	220.56	2.44
ENSG00000099282	Cyto	TSPAN15	protein_coding	86.45	36	226.03	28.86
ENSG00000171224	Cyto	FAM241B	protein_coding	128.2	11	231.17	23.72
ENSG00000099284	Cyto	MACROH2A2	protein_coding	72.735	90	216.5	16.3
ENSG00000042286	Cyto	AIFM2	protein_coding	132.3	5	222.77	73.78
ENSG00000156521	Cyto	TYSND1	protein_coding	96.11	25	273.71	15.91
ENSG00000079332	Cyto	SAR1A	protein_coding	73.36	97	253.26	9.27
ENSG00000180817	Cyto	PPA1	protein_coding	53	521	325.67	2.11
ENSG00000213523	Cyto	SRA1	protein_coding	86.04	79	338.83	27.61
ENSG00000264281	Cyto		processed_pseudogene	74.415	818	196.17	4.33
ENSG00000172731	Cyto	LRRC20	protein_coding	115.225	10	245.16	21.43
ENSG00000148730	Cyto	EIF4EBP2	protein_coding	106.21	207	354.08	6.07
ENSG00000156574	Cyto	NODAL	protein_coding	35.48	1	35.48	35.48
ENSG00000107719	Cyto	PALD1	protein_coding	97	39	485.33	13.84
ENSG00000166224	Cyto	SGPL1	protein_coding	125.22	45	293.71	29.37
ENSG00000180644	Cyto	PRF1	protein_coding	237.31	3	267.46	91.91
ENSG00000166228	Cyto	PCBD1	protein_coding	91.18	122	240.41	18.96
ENSG00000237512	Cyto	UNC5B-AS1	lncRNA	98.05	2	117.42	78.68
ENSG00000107731	Cyto	UNC5B	protein_coding	115.89	48	273.11	15.54
ENSG00000198246	Cyto	SLC29A3	protein_coding	95.04	19	333.46	31.76
ENSG00000107736	Cyto	CDH23	protein_coding	76.385	4	212.68	38.42
ENSG00000107738	Cyto	VSIR	protein_coding	126.575	2	215.18	37.97
ENSG00000122863	Cyto	CHST3	protein_coding	110.55	7	175.63	30.46
ENSG00000138303	Cyto	ASCC1	protein_coding	96.73	25	251.65	26.86
ENSG00000166295	Cyto	ANAPC16	protein_coding	82.18	189	273.45	20.64
ENSG00000168209	Cyto	DDIT4	protein_coding	91.66	168	213.84	0.81
ENSG00000127616	Cyto	SMARCA4	protein_coding	62.42	133	238.3	9.69
ENSG00000148719	Cyto	DNAJB12	protein_coding	79.305	56	363.96	9.22
ENSG00000107745	Cyto	MICU1	protein_coding	101.205	66	240.04	10.2
ENSG00000156026	Cyto	MCU	protein_coding	90.56	21	187.97	19.48
ENSG00000213700	Cyto	RPL17P50	processed_pseudogene	91.87	4	108	77.46
ENSG00000122884	Cyto	P4HA1	protein_coding	98.26	12	240.57	20.5
ENSG00000166321	Cyto	NUDT13	protein_coding	65.48	3	110.14	6.73
ENSG00000122882	Cyto	ECD	protein_coding	60.5	11	157.18	18.45
ENSG00000138286	Cyto	FAM149B1	protein_coding	80.71	18	186.52	25.16
ENSG00000213551	Cyto	DNAJC9	protein_coding	73.735	74	232.89	6.55
ENSG00000040531	Cyto	CTNS	protein_coding	63.13	25	180.12	26.85
ENSG00000288559	Cyto		lncRNA	170.65	1	170.65	170.65
ENSG00000182180	Cyto	MRPS16	protein_coding	92.475	228	243.73	18.07
ENSG00000236756	Cyto	DNAJC9-AS1	lncRNA	55.73	1	55.73	55.73
ENSG00000156042	Cyto	CFAP70	protein_coding	101.915	2	113.09	90.74
ENSG00000138279	Cyto	ANXA7	protein_coding	96.87	96	222.62	8.65
ENSG00000229659	Cyto	RPL26P6	processed_pseudogene	99.99	6	174.89	17.87
ENSG00000107758	Cyto	PPP3CB	protein_coding	99.52	49	301.8	24.93
ENSG00000166348	Cyto	USP54	protein_coding	109.045	10	274.37	7.11
ENSG00000279088	Cyto		TEC	113.03	17	466.79	63
ENSG00000250959	Cyto	GLUD1P3	transcribed_unprocessed_pseudogene	97.95	2	115.75	80.15
ENSG00000176986	Cyto	SEC24C	protein_coding	95.705	48	230.13	9.03
ENSG00000172586	Cyto	CHCHD1	protein_coding	82.86	183	211.93	15.19
ENSG00000272589	Cyto	ZSWIM8-AS1	lncRNA	119.095	2	119.52	118.67
ENSG00000214655	Cyto	ZSWIM8	protein_coding	96.715	18	239.67	13.87
ENSG00000166507	Cyto	NDST2	protein_coding	80.48	19	262.44	12.08
ENSG00000148660	Cyto	CAMK2G	protein_coding	115.51	18	273.04	17.35
ENSG00000122861	Cyto	PLAU	protein_coding	112.62	3	184	29.21
ENSG00000035403	Cyto	VCL	protein_coding	78.395	40	312.72	16.45
ENSG00000185009	Cyto	AP3M1	protein_coding	74.245	28	237.56	23.04
ENSG00000156110	Cyto	ADK	protein_coding	83.82	48	228.35	24.38
ENSG00000156650	Cyto	KAT6B	protein_coding	57.425	6	140.04	11.12
ENSG00000156671	Cyto	SAMD8	protein_coding	130.155	10	234.08	16.76
ENSG00000165637	Cyto	VDAC2	protein_coding	75.395	474	270.72	10.22
ENSG00000136942	Cyto	RPL35	protein_coding	75.47	3543	310.87	10.28
ENSG00000167658	Cyto	EEF2	protein_coding	85.07	6140	357.58	2.93
ENSG00000165644	Cyto	COMTD1	protein_coding	100.42	101	305.97	14.66
ENSG00000165655	Cyto	ZNF503	protein_coding	70.27	97	249.15	2.63
ENSG00000237149	Cyto	ZNF503-AS2	lncRNA	100.22	13	201.35	4.11
ENSG00000273248	Cyto		lncRNA	19.355	2	22.21	16.5
ENSG00000197858	Cyto	GPAA1	protein_coding	70.96	63	251.56	17.22
ENSG00000148606	Cyto	POLR3A	protein_coding	97.04	39	199.15	22.33
ENSG00000243147	Cyto	MRPL33	protein_coding	92.905	96	286.11	10.59
ENSG00000182899	Cyto	RPL35A	protein_coding	73.04	2871	358.32	6.89
ENSG00000123975	Cyto	CKS2	protein_coding	87.23	650	288.1	2.77
ENSG00000122140	Cyto	MRPS2	protein_coding	89.92	341	260.31	10.04
ENSG00000135446	Cyto	CDK4	protein_coding	86.725	430	300.92	5.76
ENSG00000184787	Cyto	UBE2G2	protein_coding	87.63	77	280.42	14.75
ENSG00000108175	Cyto	ZMIZ1	protein_coding	87.58	47	238.33	3.57
ENSG00000108179	Cyto	PPIF	protein_coding	93.75	299	271.2	6.14
ENSG00000147403	Cyto	RPL10	protein_coding	80.915	3888	332.93	2.28
ENSG00000165424	Cyto	ZCCHC24	protein_coding	94.57	17	246.53	12.33
ENSG00000253626	Cyto	EIF5AL1	protein_coding	84.175	302	212	23.14
ENSG00000103274	Cyto	NUBP1	protein_coding	73.64	29	207.84	28.08
ENSG00000136240	Cyto	KDELR2	protein_coding	74.79	203	292.96	18.68
ENSG00000225484	Cyto	NUTM2B-AS1	lncRNA	102	33	239.7	10.54
ENSG00000188199	Cyto	NUTM2B	protein_coding	126.23	2	186.31	66.15
ENSG00000272447	Cyto		lncRNA	92.105	8	139.32	36.72
ENSG00000133678	Cyto	TMEM254	protein_coding	91.08	22	202.62	20.12
ENSG00000115268	Cyto	RPS15	protein_coding	72.83	3742	305.33	3.52
ENSG00000122359	Cyto	ANXA11	protein_coding	84.8	175	230.71	5.75
ENSG00000237523	Cyto	LINC00857	lncRNA	38.265	2	39.6	36.93
ENSG00000234743	Cyto	EIF5AP4	processed_pseudogene	108.25	3	141.37	92.52
ENSG00000122378	Cyto	PRXL2A	protein_coding	80.335	2	88.44	72.23
ENSG00000108219	Cyto	TSPAN14	protein_coding	95.26	37	264.18	3.78
ENSG00000165678	Cyto	GHITM	protein_coding	73.875	308	268.63	7.08
ENSG00000107771	Cyto	CCSER2	protein_coding	62.73	5	236.58	26.76
ENSG00000229404	Cyto	LINC00858	lncRNA	65.37	1	65.37	65.37
ENSG00000182771	Cyto	GRID1	protein_coding	108.48	11	165.35	17
ENSG00000062650	Cyto	WAPL	protein_coding	52.58	31	238.39	9.68
ENSG00000138796	Cyto	HADH	protein_coding	83.42	93	212	11.52
ENSG00000107779	Cyto	BMPR1A	protein_coding	119.57	16	203.05	7.22
ENSG00000122367	Cyto	LDB3	protein_coding	100.15	1	100.15	100.15
ENSG00000272734	Cyto	ADIRF-AS1	lncRNA	45.07	3	96.43	36.81
ENSG00000173267	Cyto	SNCG	protein_coding	99.885	4	112.14	91.65
ENSG00000261011	Cyto	AGAP11	transcribed_unprocessed_pseudogene	47.105	2	65.95	28.26
ENSG00000148672	Cyto	GLUD1	protein_coding	91.865	154	251.39	13.3
ENSG00000122376	Cyto	SHLD2	protein_coding	91.6	13	159.12	21.73
ENSG00000223482	Cyto	NUTM2A-AS1	lncRNA	91.76	45	277.96	9.12
ENSG00000224914	Cyto	LINC00863	lncRNA	113.28	16	182.16	27.95
ENSG00000286445	Cyto		lncRNA	216.87	1	216.87	216.87
ENSG00000107789	Cyto	MINPP1	protein_coding	105.46	11	195.14	36.11
ENSG00000198682	Cyto	PAPSS2	protein_coding	94.66	31	199.04	15.12
ENSG00000196566	Cyto		lncRNA	162.88	1	162.88	162.88
ENSG00000138138	Cyto	ATAD1	protein_coding	57.405	28	188.24	11.57
ENSG00000171862	Cyto	PTEN	protein_coding	58.07	27	212.88	12.56
ENSG00000223820	Cyto	CFL1P1	transcribed_unprocessed_pseudogene	64.015	2	84.34	43.69
ENSG00000138134	Cyto	STAMBPL1	protein_coding	61.35	4	131.79	25.52
ENSG00000107796	Cyto	ACTA2	protein_coding	90.595	8	215.96	54.67
ENSG00000026103	Cyto	FAS	protein_coding	43.05	5	138.13	20.78
ENSG00000107798	Cyto	LIPA	protein_coding	110.82	26	210.12	28.17
ENSG00000185745	Cyto	IFIT1	protein_coding	121.18	2	155.48	86.88
ENSG00000152778	Cyto	IFIT5	protein_coding	105.6	5	125.03	6.72
ENSG00000152782	Cyto	PANK1	protein_coding	151.15	5	163.85	91.6
ENSG00000138182	Cyto	KIF20B	protein_coding	117.83	11	195.89	20.33
ENSG00000235100	Cyto		lncRNA	114.78	1	114.78	114.78
ENSG00000280560	Cyto	LINC01374	lncRNA	59.845	4	76.4	39.85
ENSG00000148688	Cyto	RPP30	protein_coding	67.61	93	299.8	13.04
ENSG00000180628	Cyto	PCGF5	protein_coding	59.74	30	248.21	14.38
ENSG00000234043	Cyto	NUDT9P1	processed_pseudogene	52.03	1	52.03	52.03
ENSG00000213449	Cyto	GAPDHP28	processed_pseudogene	34	1	34	34
ENSG00000165338	Cyto	HECTD2	protein_coding	81.345	4	160.41	41.33
ENSG00000107854	Cyto	TNKS2	protein_coding	48.85	15	197	9.41
ENSG00000180581	Cyto	SRP9P1	processed_pseudogene	51.71	1	51.71	51.71
ENSG00000107864	Cyto	CPEB3	protein_coding	42.59	3	136.04	8.56
ENSG00000095564	Cyto	BTAF1	protein_coding	79.79	5	128.78	65.08
ENSG00000105988	Cyto	NHP2P1	processed_pseudogene	102.28	19	172.48	32.82
ENSG00000198060	Cyto	MARCHF5	protein_coding	78.74	48	270.77	12.64
ENSG00000119912	Cyto	IDE	protein_coding	86.105	18	208.67	14.07
ENSG00000138160	Cyto	KIF11	protein_coding	35.655	18	266.41	5.72
ENSG00000152804	Cyto	HHEX	protein_coding	116.85	21	485.86	5.12
ENSG00000138190	Cyto	EXOC6	protein_coding	84.5	16	212.57	26.22
ENSG00000138180	Cyto	CEP55	protein_coding	63.5	13	251.88	11.08
ENSG00000148690	Cyto	FRA10AC1	protein_coding	65.04	14	274.68	30.17
ENSG00000176273	Cyto	SLC35G1	protein_coding	98.95	11	161.39	50.91
ENSG00000180764	Cyto	PIPSL	transcribed_processed_pseudogene	50.91	11	107.97	24.68
ENSG00000173145	Cyto	NOC3L	protein_coding	52.575	20	144.29	6.5
ENSG00000138193	Cyto	PLCE1	protein_coding	24.78	3	47.7	13.72
ENSG00000119969	Cyto	HELLS	protein_coding	84.78	26	305.44	13.69
ENSG00000107438	Cyto	PDLIM1	protein_coding	76.27	221	261.88	0.72
ENSG00000095637	Cyto	SORBS1	protein_coding	76	5	98.65	26.62
ENSG00000059573	Cyto	ALDH18A1	protein_coding	101.62	61	269.86	21.69
ENSG00000119977	Cyto	TCTN3	protein_coding	100.85	47	197.31	28
ENSG00000138185	Cyto	ENTPD1	protein_coding	123.96	1	123.96	123.96
ENSG00000226688	Cyto	ENTPD1-AS1	lncRNA	71.475	24	182.56	6.5
ENSG00000107443	Cyto	CCNJ	protein_coding	102.205	4	134.77	59.92
ENSG00000177853	Cyto	ZNF518A	protein_coding	62.95	12	152.08	9.96
ENSG00000077147	Cyto	TM9SF3	protein_coding	75.96	65	275.72	8.5
ENSG00000175745	Cyto	NR2F1	protein_coding	107.88	22	225.74	6.81
ENSG00000067560	Cyto	RHOA	protein_coding	82.015	772	367.62	4.07
ENSG00000105053	Cyto	VRK3	protein_coding	90.38	50	190.25	19.88
ENSG00000228205	Cyto		processed_pseudogene	70	161	190.36	3.3
ENSG00000134333	Cyto	LDHA	protein_coding	65.92	904	302.62	16.04
ENSG00000187122	Cyto	SLIT1	protein_coding	99.07	5	228.04	47.56
ENSG00000213390	Cyto	ARHGAP19	protein_coding	94.22	31	215.09	11.26
ENSG00000165879	Cyto	FRAT1	protein_coding	111.63	7	166.07	14.89
ENSG00000181274	Cyto	FRAT2	protein_coding	101.155	56	226.85	13.83
ENSG00000225850	Cyto		lncRNA	68.83	1	68.83	68.83
ENSG00000052749	Cyto	RRP12	protein_coding	79.24	48	315.79	6.45
ENSG00000171314	Cyto	PGAM1	protein_coding	83.44	818	274.27	8.04
ENSG00000071082	Cyto	RPL31	protein_coding	61.06	2894	310.81	4.73
ENSG00000171311	Cyto	EXOSC1	protein_coding	84.405	110	243.6	17.46
ENSG00000171307	Cyto	ZDHHC16	protein_coding	60.15	68	418.36	6.62
ENSG00000155229	Cyto	MMS19	protein_coding	77.04	96	302.37	16.37
ENSG00000198918	Cyto	RPL39	protein_coding	61.32	1224	261.5	3
ENSG00000241935	Cyto	HOGA1	protein_coding	71.31	2	126.72	15.9
ENSG00000165886	Cyto	UBTD1	protein_coding	99.7	4	172.62	37.37
ENSG00000171160	Cyto	MORN4	protein_coding	98.66	28	182.22	27.41
ENSG00000155252	Cyto	PI4K2A	protein_coding	108.035	36	274.12	16.93
ENSG00000119986	Cyto	AVPI1	protein_coding	74.755	12	142.64	20.97
ENSG00000155254	Cyto	MARVELD1	protein_coding	110.26	51	248.07	19.65
ENSG00000155256	Cyto	ZFYVE27	protein_coding	128.08	11	243.15	20.1
ENSG00000095713	Cyto	CRTAC1	protein_coding	126.29	2	200.81	51.77
ENSG00000166024	Cyto	R3HCC1L	protein_coding	79.215	6	182	21.92
ENSG00000119943	Cyto	PYROXD2	protein_coding	92.32	3	112.1	35.85
ENSG00000138131	Cyto	LOXL4	protein_coding	146.76	2	185.12	108.4
ENSG00000107521	Cyto	HPS1	protein_coding	98.56	93	319.96	10.65
ENSG00000172987	Cyto	HPSE2	protein_coding	96.035	2	112.48	79.59
ENSG00000119946	Cyto	CNNM1	protein_coding	156.19	11	350	31.48
[truncated: 57,895 more rows]
